# Supplementary material for: Updated Gene Prediction of the Cucumber (9930) Genome through Manual Annotation
Source: Plants (Basel). 2024 Jun 9;13(12):1604. doi: 10.3390/plants13121604 (PMC11207753; doi:10.3390/plants13121604)
Supplement: Supplementary file 1 [file plants-13-01604-s001.zip]

Archive with 7 entries (7 files):
- Figure S1.tif
- Figure S2.tif
- Figure S3.tif
- Figure S4.tif
- Figure S5.tif
- Supplementary tables.xlsx
- V3_1.gff3
