# Supplementary material for: Updated Gene Prediction of the Cucumber (9930) Genome through Manual Annotation
Source: Plants (Basel). 2024 Jun 9;13(12):1604. doi: 10.3390/plants13121604 (PMC11207753; doi:10.3390/plants13121604)
Supplement: Supplementary file 1 [file plants-13-01604-s001.zip › Supplementary tables.xlsx]

## Sheet: Table S1
Table S1 Primers used in this study
Gene label	GeneID	Forward primer (5'-3')	Reverse primer (5'-3')
1	CsaV3.1_7G00636	ATGTCCAATTCCTTCCCTCTCT	TCAAAGCCACTTGGAGAAGG
2	CsaV3.1_3G01844	ATGCCAAATTCTGCAAGATATGGAG	TCACGGTAATCCTCCCAAGCTTC
3	CsaV3.1_3G01770	ATGGATTTTCACACAAACCCTTCC	CTAATTAGCTCCCAGTCCTGCA
4	CsaV3.1_1G00317	ATGGTGGAGAAAGGTGCCG	TCATGAGACAACGTTACTTGG
5	CsaV3.1_6G01882	ATGGAGGAAGAAAGCCAA	TCAGAGATCTTCTTGCTCTG
6	CsaV3.1_3G01775	ATGTCGTCGAAGCATTTTCC	TCATTGTTCAGTTGCCATTGAG
7	CsaV3.1_7G00579	ATGCTCCCGTCCTCAATTTT	CTACAAAGAAGGGGTCAGTTTC
8	CsaV3.1_6G01790	ATGGAGTCCCACTTTCTCTCA	TCAAGCCACCTTTGTTCGTC
9	CsaV3.1_7G01205	ATGGATTGGAGGTGGAGGGA	TTAGTTTCTTCTGGAGGCTG
10	CsaV3.1_3G02264	ATGGGTTCTTCCAATGGAGAGAA	CTATTCTTCAGATTTCTTCTCAGCC
11	CsaV3.1_2G01634	ATGACTTCCATGGCTGCGTC	TCAAACTCGTCTTTGGAAGACA
12	CsaV3.1_1G02612	ATGGGAGACAGCCAGTATTCTT	TTACTCTACTTCAGCCAAGT
13	CsaV3.1_3G01924	ATGAATGACACAGTGGATAAACTCG	CTAAGATGGCCAATTTCTGTACC
14	CsaV3.1_7G00701	ATGGCTGACGAGGTGGAGTAT	CTATCCAGAACGAAAACCACCAG
15	CsaV3.1_1G02506	ATGGATCATACGAAGCTCCAGA	CTAGGAGGCTTGCTTCTCTTCT
16	CsaV3.1_6G01866	ATGTCGTTGGTAGCGAACGAAG	TTAACGCTTCTTAGAGACACCAAC
17	CsaV3.1_4G01556	ATGCAGATCTTCGTGAAAACCCTAA	CTACTTGATTTTCTTCTTTGGCCTC
18	CsaV3.1_4G01314	ATGCCTTGCCTTAACATTTC	TTAGAAAGTGGAGCCATTCCAT
19	CsaV3.1_2G01656	ATGAAGCCACTCAGTCTTCTT	TTAGGGGCACTTGGGCTTATT
20	CsaV3.1_3G02192	ATGGCTTGGAGAGGAAAGCTAT	TCATGATGCCCCGACTTTCACT
21	CsaV3.1_1G02478	ATGTGTCCGCTGAGATTTA	TCAATCGGAAGGCTTCTTCGA

## Sheet: Table S2
Table S2 Published data used in this study.
SRR1612525
SRR1612526
SRR1612527
SRR1612528
SRR1612529
SRR1612530
SRR7620929
SRR7620930
SRR7620931
SRR7620932
SRR7620933
SRR7620934
SRR7620935
SRR7620936
SRR7620937
SRR7620938
SRR7620939
SRR7620940
SRR16074103
SRR16074105
SRR16074107
SRR16074109
SRR16074104
SRR16074106
SRR16074108
SRR16074110
SRR24443246
SRR5461309
SRR6837824
SRR6837841
SRR6837842
SRR6837906
SRR6837907
SRR6837908
SRR5460753
SRR5461296
SRR5462513
SRR5462516
SRR5462554
SRR24443247
SRR24443249
SRR3207658
SRR3207659
SRR3207660
SRR3207661
SRR3207662
SRR3207663
SRR3207664
SRR3207665
SRR3207666
SRR3207667
SRR3207668
SRR3207669
SRR3207670
SRR3207671
SRR3207672
SRR3207673
SRR3207674
SRR3207675
SRR3207676
SRR3207677
SRR3207678
SRR3207679
SRR3207680

## Sheet: Table S3 
Table S3 GO term of genes in 9930 V3.1 cucumber genome
GeneID	GO term
CsaV3_1G000010.1	GO:0001932,GO:0001934,GO:0002181,GO:0003674,GO:0003735,GO:0005198,GO:0005488,GO:0005575,GO:0005622,GO:0005623,GO:0005634,GO:0005737,GO:0005829,GO:0005840,GO:0005844,GO:0005886,GO:0006412,GO:0006518,GO:0006807,GO:0008047,GO:0008150,GO:0008152,GO:0009058,GO:0009059,GO:0009893,GO:0009987,GO:0010467,GO:0010562,GO:0010604,GO:0015934,GO:0016020,GO:0019207,GO:0019209,GO:0019220,GO:0019222,GO:0019538,GO:…
CsaV3_1G000020.1	GO:0000932,GO:0003674,GO:0003676,GO:0003723,GO:0003729,GO:0003824,GO:0004518,GO:0005488,GO:0005575,GO:0005618,GO:0005622,GO:0005623,GO:0005634,GO:0005635,GO:0005737,GO:0005783,GO:0005829,GO:0005886,GO:0005911,GO:0006082,GO:0006139,GO:0006396,GO:0006397,GO:0006401,GO:0006402,GO:0006629,GO:0006720,GO:0006721,GO:0006725,GO:0006807,GO:0006950,GO:0006970,GO:0007275,GO:0008150,GO:0008152,GO:0008299,GO:…
CsaV3_1G000040.1	GO:0000271,GO:0003674,GO:0003824,GO:0005575,GO:0005622,GO:0005623,GO:0005737,GO:0005768,GO:0005794,GO:0005802,GO:0005975,GO:0005976,GO:0008150,GO:0008152,GO:0008194,GO:0009058,GO:0009059,GO:0009832,GO:0009834,GO:0009987,GO:0010383,GO:0010410,GO:0010413,GO:0010417,GO:0012505,GO:0015020,GO:0016051,GO:0016740,GO:0016757,GO:0016758,GO:0016763,GO:0031410,GO:0031982,GO:0031984,GO:0033692,GO:0034637,GO:…
CsaV3_1G000050.1	GO:0000003,GO:0001101,GO:0003006,GO:0003674,GO:0003676,GO:0003677,GO:0003682,GO:0003700,GO:0005488,GO:0005515,GO:0005575,GO:0005622,GO:0005623,GO:0005634,GO:0006355,GO:0007154,GO:0007165,GO:0007275,GO:0008150,GO:0009719,GO:0009725,GO:0009739,GO:0009740,GO:0009755,GO:0009791,GO:0009888,GO:0009889,GO:0009908,GO:0009987,GO:0010022,GO:0010033,GO:0010073,GO:0010074,GO:0010077,GO:0010468,GO:0010476,GO:…
CsaV3.1_1G00008	GO:0003674,GO:0003824,GO:0005575,GO:0005622,GO:0005623,GO:0005737,GO:0006725,GO:0006778,GO:0006779,GO:0006807,GO:0008150,GO:0008152,GO:0008168,GO:0008171,GO:0008757,GO:0009058,GO:0009507,GO:0009526,GO:0009534,GO:0009536,GO:0009579,GO:0009941,GO:0009987,GO:0015994,GO:0015995,GO:0016740,GO:0016741,GO:0018130,GO:0019438,GO:0031967,GO:0031975,GO:0031976,GO:0031984,GO:0032259,GO:0033013,GO:0033014,GO:…
CsaV3.1_1G00010	GO:0000003,GO:0001101,GO:0003006,GO:0003674,GO:0003676,GO:0003677,GO:0003700,GO:0005488,GO:0005575,GO:0005622,GO:0005623,GO:0005634,GO:0006355,GO:0007275,GO:0007568,GO:0008150,GO:0008285,GO:0009719,GO:0009725,GO:0009737,GO:0009791,GO:0009838,GO:0009889,GO:0009890,GO:0009892,GO:0009900,GO:0009908,GO:0009909,GO:0009911,GO:0010033,GO:0010047,GO:0010150,GO:0010227,GO:0010468,GO:0010556,GO:0010558,GO:…
CsaV3_1G000100.1	GO:0003674,GO:0003824,GO:0004176,GO:0005488,GO:0005515,GO:0005575,GO:0005618,GO:0005622,GO:0005623,GO:0005737,GO:0005739,GO:0006508,GO:0006605,GO:0006807,GO:0006810,GO:0006886,GO:0006996,GO:0008104,GO:0008150,GO:0008152,GO:0008233,GO:0009507,GO:0009526,GO:0009528,GO:0009532,GO:0009534,GO:0009535,GO:0009536,GO:0009570,GO:0009579,GO:0009657,GO:0009658,GO:0009706,GO:0009719,GO:0009725,GO:0009735,GO:…
CsaV3.1_1G00015	GO:0000226,GO:0001101,GO:0003674,GO:0003824,GO:0004721,GO:0005488,GO:0005515,GO:0005516,GO:0005575,GO:0005622,GO:0005623,GO:0005737,GO:0006464,GO:0006470,GO:0006793,GO:0006796,GO:0006807,GO:0006996,GO:0007010,GO:0007017,GO:0008138,GO:0008150,GO:0008152,GO:0009719,GO:0009725,GO:0009737,GO:0009987,GO:0010033,GO:0010119,GO:0010468,GO:0016043,GO:0016311,GO:0016787,GO:0016788,GO:0016791,GO:0019222,GO:…
CsaV3.1_1G00019	GO:0003674,GO:0003824,GO:0004180,GO:0004185,GO:0005575,GO:0005618,GO:0005623,GO:0005911,GO:0006508,GO:0006807,GO:0008150,GO:0008152,GO:0008233,GO:0008236,GO:0008238,GO:0009056,GO:0009057,GO:0009505,GO:0009506,GO:0009987,GO:0016787,GO:0017171,GO:0019538,GO:0030054,GO:0030163,GO:0030312,GO:0043170,GO:0044237,GO:0044238,GO:0044248,GO:0044257,GO:0044260,GO:0044265,GO:0044267,GO:0044464,GO:0051603,GO:…
CsaV3_1G000160.1	GO:0000035,GO:0000036,GO:0002376,GO:0003674,GO:0005488,GO:0005575,GO:0005622,GO:0005623,GO:0005737,GO:0005829,GO:0005975,GO:0006082,GO:0006629,GO:0006631,GO:0006633,GO:0006643,GO:0006644,GO:0006664,GO:0006793,GO:0006796,GO:0006950,GO:0006952,GO:0006955,GO:0007275,GO:0008150,GO:0008152,GO:0008610,GO:0008654,GO:0009058,GO:0009245,GO:0009247,GO:0009311,GO:0009312,GO:0009507,GO:0009536,GO:0009605,GO:…
CsaV3_1G000170.1	GO:0003674,GO:0003676,GO:0003723,GO:0003824,GO:0004652,GO:0005488,GO:0005575,GO:0005622,GO:0005623,GO:0005737,GO:0005829,GO:0006139,GO:0006276,GO:0006378,GO:0006396,GO:0006397,GO:0006725,GO:0006807,GO:0008150,GO:0008152,GO:0009451,GO:0009987,GO:0010467,GO:0016070,GO:0016071,GO:0016740,GO:0016772,GO:0016779,GO:0031123,GO:0031124,GO:0034641,GO:0043170,GO:0043412,GO:0043631,GO:0044237,GO:0044238,GO:…
CsaV3_1G000200.1	GO:0002178,GO:0003674,GO:0003824,GO:0004758,GO:0005575,GO:0005622,GO:0005623,GO:0005737,GO:0005773,GO:0005783,GO:0005789,GO:0006066,GO:0006629,GO:0006643,GO:0006665,GO:0006670,GO:0006672,GO:0006807,GO:0007275,GO:0008150,GO:0008152,GO:0008610,GO:0009058,GO:0009314,GO:0009416,GO:0009555,GO:0009628,GO:0009639,GO:0009640,GO:0009791,GO:0009893,GO:0009894,GO:0009896,GO:0009987,GO:0010506,GO:0010508,GO:…
CsaV3.1_1G00023	GO:0003674,GO:0003676,GO:0003723,GO:0005488,GO:0007275,GO:0007368,GO:0007389,GO:0007507,GO:0008150,GO:0009799,GO:0009855,GO:0009966,GO:0009968,GO:0010646,GO:0010648,GO:0023051,GO:0023057,GO:0030111,GO:0030178,GO:0032501,GO:0032502,GO:0048513,GO:0048519,GO:0048523,GO:0048583,GO:0048585,GO:0048731,GO:0048856,GO:0050789,GO:0050794,GO:0060828,GO:0065007,GO:0072359,GO:0090090,GO:0097159,GO:1901363
CsaV3.1_1G00026	GO:0003674,GO:0005488,GO:0048037,GO:0051536,GO:0051540
CsaV3_1G000230.1	GO:0000209,GO:0003674,GO:0003824,GO:0004842,GO:0005488,GO:0005515,GO:0005575,GO:0005622,GO:0005623,GO:0005634,GO:0006464,GO:0006508,GO:0006511,GO:0006807,GO:0008150,GO:0008152,GO:0009056,GO:0009057,GO:0009987,GO:0010498,GO:0016567,GO:0016740,GO:0019538,GO:0019787,GO:0019899,GO:0019941,GO:0030163,GO:0031625,GO:0032446,GO:0036211,GO:0043161,GO:0043170,GO:0043226,GO:0043227,GO:0043229,GO:0043231,GO:…
CsaV3.1_1G00033	GO:0000176,GO:0000177,GO:0000178,GO:0000288,GO:0000291,GO:0000459,GO:0000460,GO:0000466,GO:0000467,GO:0000469,GO:0000956,GO:0003674,GO:0003676,GO:0003723,GO:0005488,GO:0005575,GO:0005622,GO:0005623,GO:0005634,GO:0005654,GO:0005730,GO:0005737,GO:0006139,GO:0006364,GO:0006396,GO:0006399,GO:0006401,GO:0006402,GO:0006403,GO:0006725,GO:0006807,GO:0008150,GO:0008152,GO:0008298,GO:0009056,GO:0009057,GO:…
CsaV3_1G000290.1	GO:0005575,GO:0005622,GO:0005623,GO:0005737,GO:0005739,GO:0005740,GO:0005758,GO:0031967,GO:0031970,GO:0031974,GO:0031975,GO:0043226,GO:0043227,GO:0043229,GO:0043231,GO:0043233,GO:0044422,GO:0044424,GO:0044429,GO:0044444,GO:0044446,GO:0044464,GO:0070013
CsaV3_1G000300.1	GO:0000003,GO:0003006,GO:0003674,GO:0005215,GO:0005575,GO:0005623,GO:0005886,GO:0005887,GO:0006810,GO:0007275,GO:0008150,GO:0008515,GO:0008643,GO:0009790,GO:0009791,GO:0009793,GO:0009987,GO:0010154,GO:0010431,GO:0015144,GO:0015154,GO:0015157,GO:0015766,GO:0015770,GO:0015772,GO:0016020,GO:0016021,GO:0016043,GO:0021700,GO:0022414,GO:0022607,GO:0022857,GO:0031224,GO:0031226,GO:0032501,GO:0032502,GO:…
CsaV3_1G000310.1	GO:0000041,GO:0003674,GO:0005215,GO:0005575,GO:0005623,GO:0005886,GO:0005887,GO:0006810,GO:0006811,GO:0006812,GO:0006825,GO:0008150,GO:0008515,GO:0008643,GO:0015144,GO:0015154,GO:0015157,GO:0015766,GO:0015770,GO:0015772,GO:0016020,GO:0016021,GO:0022857,GO:0030001,GO:0031224,GO:0031226,GO:0034219,GO:0044425,GO:0044459,GO:0044464,GO:0051119,GO:0051179,GO:0051234,GO:0055085,GO:0071702,GO:0071944
CsaV3_1G000320.1	GO:0000154,GO:0000455,GO:0001522,GO:0003674,GO:0003824,GO:0006139,GO:0006364,GO:0006396,GO:0006725,GO:0006807,GO:0008150,GO:0008152,GO:0009451,GO:0009982,GO:0009987,GO:0010467,GO:0016070,GO:0016072,GO:0016853,GO:0016866,GO:0022613,GO:0031118,GO:0034470,GO:0034641,GO:0034660,GO:0042254,GO:0043170,GO:0043412,GO:0044085,GO:0044237,GO:0044238,GO:0046483,GO:0071704,GO:0071840,GO:0090304,GO:1901360
CsaV3_1G000330.1	GO:0005575,GO:0005623,GO:0005886,GO:0016020,GO:0044464,GO:0071944
CsaV3_1G000340.1	GO:0002831,GO:0002833,GO:0003674,GO:0003676,GO:0003677,GO:0003723,GO:0003824,GO:0004518,GO:0004519,GO:0005488,GO:0005515,GO:0005575,GO:0005622,GO:0005623,GO:0005634,GO:0005654,GO:0006139,GO:0006282,GO:0006355,GO:0006725,GO:0006807,GO:0008150,GO:0008152,GO:0009889,GO:0009987,GO:0010468,GO:0010556,GO:0016020,GO:0016462,GO:0016604,GO:0016787,GO:0016788,GO:0016817,GO:0016818,GO:0016887,GO:0017111,GO:…
CsaV3_1G000360.1	GO:0000271,GO:0003674,GO:0003824,GO:0005975,GO:0005976,GO:0006082,GO:0006725,GO:0008150,GO:0008152,GO:0009058,GO:0009059,GO:0009664,GO:0009698,GO:0009699,GO:0009712,GO:0009713,GO:0009801,GO:0009802,GO:0009803,GO:0009832,GO:0009987,GO:0010345,GO:0010383,GO:0010393,GO:0016043,GO:0016051,GO:0016740,GO:0016746,GO:0016747,GO:0017144,GO:0018958,GO:0019438,GO:0019748,GO:0019752,GO:0032787,GO:0033692,GO:…
CsaV3.1_1G00046	GO:0000271,GO:0003674,GO:0003824,GO:0005975,GO:0005976,GO:0006082,GO:0006725,GO:0008150,GO:0008152,GO:0009058,GO:0009059,GO:0009664,GO:0009698,GO:0009699,GO:0009712,GO:0009713,GO:0009801,GO:0009802,GO:0009803,GO:0009832,GO:0009987,GO:0010345,GO:0010383,GO:0010393,GO:0016043,GO:0016051,GO:0016740,GO:0016746,GO:0016747,GO:0017144,GO:0018958,GO:0019438,GO:0019748,GO:0019752,GO:0032787,GO:0033692,GO:…
CsaV3_1G000390.1	GO:0000228,GO:0000785,GO:0000790,GO:0005575,GO:0005622,GO:0005623,GO:0005634,GO:0005694,GO:0006325,GO:0006338,GO:0006996,GO:0008150,GO:0009987,GO:0016043,GO:0016514,GO:0031974,GO:0031981,GO:0032991,GO:0043226,GO:0043227,GO:0043228,GO:0043229,GO:0043231,GO:0043232,GO:0043233,GO:0044422,GO:0044424,GO:0044427,GO:0044428,GO:0044446,GO:0044454,GO:0044464,GO:0051276,GO:0070013,GO:0070603,GO:0071840,GO:…
CsaV3_1G000400.1	GO:0000003,GO:0000280,GO:0000712,GO:0006139,GO:0006259,GO:0006310,GO:0006725,GO:0006807,GO:0006996,GO:0007049,GO:0007059,GO:0007127,GO:0007131,GO:0008150,GO:0008152,GO:0009987,GO:0016043,GO:0022402,GO:0022414,GO:0034641,GO:0035825,GO:0043170,GO:0044237,GO:0044238,GO:0044260,GO:0045132,GO:0046483,GO:0048285,GO:0051304,GO:0051307,GO:0051321,GO:0061982,GO:0071704,GO:0071840,GO:0090304,GO:0098813,GO:…
CsaV3_1G000410.1	GO:0000003,GO:0001101,GO:0003006,GO:0006950,GO:0006970,GO:0006972,GO:0007275,GO:0008150,GO:0009266,GO:0009409,GO:0009414,GO:0009415,GO:0009555,GO:0009628,GO:0009651,GO:0009719,GO:0009725,GO:0009737,GO:0009791,GO:0009892,GO:0009894,GO:0009895,GO:0009908,GO:0010033,GO:0010035,GO:0010506,GO:0010507,GO:0019222,GO:0022414,GO:0031323,GO:0031324,GO:0031329,GO:0031330,GO:0032501,GO:0032502,GO:0033993,GO:…
CsaV3.1_1G00060	GO:0000003,GO:0003006,GO:0003674,GO:0003700,GO:0006355,GO:0007275,GO:0008150,GO:0009791,GO:0009889,GO:0009908,GO:0010468,GO:0010556,GO:0019219,GO:0019222,GO:0022414,GO:0031323,GO:0031326,GO:0032501,GO:0032502,GO:0048367,GO:0048437,GO:0048438,GO:0048443,GO:0048466,GO:0048608,GO:0048653,GO:0048731,GO:0048827,GO:0048856,GO:0050789,GO:0050794,GO:0051171,GO:0051252,GO:0060255,GO:0061458,GO:0065007,GO:…
CsaV3_1G000460.1	GO:0000003,GO:0001101,GO:0003006,GO:0005575,GO:0005622,GO:0005623,GO:0005737,GO:0005739,GO:0005740,GO:0005743,GO:0005746,GO:0005747,GO:0005773,GO:0005774,GO:0006950,GO:0006970,GO:0007275,GO:0008150,GO:0008152,GO:0009507,GO:0009536,GO:0009628,GO:0009651,GO:0009719,GO:0009725,GO:0009737,GO:0009791,GO:0009853,GO:0009987,GO:0010033,GO:0010228,GO:0016020,GO:0019866,GO:0022414,GO:0030964,GO:0031090,GO:…
CsaV3_1G000490.1	GO:0003674,GO:0003824,GO:0003993,GO:0004620,GO:0004629,GO:0006629,GO:0006644,GO:0006793,GO:0006796,GO:0008081,GO:0008150,GO:0008152,GO:0009056,GO:0009395,GO:0009405,GO:0009987,GO:0016042,GO:0016298,GO:0016311,GO:0016787,GO:0016788,GO:0016791,GO:0019637,GO:0034480,GO:0035821,GO:0042578,GO:0044003,GO:0044237,GO:0044238,GO:0044242,GO:0044248,GO:0044255,GO:0044403,GO:0044419,GO:0046434,GO:0051701,GO:…
CsaV3_1G000500.1	GO:0005575,GO:0005622,GO:0005623,GO:0005634,GO:0005654,GO:0016592,GO:0031974,GO:0031981,GO:0032991,GO:0043226,GO:0043227,GO:0043229,GO:0043231,GO:0043233,GO:0044422,GO:0044424,GO:0044428,GO:0044446,GO:0044451,GO:0044464,GO:0070013
CsaV3_1G000520.1	GO:0001101,GO:0003674,GO:0003700,GO:0005575,GO:0005622,GO:0005623,GO:0005634,GO:0005667,GO:0005737,GO:0005829,GO:0006109,GO:0006355,GO:0007154,GO:0007165,GO:0008150,GO:0009719,GO:0009725,GO:0009737,GO:0009738,GO:0009739,GO:0009740,GO:0009755,GO:0009889,GO:0009891,GO:0009892,GO:0009893,GO:0009987,GO:0010029,GO:0010033,GO:0010099,GO:0010468,GO:0010476,GO:0010556,GO:0010557,GO:0010604,GO:0010605,GO:…
CsaV3_1G000560.1	GO:0003674,GO:0003824,GO:0003984,GO:0005575,GO:0005622,GO:0005623,GO:0005737,GO:0006082,GO:0006520,GO:0006573,GO:0006807,GO:0008150,GO:0008152,GO:0008652,GO:0009058,GO:0009081,GO:0009082,GO:0009099,GO:0009507,GO:0009532,GO:0009536,GO:0009570,GO:0009987,GO:0016053,GO:0016740,GO:0016744,GO:0019752,GO:0043226,GO:0043227,GO:0043229,GO:0043231,GO:0043436,GO:0044237,GO:0044238,GO:0044249,GO:0044281,GO:…
CsaV3_1G000570.1	GO:0005575,GO:0005622,GO:0005623,GO:0005634,GO:0043226,GO:0043227,GO:0043229,GO:0043231,GO:0044424,GO:0044464
CsaV3_1G000580.1	GO:0003674,GO:0003824,GO:0003993,GO:0005575,GO:0005618,GO:0005623,GO:0006793,GO:0006796,GO:0008150,GO:0008152,GO:0009987,GO:0016311,GO:0016787,GO:0016788,GO:0016791,GO:0030312,GO:0042578,GO:0044237,GO:0044464,GO:0071944
CsaV3_1G000600.1	GO:0001932,GO:0003674,GO:0005575,GO:0005618,GO:0005623,GO:0008150,GO:0009505,GO:0019207,GO:0019220,GO:0019222,GO:0019887,GO:0030234,GO:0030312,GO:0031323,GO:0031399,GO:0032268,GO:0042325,GO:0043549,GO:0044464,GO:0045859,GO:0050789,GO:0050790,GO:0050794,GO:0051171,GO:0051174,GO:0051246,GO:0051338,GO:0060255,GO:0065007,GO:0065009,GO:0071944,GO:0080090,GO:0098772
CsaV3_1G000630.1	GO:0000003,GO:0002213,GO:0003006,GO:0003674,GO:0003824,GO:0004497,GO:0005575,GO:0005622,GO:0005623,GO:0005737,GO:0005783,GO:0005789,GO:0006082,GO:0006950,GO:0006952,GO:0007275,GO:0008150,GO:0008152,GO:0009555,GO:0009611,GO:0009694,GO:0009791,GO:0009908,GO:0009987,GO:0010154,GO:0010817,GO:0012505,GO:0016020,GO:0016491,GO:0019752,GO:0022414,GO:0031984,GO:0032501,GO:0032502,GO:0032787,GO:0042175,GO:…
CsaV3.1_1G02464	GO:0000302,GO:0001101,GO:0003674,GO:0005488,GO:0005509,GO:0005575,GO:0005622,GO:0005623,GO:0005634,GO:0005737,GO:0006950,GO:0006979,GO:0008150,GO:0010035,GO:0010193,GO:0042221,GO:0042493,GO:0043167,GO:0043169,GO:0043226,GO:0043227,GO:0043229,GO:0043231,GO:0044424,GO:0044464,GO:0046677,GO:0046872,GO:0050896,GO:1901700
CsaV3_1G000660.1	GO:0000003,GO:0000578,GO:0003006,GO:0003674,GO:0003824,GO:0004518,GO:0004519,GO:0004527,GO:0005575,GO:0005622,GO:0005623,GO:0005737,GO:0006139,GO:0006725,GO:0006807,GO:0006810,GO:0006996,GO:0007275,GO:0007389,GO:0008150,GO:0008152,GO:0008409,GO:0009314,GO:0009416,GO:0009507,GO:0009536,GO:0009628,GO:0009657,GO:0009658,GO:0009790,GO:0009791,GO:0009793,GO:0009798,GO:0009880,GO:0009914,GO:0009942,GO:…
CsaV3_1G000670.1	GO:0000050,GO:0000053,GO:0003674,GO:0003824,GO:0004055,GO:0005575,GO:0005622,GO:0005623,GO:0005737,GO:0006082,GO:0006520,GO:0006525,GO:0006526,GO:0006575,GO:0006807,GO:0008150,GO:0008152,GO:0008652,GO:0009058,GO:0009064,GO:0009084,GO:0009507,GO:0009532,GO:0009536,GO:0009570,GO:0009987,GO:0016053,GO:0016874,GO:0016879,GO:0019627,GO:0019752,GO:0034641,GO:0043226,GO:0043227,GO:0043229,GO:0043231,GO:…
CsaV3_1G000690.1	GO:0000166,GO:0003674,GO:0003824,GO:0004017,GO:0005488,GO:0005524,GO:0006139,GO:0006163,GO:0006725,GO:0006753,GO:0006793,GO:0006796,GO:0006807,GO:0008144,GO:0008150,GO:0008152,GO:0009058,GO:0009117,GO:0009123,GO:0009165,GO:0009987,GO:0016301,GO:0016310,GO:0016740,GO:0016772,GO:0016776,GO:0017076,GO:0018130,GO:0019205,GO:0019438,GO:0019637,GO:0030554,GO:0032553,GO:0032555,GO:0032559,GO:0034641,GO:…
CsaV3_1G000700.1	GO:0003674,GO:0003824,GO:0004177,GO:0005488,GO:0005515,GO:0005575,GO:0005622,GO:0005623,GO:0005737,GO:0005829,GO:0006508,GO:0006518,GO:0006807,GO:0008150,GO:0008152,GO:0008233,GO:0008235,GO:0008237,GO:0008238,GO:0009987,GO:0016787,GO:0019538,GO:0034641,GO:0042802,GO:0043170,GO:0043603,GO:0044237,GO:0044238,GO:0044424,GO:0044444,GO:0044464,GO:0070006,GO:0070011,GO:0071704,GO:0140096,GO:1901564
CsaV3_1G000710.1	GO:0003674,GO:0003824,GO:0004177,GO:0005488,GO:0005515,GO:0005575,GO:0005622,GO:0005623,GO:0005737,GO:0005829,GO:0006508,GO:0006518,GO:0006807,GO:0008150,GO:0008152,GO:0008233,GO:0008235,GO:0008237,GO:0008238,GO:0009987,GO:0016787,GO:0019538,GO:0034641,GO:0042802,GO:0043170,GO:0043603,GO:0044237,GO:0044238,GO:0044424,GO:0044444,GO:0044464,GO:0070006,GO:0070011,GO:0071704,GO:0140096,GO:1901564
CsaV3.1_1G00085	GO:0003674,GO:0005215,GO:0005342,GO:0005575,GO:0005622,GO:0005623,GO:0005737,GO:0005739,GO:0005740,GO:0005743,GO:0005773,GO:0005774,GO:0005886,GO:0006810,GO:0006811,GO:0006820,GO:0006839,GO:0006848,GO:0006850,GO:0008028,GO:0008150,GO:0008509,GO:0008514,GO:0010119,GO:0015075,GO:0015318,GO:0015711,GO:0015718,GO:0015849,GO:0016020,GO:0016021,GO:0019866,GO:0022857,GO:0031090,GO:0031224,GO:0031300,GO:…
CsaV3.1_1G00086	GO:0001101,GO:0005575,GO:0005622,GO:0005623,GO:0005634,GO:0006355,GO:0006950,GO:0006970,GO:0007154,GO:0008150,GO:0009266,GO:0009267,GO:0009409,GO:0009605,GO:0009628,GO:0009651,GO:0009719,GO:0009725,GO:0009737,GO:0009889,GO:0009890,GO:0009892,GO:0009987,GO:0009991,GO:0010033,GO:0010468,GO:0010556,GO:0010558,GO:0010605,GO:0010629,GO:0019219,GO:0019222,GO:0031323,GO:0031324,GO:0031326,GO:0031327,GO:…
CsaV3_1G000740.1	GO:0000229,GO:0005575,GO:0005622,GO:0005623,GO:0005694,GO:0005737,GO:0005829,GO:0009295,GO:0009507,GO:0009508,GO:0009532,GO:0009536,GO:0009570,GO:0042646,GO:0043226,GO:0043227,GO:0043228,GO:0043229,GO:0043231,GO:0043232,GO:0044422,GO:0044424,GO:0044434,GO:0044435,GO:0044444,GO:0044446,GO:0044464
CsaV3_1G000760.1	GO:0000003,GO:0003006,GO:0005575,GO:0005622,GO:0005623,GO:0005737,GO:0005794,GO:0005886,GO:0005911,GO:0007049,GO:0007275,GO:0008150,GO:0009506,GO:0009555,GO:0009556,GO:0009987,GO:0012505,GO:0016020,GO:0019953,GO:0022402,GO:0022414,GO:0030054,GO:0032501,GO:0032502,GO:0034293,GO:0040007,GO:0043226,GO:0043227,GO:0043229,GO:0043231,GO:0043934,GO:0044424,GO:0044444,GO:0044464,GO:0044703,GO:0048229,GO:…
CsaV3_1G000770.1	GO:0000166,GO:0001558,GO:0003674,GO:0003824,GO:0004633,GO:0005488,GO:0006139,GO:0006163,GO:0006164,GO:0006725,GO:0006732,GO:0006753,GO:0006793,GO:0006796,GO:0006807,GO:0006950,GO:0006970,GO:0008150,GO:0008152,GO:0009058,GO:0009108,GO:0009117,GO:0009150,GO:0009152,GO:0009165,GO:0009259,GO:0009260,GO:0009628,GO:0009651,GO:0009987,GO:0010181,GO:0015936,GO:0015937,GO:0016043,GO:0016829,GO:0016830,GO:…
CsaV3_1G000780.1	GO:0003674,GO:0005215,GO:0005345,GO:0006810,GO:0006863,GO:0008150,GO:0015205,GO:0015851,GO:0015853,GO:0015854,GO:0022857,GO:0051179,GO:0051234,GO:0055085,GO:0071702,GO:0071705,GO:0072530,GO:1904823
CsaV3_1G000820.1	GO:0000228,GO:0000785,GO:0000790,GO:0000791,GO:0002097,GO:0002098,GO:0003674,GO:0003824,GO:0004402,GO:0005575,GO:0005622,GO:0005623,GO:0005634,GO:0005694,GO:0005719,GO:0005737,GO:0005829,GO:0006139,GO:0006325,GO:0006355,GO:0006357,GO:0006396,GO:0006399,GO:0006400,GO:0006464,GO:0006473,GO:0006475,GO:0006725,GO:0006807,GO:0006996,GO:0007275,GO:0007389,GO:0008033,GO:0008080,GO:0008150,GO:0008152,GO:…
CsaV3_1G000830.1	GO:0005575,GO:0005622,GO:0005623,GO:0005737,GO:0009507,GO:0009526,GO:0009532,GO:0009536,GO:0009570,GO:0009941,GO:0031967,GO:0031975,GO:0043226,GO:0043227,GO:0043229,GO:0043231,GO:0044422,GO:0044424,GO:0044434,GO:0044435,GO:0044444,GO:0044446,GO:0044464
CsaV3_1G000870.1	GO:0000045,GO:0000421,GO:0003674,GO:0003824,GO:0005575,GO:0005622,GO:0005623,GO:0005737,GO:0005773,GO:0005774,GO:0005776,GO:0006508,GO:0006511,GO:0006807,GO:0006810,GO:0006897,GO:0006907,GO:0006909,GO:0006914,GO:0006996,GO:0007033,GO:0008150,GO:0008152,GO:0009056,GO:0009057,GO:0009987,GO:0010498,GO:0016020,GO:0016043,GO:0016192,GO:0016236,GO:0016740,GO:0019538,GO:0019776,GO:0019941,GO:0022607,GO:…
CsaV3_1G000900.1	GO:0000003,GO:0000280,GO:0000712,GO:0003674,GO:0003676,GO:0003677,GO:0003690,GO:0005488,GO:0005575,GO:0005622,GO:0005623,GO:0005634,GO:0005654,GO:0006139,GO:0006259,GO:0006260,GO:0006261,GO:0006310,GO:0006725,GO:0006807,GO:0006996,GO:0007049,GO:0007059,GO:0007127,GO:0007129,GO:0007131,GO:0008150,GO:0008152,GO:0009058,GO:0009059,GO:0009987,GO:0016043,GO:0022402,GO:0022414,GO:0031297,GO:0031974,GO:…
CsaV3_1G000910.1	GO:0003674,GO:0003824,GO:0004672,GO:0004674,GO:0004713,GO:0005575,GO:0005623,GO:0005886,GO:0006464,GO:0006468,GO:0006793,GO:0006796,GO:0006807,GO:0008150,GO:0008152,GO:0009987,GO:0010941,GO:0010942,GO:0016020,GO:0016301,GO:0016310,GO:0016740,GO:0016772,GO:0016773,GO:0018108,GO:0018193,GO:0018212,GO:0019538,GO:0031347,GO:0031349,GO:0036211,GO:0043170,GO:0043412,GO:0044237,GO:0044238,GO:0044260,GO:…
CsaV3_1G000930.1	GO:0001101,GO:0003674,GO:0003824,GO:0004719,GO:0005575,GO:0005622,GO:0005623,GO:0005737,GO:0005829,GO:0006464,GO:0006479,GO:0006807,GO:0006950,GO:0006970,GO:0007275,GO:0007568,GO:0008150,GO:0008152,GO:0008168,GO:0008171,GO:0008213,GO:0008276,GO:0008757,GO:0009628,GO:0009651,GO:0009719,GO:0009725,GO:0009737,GO:0009791,GO:0009845,GO:0009987,GO:0010033,GO:0010340,GO:0016740,GO:0016741,GO:0019538,GO:…
CsaV3_1G000940.1	GO:0005575,GO:0005622,GO:0005623,GO:0005737,GO:0009507,GO:0009536,GO:0043226,GO:0043227,GO:0043229,GO:0043231,GO:0044424,GO:0044444,GO:0044464
CsaV3.1_1G02457	GO:0003674,GO:0003824,GO:0004842,GO:0005575,GO:0005622,GO:0005623,GO:0005634,GO:0005886,GO:0006464,GO:0006725,GO:0006807,GO:0008150,GO:0008152,GO:0009308,GO:0009690,GO:0009850,GO:0009987,GO:0010817,GO:0016020,GO:0016567,GO:0016740,GO:0019538,GO:0019787,GO:0032446,GO:0034754,GO:0036211,GO:0042445,GO:0043170,GO:0043226,GO:0043227,GO:0043229,GO:0043231,GO:0043412,GO:0044237,GO:0044238,GO:0044260,GO:…
CsaV3_1G000990.1	GO:0005575,GO:0005622,GO:0005623,GO:0005737,GO:0009507,GO:0009536,GO:0043226,GO:0043227,GO:0043229,GO:0043231,GO:0044424,GO:0044444,GO:0044464
CsaV3_1G001020.1	GO:0005575,GO:0005622,GO:0005623,GO:0005737,GO:0005886,GO:0005912,GO:0006810,GO:0007043,GO:0007154,GO:0007163,GO:0007165,GO:0007275,GO:0008104,GO:0008150,GO:0009555,GO:0009653,GO:0009790,GO:0009792,GO:0009887,GO:0009987,GO:0015031,GO:0015833,GO:0016020,GO:0016043,GO:0016323,GO:0022607,GO:0023052,GO:0030011,GO:0030029,GO:0030054,GO:0032501,GO:0032502,GO:0033036,GO:0033043,GO:0034329,GO:0034330,GO:…
CsaV3_1G001070.1	GO:0003674,GO:0003824,GO:0004672,GO:0005575,GO:0005622,GO:0005623,GO:0005737,GO:0006464,GO:0006468,GO:0006793,GO:0006796,GO:0006807,GO:0007154,GO:0007165,GO:0008150,GO:0008152,GO:0009987,GO:0016301,GO:0016310,GO:0016740,GO:0016772,GO:0016773,GO:0019538,GO:0023052,GO:0035556,GO:0036211,GO:0043170,GO:0043412,GO:0044237,GO:0044238,GO:0044260,GO:0044267,GO:0044424,GO:0044464,GO:0050789,GO:0050794,GO:…
CsaV3.1_1G00118	GO:0003674,GO:0003676,GO:0003723,GO:0003824,GO:0004518,GO:0004519,GO:0005488,GO:0005575,GO:0005622,GO:0005623,GO:0005737,GO:0005739,GO:0006139,GO:0006396,GO:0006725,GO:0006807,GO:0008150,GO:0008152,GO:0008380,GO:0009451,GO:0009987,GO:0010467,GO:0016070,GO:0016787,GO:0016788,GO:0034641,GO:0043170,GO:0043226,GO:0043227,GO:0043229,GO:0043231,GO:0043412,GO:0044237,GO:0044238,GO:0044424,GO:0044444,GO:…
CsaV3_1G001100.1	GO:0000003,GO:0003006,GO:0003674,GO:0003824,GO:0004592,GO:0005488,GO:0005515,GO:0005575,GO:0005622,GO:0005623,GO:0005737,GO:0005829,GO:0006082,GO:0006520,GO:0006573,GO:0006575,GO:0006732,GO:0006766,GO:0006767,GO:0006807,GO:0007275,GO:0008150,GO:0008152,GO:0009058,GO:0009081,GO:0009108,GO:0009110,GO:0009790,GO:0009791,GO:0009793,GO:0009987,GO:0010154,GO:0015939,GO:0015940,GO:0016053,GO:0016874,GO:…
CsaV3.1_1G00119	GO:0005575,GO:0005576,GO:0005622,GO:0005623,GO:0005634,GO:0005730,GO:0005737,GO:0009295,GO:0009507,GO:0009526,GO:0009532,GO:0009534,GO:0009535,GO:0009536,GO:0009570,GO:0009579,GO:0009941,GO:0016020,GO:0031967,GO:0031974,GO:0031975,GO:0031976,GO:0031981,GO:0031984,GO:0034357,GO:0042651,GO:0043226,GO:0043227,GO:0043228,GO:0043229,GO:0043231,GO:0043232,GO:0043233,GO:0044422,GO:0044424,GO:0044428,GO:…
CsaV3_1G001120.1	GO:0003674,GO:0003824,GO:0004497,GO:0005575,GO:0005622,GO:0005623,GO:0005737,GO:0005783,GO:0005794,GO:0005911,GO:0006629,GO:0006720,GO:0006721,GO:0006722,GO:0008150,GO:0008152,GO:0009058,GO:0009506,GO:0009507,GO:0009536,GO:0009987,GO:0012505,GO:0016020,GO:0016491,GO:0016705,GO:0016709,GO:0019748,GO:0030054,GO:0043226,GO:0043227,GO:0043229,GO:0043231,GO:0044237,GO:0044238,GO:0044255,GO:0044424,GO:…
CsaV3.1_1G00121	GO:0002229,GO:0002239,GO:0005575,GO:0005622,GO:0005623,GO:0005737,GO:0005773,GO:0005886,GO:0006950,GO:0006952,GO:0008150,GO:0009605,GO:0009607,GO:0009617,GO:0016020,GO:0042742,GO:0043207,GO:0043226,GO:0043227,GO:0043229,GO:0043231,GO:0044424,GO:0044444,GO:0044464,GO:0050896,GO:0051704,GO:0051707,GO:0071944,GO:0098542
CsaV3_1G001160.1	GO:0003674,GO:0003676,GO:0003723,GO:0003724,GO:0003729,GO:0003824,GO:0004004,GO:0004386,GO:0005488,GO:0005575,GO:0005622,GO:0005623,GO:0005634,GO:0005730,GO:0005737,GO:0005829,GO:0006139,GO:0006725,GO:0006807,GO:0008026,GO:0008150,GO:0008152,GO:0008186,GO:0009987,GO:0010501,GO:0016070,GO:0016462,GO:0016787,GO:0016817,GO:0016818,GO:0016887,GO:0017111,GO:0031974,GO:0031981,GO:0034641,GO:0042623,GO:…
CsaV3_1G001180.1	GO:0000981,GO:0000988,GO:0000989,GO:0001067,GO:0001076,GO:0001134,GO:0001135,GO:0003674,GO:0003676,GO:0003677,GO:0003700,GO:0005488,GO:0005575,GO:0005622,GO:0005623,GO:0005634,GO:0006355,GO:0006357,GO:0008150,GO:0009889,GO:0009987,GO:0010468,GO:0010556,GO:0019219,GO:0019222,GO:0030154,GO:0031323,GO:0031326,GO:0032502,GO:0043226,GO:0043227,GO:0043229,GO:0043231,GO:0043565,GO:0044212,GO:0044424,GO:…
CsaV3_1G001190.1	GO:0000003,GO:0001101,GO:0003006,GO:0003674,GO:0003824,GO:0004407,GO:0005575,GO:0005622,GO:0005623,GO:0005634,GO:0005737,GO:0006325,GO:0006464,GO:0006476,GO:0006807,GO:0006950,GO:0006970,GO:0006996,GO:0007275,GO:0008150,GO:0008152,GO:0009507,GO:0009526,GO:0009536,GO:0009553,GO:0009628,GO:0009651,GO:0009719,GO:0009725,GO:0009737,GO:0009790,GO:0009791,GO:0009793,GO:0009845,GO:0009892,GO:0009941,GO:…
CsaV3_1G001200.1	GO:0000959,GO:0003674,GO:0003676,GO:0003723,GO:0003824,GO:0004518,GO:0004519,GO:0005488,GO:0005575,GO:0005622,GO:0005623,GO:0006139,GO:0006725,GO:0006807,GO:0008150,GO:0008152,GO:0009451,GO:0009987,GO:0016070,GO:0016787,GO:0016788,GO:0034641,GO:0043170,GO:0043226,GO:0043227,GO:0043229,GO:0043231,GO:0043412,GO:0044237,GO:0044238,GO:0044424,GO:0044464,GO:0046483,GO:0071704,GO:0090304,GO:0090305,GO:…
CsaV3.1_1G00133	GO:0000003,GO:0003006,GO:0003674,GO:0003824,GO:0005575,GO:0005622,GO:0005623,GO:0005737,GO:0005783,GO:0005789,GO:0006950,GO:0006952,GO:0007154,GO:0007275,GO:0008150,GO:0008483,GO:0009605,GO:0009606,GO:0009607,GO:0009617,GO:0009628,GO:0009629,GO:0009630,GO:0009653,GO:0009719,GO:0009723,GO:0009725,GO:0009791,GO:0009888,GO:0009908,GO:0009958,GO:0009987,GO:0009991,GO:0010015,GO:0010033,GO:0010073,GO:…
CsaV3.1_1G00134	GO:0000003,GO:0003006,GO:0003674,GO:0003824,GO:0005575,GO:0005622,GO:0005623,GO:0005737,GO:0005783,GO:0005789,GO:0006950,GO:0006952,GO:0007154,GO:0007275,GO:0008150,GO:0008483,GO:0009605,GO:0009606,GO:0009607,GO:0009617,GO:0009628,GO:0009629,GO:0009630,GO:0009653,GO:0009719,GO:0009723,GO:0009725,GO:0009791,GO:0009888,GO:0009908,GO:0009958,GO:0009987,GO:0009991,GO:0010015,GO:0010033,GO:0010073,GO:…
CsaV3_1G001260.1	GO:0000245,GO:0000375,GO:0000377,GO:0000381,GO:0000398,GO:0003674,GO:0003676,GO:0003723,GO:0003729,GO:0005488,GO:0005575,GO:0005622,GO:0005623,GO:0005634,GO:0006139,GO:0006396,GO:0006397,GO:0006725,GO:0006807,GO:0008150,GO:0008152,GO:0008380,GO:0009987,GO:0010467,GO:0010468,GO:0010941,GO:0010942,GO:0016043,GO:0016070,GO:0016071,GO:0019219,GO:0019222,GO:0022607,GO:0022613,GO:0022618,GO:0031323,GO:…
CsaV3_1G001270.1	GO:0000381,GO:0001510,GO:0003674,GO:0005488,GO:0005515,GO:0005575,GO:0005622,GO:0005623,GO:0005634,GO:0005911,GO:0006139,GO:0006725,GO:0006807,GO:0008150,GO:0008152,GO:0009451,GO:0009506,GO:0009888,GO:0009987,GO:0010073,GO:0010468,GO:0016070,GO:0016071,GO:0016556,GO:0019219,GO:0019222,GO:0030054,GO:0031323,GO:0032259,GO:0032501,GO:0032502,GO:0034641,GO:0043170,GO:0043226,GO:0043227,GO:0043229,GO:…
CsaV3_1G001280.1	GO:0003674,GO:0003824,GO:0005575,GO:0005622,GO:0005623,GO:0005737,GO:0005886,GO:0008150,GO:0008152,GO:0009507,GO:0009526,GO:0009528,GO:0009536,GO:0009706,GO:0009941,GO:0016020,GO:0016491,GO:0019866,GO:0031090,GO:0031967,GO:0031969,GO:0031975,GO:0042170,GO:0043226,GO:0043227,GO:0043229,GO:0043231,GO:0044422,GO:0044424,GO:0044434,GO:0044435,GO:0044444,GO:0044446,GO:0044464,GO:0055114,GO:0071944
CsaV3_1G001310.1	GO:0005575,GO:0005623,GO:0005886,GO:0016020,GO:0044464,GO:0071944
CsaV3.1_1G02480	GO:0000175,GO:0000176,GO:0000177,GO:0000178,GO:0000288,GO:0000291,GO:0000459,GO:0000460,GO:0000466,GO:0000467,GO:0000469,GO:0000956,GO:0003674,GO:0003676,GO:0003723,GO:0003824,GO:0004518,GO:0004527,GO:0004532,GO:0004540,GO:0005488,GO:0005575,GO:0005622,GO:0005623,GO:0005634,GO:0005654,GO:0005737,GO:0005829,GO:0006139,GO:0006364,GO:0006396,GO:0006399,GO:0006401,GO:0006402,GO:0006725,GO:0006807,GO:…
CsaV3_1G001400.1	GO:0002831,GO:0002833,GO:0003674,GO:0003676,GO:0003677,GO:0003723,GO:0003824,GO:0004518,GO:0004519,GO:0005488,GO:0005515,GO:0005575,GO:0005622,GO:0005623,GO:0005634,GO:0005737,GO:0005911,GO:0006139,GO:0006259,GO:0006282,GO:0006304,GO:0006305,GO:0006306,GO:0006355,GO:0006725,GO:0006807,GO:0008150,GO:0008152,GO:0009506,GO:0009507,GO:0009526,GO:0009536,GO:0009889,GO:0009892,GO:0009941,GO:0009987,GO:…
CsaV3_1G001420.1	GO:0000159,GO:0000278,GO:0003674,GO:0005575,GO:0005622,GO:0005623,GO:0005737,GO:0005829,GO:0006464,GO:0006470,GO:0006793,GO:0006796,GO:0006807,GO:0007049,GO:0008150,GO:0008152,GO:0008287,GO:0009987,GO:0010921,GO:0016311,GO:0019208,GO:0019220,GO:0019222,GO:0019538,GO:0019888,GO:0030234,GO:0031323,GO:0031399,GO:0032268,GO:0032502,GO:0032991,GO:0035303,GO:0035304,GO:0036211,GO:0043170,GO:0043412,GO:…
CsaV3_1G001430.1	GO:0003674,GO:0003700,GO:0005575,GO:0005622,GO:0005623,GO:0005634,GO:0006355,GO:0008150,GO:0009888,GO:0009889,GO:0010073,GO:0010468,GO:0010556,GO:0019219,GO:0019222,GO:0031323,GO:0031326,GO:0032501,GO:0032502,GO:0043226,GO:0043227,GO:0043229,GO:0043231,GO:0044424,GO:0044464,GO:0048507,GO:0048856,GO:0050789,GO:0050794,GO:0051171,GO:0051252,GO:0060255,GO:0065007,GO:0080090,GO:0140110,GO:1903506,GO:…
CsaV3.1_1G00156	GO:0005575,GO:0005622,GO:0005623,GO:0005737,GO:0005794,GO:0008150,GO:0009987,GO:0012505,GO:0030154,GO:0032502,GO:0043226,GO:0043227,GO:0043229,GO:0043231,GO:0044424,GO:0044444,GO:0044464,GO:0045445,GO:0048856,GO:0048869,GO:0061061
CsaV3.1_1G00160	GO:0000302,GO:0005575,GO:0005618,GO:0005622,GO:0005623,GO:0005634,GO:0005730,GO:0005737,GO:0005739,GO:0005740,GO:0005743,GO:0005746,GO:0005747,GO:0005773,GO:0005774,GO:0005886,GO:0006950,GO:0006970,GO:0006979,GO:0006996,GO:0007005,GO:0007275,GO:0008150,GO:0009505,GO:0009507,GO:0009536,GO:0009628,GO:0009651,GO:0009719,GO:0009723,GO:0009725,GO:0009733,GO:0009791,GO:0009987,GO:0010033,GO:0010035,GO:…
CsaV3_1G001500.1	GO:0000166,GO:0003674,GO:0003824,GO:0005488,GO:0006081,GO:0006082,GO:0006090,GO:0006629,GO:0006644,GO:0006720,GO:0006721,GO:0006793,GO:0006796,GO:0008150,GO:0008152,GO:0008299,GO:0008610,GO:0008654,GO:0009058,GO:0009240,GO:0009987,GO:0016114,GO:0016491,GO:0016614,GO:0016616,GO:0019288,GO:0019637,GO:0019682,GO:0019752,GO:0030145,GO:0030604,GO:0032787,GO:0036094,GO:0043167,GO:0043168,GO:0043169,GO:…
CsaV3_1G001520.1	GO:0003674,GO:0005102,GO:0005215,GO:0005488,GO:0005515,GO:0005575,GO:0005622,GO:0005623,GO:0005737,GO:0005739,GO:0005777,GO:0005778,GO:0005829,GO:0005886,GO:0006605,GO:0006625,GO:0006810,GO:0006886,GO:0006996,GO:0007031,GO:0008104,GO:0008150,GO:0008565,GO:0009987,GO:0015031,GO:0015833,GO:0015919,GO:0016020,GO:0016043,GO:0016558,GO:0016560,GO:0017038,GO:0031090,GO:0031903,GO:0032991,GO:0033036,GO:…
CsaV3.1_1G00166	GO:0001655,GO:0001822,GO:0001889,GO:0001894,GO:0001895,GO:0001947,GO:0002009,GO:0003007,GO:0003143,GO:0003205,GO:0003230,GO:0003279,GO:0003283,GO:0003341,GO:0003351,GO:0005575,GO:0005622,GO:0005623,GO:0005737,GO:0005829,GO:0005929,GO:0006928,GO:0006996,GO:0007017,GO:0007018,GO:0007275,GO:0007368,GO:0007369,GO:0007389,GO:0007507,GO:0008150,GO:0009653,GO:0009790,GO:0009799,GO:0009855,GO:0009887,GO:…
CsaV3_1G001550.1	GO:0003674,GO:0005488,GO:0005575,GO:0005623,GO:0005886,GO:0016020,GO:0044464,GO:0048037,GO:0051536,GO:0051540,GO:0071944
CsaV3_1G001560.1	GO:0000302,GO:0000304,GO:0005575,GO:0005622,GO:0005623,GO:0006950,GO:0006979,GO:0007154,GO:0007584,GO:0008150,GO:0008219,GO:0009579,GO:0009605,GO:0009987,GO:0009991,GO:0010035,GO:0010343,GO:0012501,GO:0016020,GO:0031667,GO:0031668,GO:0031669,GO:0031670,GO:0033554,GO:0034357,GO:0034599,GO:0034614,GO:0035690,GO:0036473,GO:0042221,GO:0042493,GO:0042651,GO:0044424,GO:0044436,GO:0044464,GO:0050896,GO:…
CsaV3_1G001570.1	GO:0003674,GO:0003824,GO:0004842,GO:0006464,GO:0006508,GO:0006511,GO:0006807,GO:0007154,GO:0007165,GO:0008150,GO:0008152,GO:0009056,GO:0009057,GO:0009743,GO:0009756,GO:0009987,GO:0010033,GO:0010182,GO:0010498,GO:0016567,GO:0016740,GO:0019538,GO:0019787,GO:0019941,GO:0023052,GO:0030163,GO:0032446,GO:0036211,GO:0042221,GO:0043161,GO:0043170,GO:0043412,GO:0043632,GO:0044237,GO:0044238,GO:0044248,GO:…
CsaV3_1G001590.1	GO:0003674,GO:0003824,GO:0004672,GO:0005575,GO:0005622,GO:0005623,GO:0005737,GO:0006464,GO:0006468,GO:0006793,GO:0006796,GO:0006807,GO:0007154,GO:0007165,GO:0008150,GO:0008152,GO:0009987,GO:0016301,GO:0016310,GO:0016740,GO:0016772,GO:0016773,GO:0019538,GO:0023052,GO:0035556,GO:0036211,GO:0043170,GO:0043412,GO:0044237,GO:0044238,GO:0044260,GO:0044267,GO:0044424,GO:0044464,GO:0050789,GO:0050794,GO:…
CsaV3_1G001600.1	GO:0000166,GO:0003674,GO:0003824,GO:0004029,GO:0005488,GO:0005524,GO:0005575,GO:0005622,GO:0005623,GO:0005737,GO:0005739,GO:0008144,GO:0008150,GO:0008152,GO:0009507,GO:0009536,GO:0010035,GO:0010038,GO:0016491,GO:0016620,GO:0016903,GO:0017076,GO:0030554,GO:0032553,GO:0032555,GO:0032559,GO:0035639,GO:0036094,GO:0042221,GO:0043167,GO:0043168,GO:0043226,GO:0043227,GO:0043229,GO:0043231,GO:0044424,GO:…
CsaV3_1G001610.1	GO:0003674,GO:0005215,GO:0005216,GO:0005244,GO:0005249,GO:0005261,GO:0005267,GO:0005575,GO:0005623,GO:0005886,GO:0005887,GO:0006810,GO:0006811,GO:0006812,GO:0006813,GO:0008150,GO:0008324,GO:0009987,GO:0015075,GO:0015077,GO:0015079,GO:0015267,GO:0015318,GO:0015672,GO:0016020,GO:0016021,GO:0022803,GO:0022832,GO:0022836,GO:0022838,GO:0022839,GO:0022843,GO:0022857,GO:0022890,GO:0030001,GO:0031224,GO:…
CsaV3.1_1G02463	GO:0003674,GO:0003824,GO:0005575,GO:0005622,GO:0005623,GO:0005737,GO:0005975,GO:0005984,GO:0005991,GO:0005992,GO:0006793,GO:0006796,GO:0006950,GO:0008150,GO:0008152,GO:0009058,GO:0009311,GO:0009312,GO:0009987,GO:0016051,GO:0016311,GO:0016787,GO:0016788,GO:0016791,GO:0033554,GO:0034637,GO:0042578,GO:0044237,GO:0044238,GO:0044249,GO:0044262,GO:0044424,GO:0044464,GO:0046351,GO:0050896,GO:0051716,GO:…
CsaV3_1G001660.1	GO:0005575,GO:0005622,GO:0005623,GO:0005634,GO:0005730,GO:0006139,GO:0006325,GO:0006342,GO:0006355,GO:0006396,GO:0006725,GO:0006807,GO:0006950,GO:0006952,GO:0006996,GO:0008150,GO:0008152,GO:0009605,GO:0009607,GO:0009620,GO:0009889,GO:0009890,GO:0009892,GO:0009987,GO:0010033,GO:0010467,GO:0010468,GO:0010495,GO:0010556,GO:0010558,GO:0010605,GO:0010608,GO:0010629,GO:0014070,GO:0016043,GO:0016070,GO:…
CsaV3.1_1G00179	GO:0003674,GO:0003824,GO:0004842,GO:0005488,GO:0005515,GO:0005575,GO:0005622,GO:0005623,GO:0005737,GO:0005829,GO:0006464,GO:0006508,GO:0006511,GO:0006807,GO:0008150,GO:0008152,GO:0009056,GO:0009057,GO:0009987,GO:0016567,GO:0016740,GO:0019538,GO:0019787,GO:0019899,GO:0019941,GO:0030163,GO:0031625,GO:0032446,GO:0036211,GO:0043170,GO:0043412,GO:0043632,GO:0044237,GO:0044238,GO:0044248,GO:0044257,GO:…
CsaV3_1G001680.1	GO:0003674,GO:0003824,GO:0004046,GO:0005488,GO:0005515,GO:0005575,GO:0005576,GO:0005615,GO:0016787,GO:0016810,GO:0016811,GO:0031982,GO:0042802,GO:0043226,GO:0043227,GO:0043230,GO:0044421,GO:0070062,GO:1903561
CsaV3_1G001690.1	GO:0001101,GO:0003674,GO:0003824,GO:0003924,GO:0005488,GO:0005515,GO:0005575,GO:0005618,GO:0005622,GO:0005623,GO:0005634,GO:0005737,GO:0005856,GO:0005886,GO:0007154,GO:0007165,GO:0008150,GO:0009505,GO:0009531,GO:0009664,GO:0009719,GO:0009725,GO:0009737,GO:0009738,GO:0009755,GO:0009787,GO:0009788,GO:0009966,GO:0009968,GO:0009987,GO:0010033,GO:0010646,GO:0010648,GO:0016020,GO:0016043,GO:0016462,GO:…
CsaV3.1_1G00185	GO:0000313,GO:0000315,GO:0003674,GO:0003735,GO:0005198,GO:0005575,GO:0005622,GO:0005623,GO:0005737,GO:0005739,GO:0005759,GO:0005761,GO:0005762,GO:0005840,GO:0006412,GO:0006518,GO:0006807,GO:0008150,GO:0008152,GO:0009058,GO:0009059,GO:0009987,GO:0010467,GO:0015934,GO:0019538,GO:0031974,GO:0032543,GO:0032991,GO:0034641,GO:0034645,GO:0043043,GO:0043170,GO:0043226,GO:0043227,GO:0043228,GO:0043229,GO:…
CsaV3_1G001720.1	GO:0005575,GO:0005618,GO:0005622,GO:0005623,GO:0005737,GO:0005773,GO:0005783,GO:0005911,GO:0009506,GO:0012505,GO:0030054,GO:0030312,GO:0043226,GO:0043227,GO:0043229,GO:0043231,GO:0044424,GO:0044444,GO:0044464,GO:0055044,GO:0071944
CsaV3_1G001750.1	GO:0003674,GO:0005488,GO:0005515,GO:0005575,GO:0005576,GO:0005622,GO:0005623,GO:0005737,GO:0005739,GO:0005740,GO:0005743,GO:0005746,GO:0005749,GO:0016020,GO:0019866,GO:0031090,GO:0031966,GO:0031967,GO:0031975,GO:0032991,GO:0043226,GO:0043227,GO:0043229,GO:0043231,GO:0043495,GO:0044422,GO:0044424,GO:0044425,GO:0044429,GO:0044444,GO:0044446,GO:0044455,GO:0044464,GO:0045257,GO:0045273,GO:0045281,GO:…
CsaV3_1G001760.1	GO:0003674,GO:0003824,GO:0005575,GO:0005622,GO:0005623,GO:0005737,GO:0005739,GO:0006950,GO:0008150,GO:0008152,GO:0009611,GO:0009888,GO:0015035,GO:0015036,GO:0016491,GO:0016667,GO:0031099,GO:0032502,GO:0040007,GO:0042060,GO:0042246,GO:0043226,GO:0043227,GO:0043229,GO:0043231,GO:0044424,GO:0044444,GO:0044464,GO:0048589,GO:0048856,GO:0050896,GO:0055114
CsaV3_1G001770.1	GO:0002682,GO:0002683,GO:0002831,GO:0002832,GO:0003674,GO:0005488,GO:0005515,GO:0005516,GO:0008150,GO:0031347,GO:0031348,GO:0032101,GO:0032102,GO:0043900,GO:0043901,GO:0045088,GO:0045824,GO:0048519,GO:0048583,GO:0048585,GO:0050776,GO:0050777,GO:0050789,GO:0065007,GO:0080134,GO:1900424,GO:1900425,GO:1902477,GO:1902478
CsaV3_1G001780.1	GO:0000139,GO:0003674,GO:0003824,GO:0004553,GO:0004559,GO:0004571,GO:0005575,GO:0005622,GO:0005623,GO:0005737,GO:0005783,GO:0005794,GO:0006491,GO:0006508,GO:0006511,GO:0006807,GO:0006950,GO:0008150,GO:0008152,GO:0009056,GO:0009057,GO:0009100,GO:0009987,GO:0010033,GO:0010243,GO:0010498,GO:0012505,GO:0015923,GO:0015924,GO:0016020,GO:0016787,GO:0016798,GO:0019538,GO:0019941,GO:0030163,GO:0030433,GO:…
CsaV3_1G001790.1	GO:0003674,GO:0003824,GO:0004553,GO:0009044,GO:0016787,GO:0016798,GO:0097599
CsaV3_1G001800.1	GO:0003674,GO:0003824,GO:0004842,GO:0005102,GO:0005488,GO:0005515,GO:0005575,GO:0005622,GO:0005623,GO:0005634,GO:0005737,GO:0006464,GO:0006807,GO:0008150,GO:0008152,GO:0009987,GO:0016567,GO:0016740,GO:0019538,GO:0019787,GO:0032446,GO:0033612,GO:0036211,GO:0043170,GO:0043226,GO:0043227,GO:0043229,GO:0043231,GO:0043412,GO:0044237,GO:0044238,GO:0044260,GO:0044267,GO:0044424,GO:0044464,GO:0070647,GO:…
CsaV3_1G001830.1	GO:0001101,GO:0003674,GO:0003824,GO:0004029,GO:0005575,GO:0005618,GO:0005622,GO:0005623,GO:0005737,GO:0005777,GO:0005829,GO:0006950,GO:0006970,GO:0008150,GO:0008152,GO:0008802,GO:0009414,GO:0009415,GO:0009507,GO:0009516,GO:0009536,GO:0009628,GO:0009651,GO:0009987,GO:0010035,GO:0016491,GO:0016620,GO:0016903,GO:0030312,GO:0033554,GO:0034059,GO:0036293,GO:0036294,GO:0042221,GO:0042579,GO:0043226,GO:…
CsaV3_1G001840.1	GO:0003674,GO:0003824,GO:0004475,GO:0006139,GO:0006725,GO:0006807,GO:0008150,GO:0008152,GO:0008905,GO:0009058,GO:0009225,GO:0009226,GO:0009298,GO:0009987,GO:0016740,GO:0016772,GO:0016779,GO:0018130,GO:0019438,GO:0019673,GO:0034641,GO:0034654,GO:0044237,GO:0044238,GO:0044249,GO:0044271,GO:0044281,GO:0046483,GO:0055086,GO:0070568,GO:0071704,GO:1901135,GO:1901137,GO:1901360,GO:1901362,GO:1901576
CsaV3.1_1G00198	GO:0003674,GO:0003676,GO:0003677,GO:0003700,GO:0005488,GO:0005575,GO:0005622,GO:0005623,GO:0005634,GO:0006139,GO:0006259,GO:0006260,GO:0006261,GO:0006275,GO:0006355,GO:0006725,GO:0006807,GO:0007049,GO:0008150,GO:0008152,GO:0008156,GO:0009058,GO:0009059,GO:0009889,GO:0009890,GO:0009892,GO:0009987,GO:0010468,GO:0010556,GO:0010558,GO:0010564,GO:0010605,GO:0010948,GO:0019219,GO:0019222,GO:0022402,GO:…
CsaV3.1_1G02487	GO:0000156,GO:0000160,GO:0003674,GO:0005575,GO:0005622,GO:0005623,GO:0005634,GO:0005737,GO:0006355,GO:0007154,GO:0007165,GO:0007623,GO:0008150,GO:0009314,GO:0009416,GO:0009628,GO:0009639,GO:0009719,GO:0009725,GO:0009735,GO:0009736,GO:0009755,GO:0009889,GO:0009987,GO:0010033,GO:0010114,GO:0010200,GO:0010243,GO:0010468,GO:0010556,GO:0019219,GO:0019222,GO:0019827,GO:0023052,GO:0031323,GO:0031326,GO:…
CsaV3.1_1G02488	GO:0003674,GO:0003824,GO:0005575,GO:0005622,GO:0005623,GO:0005737,GO:0005783,GO:0006725,GO:0007275,GO:0008150,GO:0008152,GO:0009058,GO:0009555,GO:0009653,GO:0009987,GO:0010208,GO:0010584,GO:0010927,GO:0012505,GO:0016043,GO:0016740,GO:0016746,GO:0016747,GO:0019438,GO:0019748,GO:0022607,GO:0030198,GO:0030638,GO:0030639,GO:0032501,GO:0032502,GO:0032989,GO:0043062,GO:0043226,GO:0043227,GO:0043229,GO:…
CsaV3_1G001870.1	GO:0000302,GO:0000304,GO:0001666,GO:0002376,GO:0003674,GO:0003824,GO:0005488,GO:0005515,GO:0005575,GO:0005622,GO:0005623,GO:0005634,GO:0005737,GO:0006950,GO:0006952,GO:0006955,GO:0006979,GO:0007584,GO:0008150,GO:0008219,GO:0009605,GO:0009607,GO:0009626,GO:0009627,GO:0009628,GO:0009653,GO:0009814,GO:0009987,GO:0009991,GO:0010035,GO:0010310,GO:0010618,GO:0010941,GO:0010942,GO:0012501,GO:0016298,GO:…
CsaV3.1_1G00199	GO:0000075,GO:0000077,GO:0000278,GO:0000288,GO:0000289,GO:0000956,GO:0002682,GO:0003674,GO:0003824,GO:0004842,GO:0005575,GO:0005622,GO:0005623,GO:0005737,GO:0005829,GO:0006139,GO:0006401,GO:0006402,GO:0006464,GO:0006508,GO:0006511,GO:0006725,GO:0006807,GO:0006950,GO:0006974,GO:0006977,GO:0007049,GO:0007093,GO:0007154,GO:0007165,GO:0007346,GO:0008150,GO:0008152,GO:0009056,GO:0009057,GO:0009892,GO:…
CsaV3_1G001890.1	GO:0003674,GO:0005488,GO:0005515,GO:0005575,GO:0005622,GO:0005623,GO:0005856,GO:0005874,GO:0008017,GO:0008092,GO:0015630,GO:0015631,GO:0043226,GO:0043228,GO:0043229,GO:0043232,GO:0044422,GO:0044424,GO:0044430,GO:0044446,GO:0044464,GO:0099080,GO:0099081,GO:0099512,GO:0099513
CsaV3_1G001920.1	GO:0003674,GO:0003824,GO:0004672,GO:0004674,GO:0005575,GO:0005622,GO:0005623,GO:0005634,GO:0005737,GO:0006417,GO:0006464,GO:0006468,GO:0006793,GO:0006796,GO:0006807,GO:0006950,GO:0006970,GO:0007154,GO:0007165,GO:0008150,GO:0008152,GO:0009266,GO:0009408,GO:0009409,GO:0009628,GO:0009651,GO:0009889,GO:0009891,GO:0009893,GO:0009987,GO:0010468,GO:0010556,GO:0010557,GO:0010604,GO:0010608,GO:0010628,GO:…
CsaV3_1G001930.1	GO:0003674,GO:0005048,GO:0005215,GO:0005488,GO:0005515,GO:0005575,GO:0005622,GO:0005623,GO:0005634,GO:0005635,GO:0005737,GO:0006606,GO:0006810,GO:0006886,GO:0006913,GO:0008104,GO:0008139,GO:0008150,GO:0008565,GO:0010468,GO:0012505,GO:0015031,GO:0015833,GO:0016020,GO:0017038,GO:0019219,GO:0019222,GO:0031090,GO:0031323,GO:0031965,GO:0031967,GO:0031975,GO:0033036,GO:0033218,GO:0033365,GO:0034504,GO:…
CsaV3.1_1G02489	GO:0003674,GO:0003824,GO:0006082,GO:0006575,GO:0006725,GO:0006730,GO:0006732,GO:0006760,GO:0006807,GO:0008150,GO:0008152,GO:0009058,GO:0009108,GO:0009396,GO:0009987,GO:0016053,GO:0016874,GO:0016879,GO:0016882,GO:0018130,GO:0019438,GO:0019752,GO:0030272,GO:0034641,GO:0035999,GO:0042398,GO:0042558,GO:0042559,GO:0043436,GO:0043603,GO:0043604,GO:0044237,GO:0044249,GO:0044271,GO:0044281,GO:0044283,GO:…
CsaV3.1_1G02490	GO:0005575,GO:0005618,GO:0005623,GO:0030312,GO:0044464,GO:0071944
CsaV3_1G001950.1	GO:0005575,GO:0005618,GO:0005623,GO:0030312,GO:0044464,GO:0071944
CsaV3.1_1G00203	GO:0003674,GO:0003676,GO:0003677,GO:0003700,GO:0005488,GO:0006355,GO:0008150,GO:0009889,GO:0010468,GO:0010556,GO:0019219,GO:0019222,GO:0031323,GO:0031326,GO:0043565,GO:0050789,GO:0050794,GO:0051171,GO:0051252,GO:0060255,GO:0065007,GO:0080090,GO:0097159,GO:0140110,GO:1901363,GO:1903506,GO:2000112,GO:2001141
CsaV3_1G001970.1	GO:0003674,GO:0005488,GO:0005515,GO:0005575,GO:0005622,GO:0005623,GO:0005737,GO:0005856,GO:0005868,GO:0005875,GO:0006810,GO:0006928,GO:0006996,GO:0007017,GO:0007018,GO:0008092,GO:0008150,GO:0009987,GO:0010970,GO:0015630,GO:0016043,GO:0022607,GO:0030030,GO:0030031,GO:0030286,GO:0030705,GO:0032781,GO:0032991,GO:0043085,GO:0043226,GO:0043228,GO:0043229,GO:0043232,GO:0043462,GO:0044085,GO:0044093,GO:…
CsaV3_1G001990.1	GO:0000981,GO:0000988,GO:0000989,GO:0001067,GO:0001076,GO:0001134,GO:0001135,GO:0003674,GO:0003676,GO:0003677,GO:0003700,GO:0005488,GO:0005575,GO:0005622,GO:0005623,GO:0005634,GO:0006355,GO:0006357,GO:0008150,GO:0009889,GO:0009987,GO:0010468,GO:0010556,GO:0019219,GO:0019222,GO:0030154,GO:0031323,GO:0031326,GO:0032502,GO:0043226,GO:0043227,GO:0043229,GO:0043231,GO:0043565,GO:0044212,GO:0044424,GO:…
CsaV3_1G002060.1	GO:0003674,GO:0003824,GO:0004842,GO:0005488,GO:0005575,GO:0005622,GO:0005623,GO:0005634,GO:0006464,GO:0006508,GO:0006511,GO:0006807,GO:0006873,GO:0006875,GO:0006879,GO:0006950,GO:0007154,GO:0008150,GO:0008152,GO:0008270,GO:0009056,GO:0009057,GO:0009267,GO:0009605,GO:0009987,GO:0009991,GO:0010106,GO:0010498,GO:0016567,GO:0016740,GO:0019538,GO:0019725,GO:0019787,GO:0019941,GO:0030003,GO:0030163,GO:…
CsaV3_1G002080.1	GO:0003674,GO:0003676,GO:0003723,GO:0003824,GO:0004518,GO:0004519,GO:0005488,GO:0005575,GO:0005622,GO:0005623,GO:0006139,GO:0006725,GO:0006807,GO:0008150,GO:0008152,GO:0009451,GO:0009987,GO:0016070,GO:0016787,GO:0016788,GO:0034641,GO:0043170,GO:0043226,GO:0043227,GO:0043229,GO:0043231,GO:0043412,GO:0044237,GO:0044238,GO:0044424,GO:0044464,GO:0046483,GO:0071704,GO:0090304,GO:0090305,GO:0097159,GO:…
CsaV3.1_1G00208	GO:0003674,GO:0003824,GO:0005215,GO:0005575,GO:0005623,GO:0005886,GO:0006810,GO:0006811,GO:0006812,GO:0006950,GO:0006970,GO:0008150,GO:0008324,GO:0008553,GO:0009628,GO:0009651,GO:0015075,GO:0015077,GO:0015078,GO:0015318,GO:0015399,GO:0015405,GO:0015662,GO:0015672,GO:0016020,GO:0016462,GO:0016787,GO:0016817,GO:0016818,GO:0016887,GO:0017111,GO:0019829,GO:0022804,GO:0022853,GO:0022857,GO:0022890,GO:…
CsaV3_1G002110.1	GO:0003674,GO:0005215,GO:0005575,GO:0005623,GO:0005886,GO:0005911,GO:0006810,GO:0006811,GO:0006812,GO:0006820,GO:0008150,GO:0008324,GO:0008509,GO:0008514,GO:0009506,GO:0009628,GO:0010232,GO:0010233,GO:0015075,GO:0015077,GO:0015078,GO:0015291,GO:0015293,GO:0015294,GO:0015295,GO:0015318,GO:0015672,GO:0015711,GO:0016020,GO:0022804,GO:0022857,GO:0022890,GO:0030054,GO:0032501,GO:0034220,GO:0044464,GO:…
CsaV3_1G002120.1	GO:0003674,GO:0005215,GO:0005575,GO:0005623,GO:0005886,GO:0005911,GO:0006810,GO:0006811,GO:0006812,GO:0006820,GO:0008150,GO:0008324,GO:0008509,GO:0008514,GO:0009506,GO:0009628,GO:0010232,GO:0010233,GO:0015075,GO:0015077,GO:0015078,GO:0015291,GO:0015293,GO:0015294,GO:0015295,GO:0015318,GO:0015672,GO:0015711,GO:0016020,GO:0022804,GO:0022857,GO:0022890,GO:0030054,GO:0032501,GO:0034220,GO:0044464,GO:…
CsaV3_1G002140.1	GO:0003674,GO:0005215,GO:0005319,GO:0005342,GO:0005575,GO:0005623,GO:0005886,GO:0006810,GO:0006811,GO:0006820,GO:0006869,GO:0008028,GO:0008150,GO:0008509,GO:0008514,GO:0009605,GO:0009607,GO:0009624,GO:0010119,GO:0010876,GO:0015075,GO:0015318,GO:0015665,GO:0015711,GO:0015718,GO:0015849,GO:0015850,GO:0016020,GO:0022857,GO:0033036,GO:0034220,GO:0043207,GO:0044464,GO:0046864,GO:0046865,GO:0046942,GO:…
CsaV3.1_1G00213	GO:0003674,GO:0005488,GO:0005515,GO:0005575,GO:0005622,GO:0005623,GO:0005737,GO:0005773,GO:0005774,GO:0005794,GO:0005886,GO:0005911,GO:0009506,GO:0012505,GO:0016020,GO:0019899,GO:0019900,GO:0019901,GO:0030054,GO:0031090,GO:0043226,GO:0043227,GO:0043229,GO:0043231,GO:0043424,GO:0044422,GO:0044424,GO:0044437,GO:0044444,GO:0044446,GO:0044464,GO:0055044,GO:0071944,GO:0098588,GO:0098805
CsaV3.1_1G00212	GO:0002376,GO:0003674,GO:0003824,GO:0005575,GO:0005622,GO:0005623,GO:0005737,GO:0005739,GO:0005740,GO:0005741,GO:0006082,GO:0006575,GO:0006725,GO:0006732,GO:0006760,GO:0006766,GO:0006807,GO:0006950,GO:0006952,GO:0006955,GO:0008150,GO:0008152,GO:0008483,GO:0008909,GO:0009058,GO:0009108,GO:0009110,GO:0009266,GO:0009396,GO:0009409,GO:0009507,GO:0009536,GO:0009605,GO:0009607,GO:0009617,GO:0009620,GO:…
CsaV3_1G002180.1	GO:0003674,GO:0003700,GO:0006355,GO:0008150,GO:0009889,GO:0010468,GO:0010556,GO:0019219,GO:0019222,GO:0031323,GO:0031326,GO:0050789,GO:0050794,GO:0051171,GO:0051252,GO:0060255,GO:0065007,GO:0080090,GO:0140110,GO:1903506,GO:2000112,GO:2001141
CsaV3_1G002200.1	GO:0000003,GO:0003006,GO:0003674,GO:0003824,GO:0005215,GO:0005319,GO:0005342,GO:0005575,GO:0005622,GO:0005623,GO:0005737,GO:0005783,GO:0006810,GO:0006811,GO:0006820,GO:0006869,GO:0007275,GO:0008028,GO:0008150,GO:0008509,GO:0008514,GO:0009791,GO:0010154,GO:0010876,GO:0012505,GO:0015075,GO:0015245,GO:0015318,GO:0015399,GO:0015405,GO:0015711,GO:0015718,GO:0015849,GO:0015908,GO:0016462,GO:0016787,GO:…
CsaV3_1G002210.1	GO:0003674,GO:0003824,GO:0005215,GO:0005575,GO:0005622,GO:0005623,GO:0005886,GO:0005911,GO:0006810,GO:0006869,GO:0008150,GO:0009506,GO:0010876,GO:0015399,GO:0015405,GO:0016020,GO:0016462,GO:0016787,GO:0016817,GO:0016818,GO:0016887,GO:0017111,GO:0022804,GO:0022857,GO:0030054,GO:0033036,GO:0042623,GO:0042626,GO:0043226,GO:0043227,GO:0043229,GO:0043231,GO:0043492,GO:0044424,GO:0044464,GO:0051179,GO:…
CsaV3_1G002230.1	GO:0000139,GO:0001881,GO:0003674,GO:0005488,GO:0005575,GO:0005622,GO:0005623,GO:0005737,GO:0005768,GO:0005770,GO:0005771,GO:0005794,GO:0005802,GO:0006605,GO:0006623,GO:0006810,GO:0006886,GO:0007034,GO:0008104,GO:0008150,GO:0008152,GO:0008270,GO:0009987,GO:0010008,GO:0012505,GO:0015031,GO:0015833,GO:0016020,GO:0016192,GO:0016197,GO:0016482,GO:0023051,GO:0030904,GO:0031090,GO:0031410,GO:0031902,GO:…
CsaV3_1G002240.1	GO:0003674,GO:0003700,GO:0005575,GO:0005622,GO:0005623,GO:0005634,GO:0005737,GO:0006355,GO:0007275,GO:0008150,GO:0009314,GO:0009416,GO:0009628,GO:0009639,GO:0009640,GO:0009653,GO:0009790,GO:0009791,GO:0009889,GO:0010015,GO:0010086,GO:0010468,GO:0010556,GO:0019219,GO:0019222,GO:0022622,GO:0031323,GO:0031326,GO:0032501,GO:0032502,GO:0040008,GO:0040034,GO:0043226,GO:0043227,GO:0043229,GO:0043231,GO:…
CsaV3.1_1G00220	GO:0003674,GO:0003700,GO:0005575,GO:0005622,GO:0005623,GO:0005634,GO:0006355,GO:0006873,GO:0006875,GO:0006879,GO:0006950,GO:0007154,GO:0008150,GO:0009267,GO:0009605,GO:0009889,GO:0009987,GO:0009991,GO:0010106,GO:0010468,GO:0010556,GO:0019219,GO:0019222,GO:0019725,GO:0030003,GO:0031323,GO:0031326,GO:0031667,GO:0031668,GO:0031669,GO:0033554,GO:0042592,GO:0042594,GO:0043226,GO:0043227,GO:0043229,GO:…
CsaV3_1G002280.1	GO:0000003,GO:0001101,GO:0003006,GO:0003674,GO:0003700,GO:0005575,GO:0005622,GO:0005623,GO:0005634,GO:0006355,GO:0007275,GO:0008150,GO:0008283,GO:0009719,GO:0009725,GO:0009735,GO:0009737,GO:0009739,GO:0009791,GO:0009889,GO:0010029,GO:0010033,GO:0010229,GO:0010468,GO:0010556,GO:0019219,GO:0019222,GO:0022414,GO:0031323,GO:0031326,GO:0031347,GO:0032501,GO:0032502,GO:0033993,GO:0042221,GO:0043226,GO:…
CsaV3_1G002290.1	GO:0003674,GO:0003676,GO:0003723,GO:0003729,GO:0003735,GO:0005198,GO:0005488,GO:0005575,GO:0005622,GO:0005623,GO:0005634,GO:0005730,GO:0005737,GO:0005773,GO:0005774,GO:0005829,GO:0005840,GO:0005844,GO:0006412,GO:0006518,GO:0006807,GO:0008150,GO:0008152,GO:0009058,GO:0009059,GO:0009507,GO:0009536,GO:0009987,GO:0010467,GO:0015934,GO:0016020,GO:0019538,GO:0022613,GO:0022625,GO:0022626,GO:0031090,GO:…
CsaV3_1G002300.1	GO:0000981,GO:0000988,GO:0000989,GO:0001067,GO:0001076,GO:0001101,GO:0001134,GO:0001135,GO:0003674,GO:0003676,GO:0003677,GO:0003700,GO:0005488,GO:0005575,GO:0005622,GO:0005623,GO:0005634,GO:0006355,GO:0006357,GO:0006950,GO:0006970,GO:0008150,GO:0008152,GO:0009058,GO:0009266,GO:0009409,GO:0009414,GO:0009415,GO:0009628,GO:0009651,GO:0009719,GO:0009723,GO:0009725,GO:0009733,GO:0009737,GO:0009751,GO:…
CsaV3.1_1G02492	GO:0001101,GO:0003674,GO:0003676,GO:0003677,GO:0005488,GO:0005515,GO:0005575,GO:0005622,GO:0005623,GO:0005634,GO:0005737,GO:0006355,GO:0007275,GO:0008150,GO:0009314,GO:0009416,GO:0009628,GO:0009639,GO:0009640,GO:0009719,GO:0009725,GO:0009733,GO:0009735,GO:0009737,GO:0009739,GO:0009741,GO:0009791,GO:0009889,GO:0009890,GO:0009892,GO:0010033,GO:0010468,GO:0010556,GO:0010558,GO:0010605,GO:0010629,GO:…
CsaV3_1G002330.1	GO:0000003,GO:0003006,GO:0005575,GO:0005622,GO:0005623,GO:0005634,GO:0006996,GO:0006997,GO:0007000,GO:0007275,GO:0008150,GO:0009790,GO:0009791,GO:0009793,GO:0009987,GO:0010154,GO:0016043,GO:0017126,GO:0022414,GO:0032501,GO:0032502,GO:0043226,GO:0043227,GO:0043229,GO:0043231,GO:0044085,GO:0044424,GO:0044464,GO:0048316,GO:0048608,GO:0048731,GO:0048856,GO:0050789,GO:0050794,GO:0051302,GO:0061458,GO:…
CsaV3_1G002340.1	GO:0003674,GO:0003676,GO:0003723,GO:0003824,GO:0004518,GO:0004519,GO:0005488,GO:0005575,GO:0005622,GO:0005623,GO:0006139,GO:0006725,GO:0006807,GO:0008150,GO:0008152,GO:0009451,GO:0009987,GO:0016070,GO:0016787,GO:0016788,GO:0034641,GO:0043170,GO:0043226,GO:0043227,GO:0043229,GO:0043231,GO:0043412,GO:0044237,GO:0044238,GO:0044424,GO:0044464,GO:0046483,GO:0071704,GO:0090304,GO:0090305,GO:0097159,GO:…
CsaV3.1_1G00225	GO:0000003,GO:0003006,GO:0003674,GO:0003824,GO:0005575,GO:0005576,GO:0005622,GO:0005623,GO:0005737,GO:0005739,GO:0005773,GO:0005774,GO:0006950,GO:0007275,GO:0008150,GO:0008152,GO:0008746,GO:0009266,GO:0009409,GO:0009507,GO:0009526,GO:0009532,GO:0009536,GO:0009570,GO:0009628,GO:0009719,GO:0009725,GO:0009735,GO:0009790,GO:0009791,GO:0009793,GO:0009941,GO:0010033,GO:0010154,GO:0010319,GO:0016020,GO:…
CsaV3_1G002370.1	GO:0003674,GO:0003824,GO:0005575,GO:0005622,GO:0005623,GO:0005737,GO:0006629,GO:0006644,GO:0006720,GO:0006721,GO:0006725,GO:0006766,GO:0006775,GO:0006778,GO:0006779,GO:0006793,GO:0006796,GO:0006807,GO:0008150,GO:0008152,GO:0008299,GO:0008610,GO:0008654,GO:0009058,GO:0009110,GO:0009507,GO:0009526,GO:0009534,GO:0009535,GO:0009536,GO:0009579,GO:0009941,GO:0009987,GO:0010189,GO:0015994,GO:0015995,GO:…
CsaV3_1G002390.1	GO:0003674,GO:0003700,GO:0006355,GO:0008150,GO:0009889,GO:0010468,GO:0010556,GO:0019219,GO:0019222,GO:0031323,GO:0031326,GO:0050789,GO:0050794,GO:0051171,GO:0051252,GO:0060255,GO:0065007,GO:0080090,GO:0140110,GO:1903506,GO:2000112,GO:2001141
CsaV3.1_1G00227	GO:0005575,GO:0005618,GO:0005623,GO:0016020,GO:0030312,GO:0044464,GO:0071944
CsaV3_1G002440.1	GO:0005575,GO:0005622,GO:0005623,GO:0005737,GO:0006091,GO:0008150,GO:0008152,GO:0009507,GO:0009534,GO:0009535,GO:0009536,GO:0009579,GO:0009767,GO:0009773,GO:0009987,GO:0010598,GO:0015979,GO:0016020,GO:0019684,GO:0022900,GO:0031976,GO:0031984,GO:0032991,GO:0034357,GO:0042651,GO:0043226,GO:0043227,GO:0043229,GO:0043231,GO:0044237,GO:0044422,GO:0044424,GO:0044425,GO:0044434,GO:0044435,GO:0044436,GO:…
CsaV3.1_1G00232	GO:0003674,GO:0003676,GO:0003723,GO:0003729,GO:0003735,GO:0005198,GO:0005488,GO:0005575,GO:0005622,GO:0005623,GO:0005634,GO:0005730,GO:0005737,GO:0005773,GO:0005774,GO:0005829,GO:0005840,GO:0005844,GO:0006412,GO:0006518,GO:0006807,GO:0008150,GO:0008152,GO:0009058,GO:0009059,GO:0009507,GO:0009536,GO:0009987,GO:0010467,GO:0015934,GO:0016020,GO:0019538,GO:0022613,GO:0022625,GO:0022626,GO:0031090,GO:…
CsaV3_1G002470.1	GO:0003674,GO:0003700,GO:0006355,GO:0008150,GO:0009889,GO:0010468,GO:0010556,GO:0019219,GO:0019222,GO:0031323,GO:0031326,GO:0050789,GO:0050794,GO:0051171,GO:0051252,GO:0060255,GO:0065007,GO:0080090,GO:0140110,GO:1903506,GO:2000112,GO:2001141
CsaV3_1G002500.1	GO:0001671,GO:0001932,GO:0001933,GO:0003674,GO:0003824,GO:0005488,GO:0005515,GO:0005575,GO:0005622,GO:0005623,GO:0005737,GO:0005783,GO:0005788,GO:0006457,GO:0006508,GO:0006511,GO:0006807,GO:0006915,GO:0006950,GO:0007154,GO:0007165,GO:0008047,GO:0008150,GO:0008152,GO:0008219,GO:0009056,GO:0009057,GO:0009892,GO:0009987,GO:0010033,GO:0010243,GO:0010498,GO:0010563,GO:0010605,GO:0012501,GO:0012505,GO:…
CsaV3_1G002520.1	GO:0003674,GO:0003824,GO:0004518,GO:0004527,GO:0005575,GO:0005618,GO:0005622,GO:0005623,GO:0005737,GO:0005829,GO:0005886,GO:0006139,GO:0006725,GO:0006807,GO:0006950,GO:0006974,GO:0008150,GO:0008152,GO:0008408,GO:0009380,GO:0009987,GO:0016020,GO:0016787,GO:0016788,GO:0030312,GO:0032991,GO:0033554,GO:0034641,GO:0043170,GO:0044237,GO:0044238,GO:0044424,GO:0044444,GO:0044464,GO:0046483,GO:0050896,GO:…
CsaV3.1_1G00238	GO:0003674,GO:0003676,GO:0003723,GO:0003824,GO:0004518,GO:0004519,GO:0005488,GO:0005575,GO:0005622,GO:0005623,GO:0005737,GO:0005739,GO:0006139,GO:0006725,GO:0006807,GO:0008150,GO:0008152,GO:0009451,GO:0009987,GO:0016070,GO:0016787,GO:0016788,GO:0034641,GO:0043170,GO:0043226,GO:0043227,GO:0043229,GO:0043231,GO:0043412,GO:0044237,GO:0044238,GO:0044424,GO:0044444,GO:0044464,GO:0046483,GO:0071704,GO:…
CsaV3.1_1G00239	GO:0000139,GO:0000271,GO:0003674,GO:0003824,GO:0005575,GO:0005622,GO:0005623,GO:0005737,GO:0005768,GO:0005794,GO:0005802,GO:0005975,GO:0005976,GO:0006073,GO:0007275,GO:0008150,GO:0008152,GO:0008194,GO:0009058,GO:0009059,GO:0009250,GO:0009653,GO:0009888,GO:0009969,GO:0009987,GO:0010015,GO:0010053,GO:0010054,GO:0010383,GO:0010410,GO:0010411,GO:0012505,GO:0016020,GO:0016049,GO:0016051,GO:0016740,GO:…
CsaV3.1_1G00240	GO:0000139,GO:0000271,GO:0003674,GO:0003824,GO:0005575,GO:0005622,GO:0005623,GO:0005737,GO:0005768,GO:0005794,GO:0005802,GO:0005975,GO:0005976,GO:0006073,GO:0007275,GO:0008150,GO:0008152,GO:0008194,GO:0009058,GO:0009059,GO:0009250,GO:0009653,GO:0009888,GO:0009969,GO:0009987,GO:0010015,GO:0010053,GO:0010054,GO:0010383,GO:0010410,GO:0010411,GO:0012505,GO:0016020,GO:0016049,GO:0016051,GO:0016740,GO:…
CsaV3_1G002570.1	GO:0000325,GO:0003674,GO:0003824,GO:0004672,GO:0005575,GO:0005622,GO:0005623,GO:0005737,GO:0005773,GO:0005774,GO:0006464,GO:0006468,GO:0006793,GO:0006796,GO:0006807,GO:0007275,GO:0008150,GO:0008152,GO:0009653,GO:0009705,GO:0009888,GO:0009987,GO:0010015,GO:0010053,GO:0010054,GO:0010959,GO:0016020,GO:0016301,GO:0016310,GO:0016740,GO:0016772,GO:0016773,GO:0019538,GO:0019725,GO:0021700,GO:0022622,GO:…
CsaV3.1_1G00242	GO:0002237,GO:0002831,GO:0002832,GO:0005575,GO:0005622,GO:0005623,GO:0005737,GO:0005739,GO:0005740,GO:0005743,GO:0005744,GO:0006605,GO:0006626,GO:0006810,GO:0006839,GO:0006886,GO:0006996,GO:0007005,GO:0008104,GO:0008150,GO:0009605,GO:0009607,GO:0009617,GO:0009892,GO:0009987,GO:0010033,GO:0010817,GO:0015031,GO:0015833,GO:0016020,GO:0016043,GO:0017038,GO:0019222,GO:0019866,GO:0030150,GO:0031090,GO:…
CsaV3.1_1G00244	GO:0002215,GO:0005575,GO:0005622,GO:0005623,GO:0005737,GO:0005739,GO:0005886,GO:0006950,GO:0006952,GO:0007275,GO:0008150,GO:0009791,GO:0009825,GO:0009845,GO:0009987,GO:0016020,GO:0016049,GO:0032501,GO:0032502,GO:0040007,GO:0043226,GO:0043227,GO:0043229,GO:0043231,GO:0044424,GO:0044444,GO:0044464,GO:0048856,GO:0050896,GO:0071944,GO:0090351
CsaV3_1G002640.1	GO:0002215,GO:0005575,GO:0005622,GO:0005623,GO:0005737,GO:0005739,GO:0005886,GO:0006950,GO:0006952,GO:0007275,GO:0008150,GO:0009791,GO:0009825,GO:0009845,GO:0009987,GO:0016020,GO:0016049,GO:0032501,GO:0032502,GO:0040007,GO:0043226,GO:0043227,GO:0043229,GO:0043231,GO:0044424,GO:0044444,GO:0044464,GO:0048856,GO:0050896,GO:0071944,GO:0090351
CsaV3_1G002670.1	GO:0000003,GO:0003674,GO:0003700,GO:0005575,GO:0005911,GO:0006355,GO:0008150,GO:0009506,GO:0009566,GO:0009567,GO:0009889,GO:0010468,GO:0010556,GO:0019219,GO:0019222,GO:0019953,GO:0022414,GO:0030054,GO:0031323,GO:0031326,GO:0044703,GO:0050789,GO:0050794,GO:0051171,GO:0051252,GO:0051704,GO:0055044,GO:0060255,GO:0065007,GO:0080090,GO:0140110,GO:1903506,GO:2000112,GO:2001141
CsaV3_1G002690.1	GO:0000018,GO:0000228,GO:0000733,GO:0003674,GO:0003676,GO:0003824,GO:0004518,GO:0004519,GO:0004520,GO:0004536,GO:0005488,GO:0005515,GO:0005575,GO:0005622,GO:0005623,GO:0005634,GO:0005657,GO:0005694,GO:0006139,GO:0006259,GO:0006260,GO:0006261,GO:0006275,GO:0006281,GO:0006725,GO:0006807,GO:0006950,GO:0006974,GO:0006996,GO:0008150,GO:0008152,GO:0008156,GO:0009058,GO:0009059,GO:0009314,GO:0009411,GO:…
CsaV3.1_1G00251	GO:0000278,GO:0000281,GO:0000910,GO:0000911,GO:0001101,GO:0003674,GO:0005484,GO:0005488,GO:0005515,GO:0005575,GO:0005622,GO:0005623,GO:0005737,GO:0005886,GO:0006810,GO:0007049,GO:0008150,GO:0009504,GO:0009507,GO:0009536,GO:0009605,GO:0009607,GO:0009612,GO:0009628,GO:0009719,GO:0009725,GO:0009737,GO:0009987,GO:0010033,GO:0016020,GO:0016021,GO:0016043,GO:0016192,GO:0022402,GO:0031224,GO:0032506,GO:…
CsaV3_1G002750.1	GO:0003674,GO:0003700,GO:0005575,GO:0005622,GO:0005623,GO:0005634,GO:0006355,GO:0008150,GO:0009889,GO:0010468,GO:0010556,GO:0019219,GO:0019222,GO:0031323,GO:0031326,GO:0043226,GO:0043227,GO:0043229,GO:0043231,GO:0044424,GO:0044464,GO:0050789,GO:0050794,GO:0051171,GO:0051252,GO:0060255,GO:0065007,GO:0080090,GO:0140110,GO:1903506,GO:2000112,GO:2001141
CsaV3_1G002800.1	GO:0000003,GO:0000375,GO:0000377,GO:0000398,GO:0003006,GO:0003674,GO:0003676,GO:0003723,GO:0003724,GO:0003824,GO:0004004,GO:0004386,GO:0005488,GO:0005575,GO:0005622,GO:0005623,GO:0005634,GO:0005654,GO:0005681,GO:0005737,GO:0006139,GO:0006396,GO:0006397,GO:0006725,GO:0006807,GO:0007275,GO:0008026,GO:0008150,GO:0008152,GO:0008186,GO:0008380,GO:0009790,GO:0009791,GO:0009793,GO:0009892,GO:0009987,GO:…
CsaV3_1G002840.1	GO:0003674,GO:0003824,GO:0004497,GO:0005575,GO:0008150,GO:0008152,GO:0009058,GO:0009719,GO:0009725,GO:0009733,GO:0010033,GO:0016020,GO:0016491,GO:0016705,GO:0016709,GO:0019748,GO:0042221,GO:0044550,GO:0050896,GO:0055114
CsaV3_1G002860.1	GO:0001871,GO:0001872,GO:0003674,GO:0003824,GO:0004553,GO:0005488,GO:0005575,GO:0005623,GO:0005886,GO:0005911,GO:0009506,GO:0016020,GO:0016787,GO:0016798,GO:0030054,GO:0030246,GO:0030247,GO:0031224,GO:0031225,GO:0031226,GO:0044425,GO:0044459,GO:0044464,GO:0046658,GO:0055044,GO:0071944
CsaV3_1G002870.1	GO:0003674,GO:0003824,GO:0004407,GO:0005575,GO:0005622,GO:0005623,GO:0005634,GO:0005737,GO:0006325,GO:0006338,GO:0006464,GO:0006476,GO:0006807,GO:0006996,GO:0007275,GO:0008150,GO:0008152,GO:0009653,GO:0009888,GO:0009987,GO:0010015,GO:0010053,GO:0016043,GO:0016569,GO:0016570,GO:0016575,GO:0016787,GO:0016810,GO:0016811,GO:0019213,GO:0019538,GO:0022622,GO:0030154,GO:0030856,GO:0032501,GO:0032502,GO:…
CsaV3_1G002910.1	GO:0000160,GO:0001101,GO:0002252,GO:0002376,GO:0002679,GO:0003674,GO:0003824,GO:0005575,GO:0005623,GO:0005886,GO:0006950,GO:0006952,GO:0006970,GO:0007154,GO:0007165,GO:0007231,GO:0008150,GO:0008152,GO:0009058,GO:0009628,GO:0009719,GO:0009723,GO:0009725,GO:0009737,GO:0009738,GO:0009755,GO:0009873,GO:0009987,GO:0010033,GO:0010119,GO:0010941,GO:0016020,GO:0016174,GO:0016491,GO:0016651,GO:0016999,GO:…
CsaV3_1G002920.1	GO:0000003,GO:0000287,GO:0003006,GO:0003674,GO:0003824,GO:0004647,GO:0005488,GO:0005509,GO:0005575,GO:0005622,GO:0005623,GO:0005737,GO:0006082,GO:0006520,GO:0006563,GO:0006564,GO:0006793,GO:0006796,GO:0006807,GO:0007275,GO:0008150,GO:0008152,GO:0008652,GO:0009058,GO:0009069,GO:0009070,GO:0009507,GO:0009536,GO:0009555,GO:0009790,GO:0009791,GO:0009793,GO:0009987,GO:0010154,GO:0016053,GO:0016311,GO:…
CsaV3_1G002940.1	GO:0000166,GO:0000959,GO:0003674,GO:0003676,GO:0003677,GO:0003697,GO:0003723,GO:0005488,GO:0005507,GO:0005524,GO:0005575,GO:0005622,GO:0005623,GO:0005737,GO:0005739,GO:0006139,GO:0006725,GO:0006807,GO:0006950,GO:0008144,GO:0008150,GO:0008152,GO:0009266,GO:0009409,GO:0009451,GO:0009628,GO:0009987,GO:0016070,GO:0016071,GO:0016553,GO:0016554,GO:0016556,GO:0017076,GO:0030554,GO:0032553,GO:0032555,GO:…
CsaV3_1G002970.1	GO:0000003,GO:0000228,GO:0000278,GO:0000723,GO:0000724,GO:0000725,GO:0000781,GO:0000784,GO:0000785,GO:0000790,GO:0003674,GO:0003676,GO:0003677,GO:0003697,GO:0003723,GO:0005488,GO:0005575,GO:0005622,GO:0005623,GO:0005634,GO:0005657,GO:0005662,GO:0005694,GO:0006139,GO:0006259,GO:0006260,GO:0006261,GO:0006268,GO:0006278,GO:0006279,GO:0006281,GO:0006302,GO:0006310,GO:0006725,GO:0006807,GO:0006950,GO:…
CsaV3_1G002980.1	GO:0003674,GO:0003676,GO:0003723,GO:0003729,GO:0005488,GO:0005575,GO:0005622,GO:0005623,GO:0005737,GO:0006464,GO:0006508,GO:0006807,GO:0006914,GO:0008150,GO:0008152,GO:0009056,GO:0009987,GO:0010494,GO:0016236,GO:0016579,GO:0019538,GO:0032386,GO:0032879,GO:0032991,GO:0034517,GO:0035770,GO:0035973,GO:0036211,GO:0036464,GO:0043021,GO:0043170,GO:0043226,GO:0043228,GO:0043229,GO:0043232,GO:0043412,GO:…
CsaV3_1G002990.1	GO:0003674,GO:0003700,GO:0006355,GO:0007275,GO:0008150,GO:0009653,GO:0009889,GO:0009965,GO:0009987,GO:0010016,GO:0010468,GO:0010556,GO:0019219,GO:0019222,GO:0030154,GO:0031323,GO:0031326,GO:0032501,GO:0032502,GO:0040034,GO:0045962,GO:0048366,GO:0048367,GO:0048731,GO:0048827,GO:0048856,GO:0048869,GO:0050789,GO:0050793,GO:0050794,GO:0051171,GO:0051252,GO:0060255,GO:0065007,GO:0080090,GO:0099402,GO:…
CsaV3.1_1G00260	GO:0003674,GO:0003824,GO:0004721,GO:0005575,GO:0005623,GO:0005886,GO:0006464,GO:0006470,GO:0006793,GO:0006796,GO:0006807,GO:0008150,GO:0008152,GO:0009987,GO:0016020,GO:0016311,GO:0016787,GO:0016788,GO:0016791,GO:0019538,GO:0023052,GO:0036211,GO:0042578,GO:0043170,GO:0043412,GO:0044237,GO:0044238,GO:0044260,GO:0044267,GO:0044464,GO:0071704,GO:0071944,GO:0140096,GO:1901564
CsaV3_1G003060.1	GO:0005575,GO:0005622,GO:0005623,GO:0005737,GO:0044424,GO:0044464
CsaV3_1G003070.1	GO:0000003,GO:0003006,GO:0003674,GO:0005488,GO:0005515,GO:0005575,GO:0005622,GO:0005623,GO:0005737,GO:0005739,GO:0006457,GO:0006996,GO:0007275,GO:0008150,GO:0008219,GO:0009314,GO:0009416,GO:0009507,GO:0009526,GO:0009528,GO:0009532,GO:0009534,GO:0009536,GO:0009570,GO:0009579,GO:0009628,GO:0009639,GO:0009640,GO:0009657,GO:0009658,GO:0009704,GO:0009706,GO:0009790,GO:0009791,GO:0009793,GO:0009941,GO:…
CsaV3_1G003090.1	GO:0000902,GO:0000904,GO:0003674,GO:0003824,GO:0004634,GO:0005575,GO:0005622,GO:0005623,GO:0005737,GO:0008150,GO:0009507,GO:0009532,GO:0009536,GO:0009570,GO:0009653,GO:0009719,GO:0009725,GO:0009735,GO:0009888,GO:0009987,GO:0010026,GO:0010033,GO:0010090,GO:0016043,GO:0016829,GO:0016835,GO:0016836,GO:0030154,GO:0032502,GO:0032989,GO:0042221,GO:0043226,GO:0043227,GO:0043229,GO:0043231,GO:0044422,GO:…
CsaV3_1G003120.1	GO:0005575,GO:0005622,GO:0005623,GO:0005737,GO:0005739,GO:0008150,GO:0008152,GO:0043226,GO:0043227,GO:0043229,GO:0043231,GO:0044424,GO:0044444,GO:0044464,GO:0055114
CsaV3_1G003130.1	GO:0000070,GO:0000228,GO:0000278,GO:0000280,GO:0000444,GO:0000775,GO:0000776,GO:0000777,GO:0000778,GO:0000779,GO:0000780,GO:0000793,GO:0000794,GO:0000818,GO:0000819,GO:0005575,GO:0005622,GO:0005623,GO:0005634,GO:0005694,GO:0006996,GO:0007049,GO:0007059,GO:0008104,GO:0008150,GO:0009987,GO:0016043,GO:0022402,GO:0022607,GO:0031974,GO:0031981,GO:0032991,GO:0033036,GO:0033365,GO:0034501,GO:0034502,GO:…
CsaV3_1G003150.1	GO:0005575,GO:0005622,GO:0005623,GO:0005737,GO:0005829,GO:0006082,GO:0006139,GO:0006399,GO:0006412,GO:0006418,GO:0006432,GO:0006518,GO:0006520,GO:0006725,GO:0006807,GO:0008150,GO:0008152,GO:0009058,GO:0009059,GO:0009328,GO:0009987,GO:0010467,GO:0016070,GO:0019538,GO:0019752,GO:0032991,GO:0034641,GO:0034645,GO:0034660,GO:0043038,GO:0043039,GO:0043043,GO:0043170,GO:0043436,GO:0043603,GO:0043604,GO:…
CsaV3_1G003160.1	GO:0003674,GO:0003824,GO:0004849,GO:0005575,GO:0005622,GO:0005623,GO:0005737,GO:0005829,GO:0006139,GO:0006206,GO:0006213,GO:0006220,GO:0006221,GO:0006222,GO:0006725,GO:0006753,GO:0006793,GO:0006796,GO:0006807,GO:0008150,GO:0008152,GO:0008655,GO:0009058,GO:0009112,GO:0009116,GO:0009117,GO:0009119,GO:0009123,GO:0009124,GO:0009129,GO:0009130,GO:0009156,GO:0009161,GO:0009163,GO:0009165,GO:0009173,GO:…
CsaV3.1_1G00264	GO:0003674,GO:0003824,GO:0006576,GO:0006595,GO:0006596,GO:0006807,GO:0008150,GO:0008152,GO:0009058,GO:0009308,GO:0009309,GO:0009987,GO:0016787,GO:0016810,GO:0016813,GO:0034641,GO:0042401,GO:0044106,GO:0044237,GO:0044249,GO:0044271,GO:0047632,GO:0071704,GO:1901564,GO:1901566,GO:1901576
CsaV3_1G003230.1	GO:0003674,GO:0003676,GO:0003723,GO:0003824,GO:0004518,GO:0004519,GO:0005488,GO:0005575,GO:0005622,GO:0005623,GO:0006139,GO:0006725,GO:0006807,GO:0008150,GO:0008152,GO:0009451,GO:0009987,GO:0016070,GO:0016787,GO:0016788,GO:0034641,GO:0043170,GO:0043226,GO:0043227,GO:0043229,GO:0043231,GO:0043412,GO:0044237,GO:0044238,GO:0044424,GO:0044464,GO:0046483,GO:0071704,GO:0090304,GO:0090305,GO:0097159,GO:…
CsaV3.1_1G00272	GO:0001067,GO:0003674,GO:0003676,GO:0003677,GO:0003700,GO:0005488,GO:0006355,GO:0008150,GO:0009889,GO:0010468,GO:0010556,GO:0019219,GO:0019222,GO:0031323,GO:0031326,GO:0044212,GO:0050789,GO:0050794,GO:0051171,GO:0051252,GO:0060255,GO:0065007,GO:0080090,GO:0097159,GO:0140110,GO:1901363,GO:1903506,GO:2000112,GO:2001141
CsaV3_1G003360.1	GO:0003674,GO:0003824,GO:0005575,GO:0005622,GO:0005623,GO:0005737,GO:0005794,GO:0008150,GO:0008152,GO:0008194,GO:0009058,GO:0009987,GO:0010191,GO:0010192,GO:0012505,GO:0016740,GO:0016757,GO:0016758,GO:0043226,GO:0043227,GO:0043229,GO:0043231,GO:0044237,GO:0044249,GO:0044424,GO:0044444,GO:0044464,GO:0047262
CsaV3.1_1G00276	GO:0003674,GO:0003824,GO:0005575,GO:0005622,GO:0005623,GO:0005737,GO:0005794,GO:0005829,GO:0006139,GO:0006725,GO:0006793,GO:0006807,GO:0008150,GO:0008152,GO:0009225,GO:0009832,GO:0009987,GO:0012505,GO:0016853,GO:0016866,GO:0033356,GO:0034641,GO:0042546,GO:0043226,GO:0043227,GO:0043229,GO:0043231,GO:0044085,GO:0044237,GO:0044238,GO:0044281,GO:0044424,GO:0044444,GO:0044464,GO:0046483,GO:0052691,GO:…
CsaV3_1G003410.1	GO:0005575,GO:0005618,GO:0005623,GO:0005886,GO:0006950,GO:0006970,GO:0008150,GO:0009505,GO:0009628,GO:0009651,GO:0009664,GO:0009825,GO:0009832,GO:0009897,GO:0009930,GO:0009986,GO:0009987,GO:0010215,GO:0016020,GO:0016043,GO:0016049,GO:0022607,GO:0030198,GO:0030312,GO:0031224,GO:0031225,GO:0031226,GO:0040007,GO:0042546,GO:0043062,GO:0044085,GO:0044425,GO:0044459,GO:0044464,GO:0045229,GO:0046658,GO:…
CsaV3_1G003420.1	GO:0003674,GO:0003676,GO:0003723,GO:0003729,GO:0003824,GO:0004518,GO:0004519,GO:0005488,GO:0005575,GO:0005622,GO:0005623,GO:0005634,GO:0005737,GO:0005739,GO:0006139,GO:0006725,GO:0006807,GO:0008150,GO:0008152,GO:0009451,GO:0009987,GO:0016070,GO:0016787,GO:0016788,GO:0034641,GO:0043170,GO:0043226,GO:0043227,GO:0043229,GO:0043231,GO:0043412,GO:0044237,GO:0044238,GO:0044424,GO:0044444,GO:0044464,GO:…
CsaV3_1G003430.1	GO:0005575,GO:0005622,GO:0005623,GO:0005737,GO:0005777,GO:0042579,GO:0043226,GO:0043227,GO:0043229,GO:0043231,GO:0044424,GO:0044444,GO:0044464
CsaV3.1_1G00279	GO:0000302,GO:0003674,GO:0003676,GO:0003677,GO:0003700,GO:0005488,GO:0005575,GO:0005622,GO:0005623,GO:0005634,GO:0006355,GO:0006950,GO:0006979,GO:0007275,GO:0008150,GO:0009719,GO:0009723,GO:0009725,GO:0009791,GO:0009889,GO:0009987,GO:0010033,GO:0010035,GO:0010038,GO:0010468,GO:0010556,GO:0019219,GO:0019222,GO:0022622,GO:0031323,GO:0031326,GO:0032501,GO:0032502,GO:0035864,GO:0035865,GO:0042221,GO:…
CsaV3.1_1G00280	GO:0003674,GO:0005488,GO:0005509,GO:0043167,GO:0043169,GO:0046872
CsaV3_1G003490.1	GO:0000375,GO:0000377,GO:0000398,GO:0003674,GO:0003676,GO:0003723,GO:0005488,GO:0005575,GO:0005622,GO:0005623,GO:0005634,GO:0005681,GO:0006139,GO:0006396,GO:0006397,GO:0006725,GO:0006807,GO:0008150,GO:0008152,GO:0008380,GO:0009888,GO:0009892,GO:0009987,GO:0010033,GO:0010087,GO:0010467,GO:0010468,GO:0010605,GO:0010608,GO:0010629,GO:0014070,GO:0016070,GO:0016071,GO:0016246,GO:0016441,GO:0016458,GO:…
CsaV3_1G003510.1	GO:0003674,GO:0003700,GO:0005575,GO:0005622,GO:0005623,GO:0005634,GO:0006355,GO:0008150,GO:0009889,GO:0010468,GO:0010556,GO:0019219,GO:0019222,GO:0031323,GO:0031326,GO:0043226,GO:0043227,GO:0043229,GO:0043231,GO:0044424,GO:0044464,GO:0050789,GO:0050794,GO:0051171,GO:0051252,GO:0060255,GO:0065007,GO:0080090,GO:0140110,GO:1903506,GO:2000112,GO:2001141
CsaV3_1G003530.1	GO:0000226,GO:0003674,GO:0003774,GO:0003777,GO:0003824,GO:0005575,GO:0005622,GO:0005623,GO:0005856,GO:0005871,GO:0005875,GO:0005929,GO:0006928,GO:0006996,GO:0007010,GO:0007017,GO:0007018,GO:0007019,GO:0008150,GO:0008574,GO:0009987,GO:0010938,GO:0015630,GO:0016043,GO:0016462,GO:0016787,GO:0016817,GO:0016818,GO:0016887,GO:0017111,GO:0022411,GO:0030030,GO:0031109,GO:0031122,GO:0032984,GO:0032991,GO:…
CsaV3_1G003550.1	GO:0000003,GO:0001541,GO:0002253,GO:0002376,GO:0002429,GO:0002682,GO:0002684,GO:0002757,GO:0002764,GO:0002768,GO:0003006,GO:0005575,GO:0005622,GO:0005623,GO:0005737,GO:0005851,GO:0006412,GO:0006413,GO:0006518,GO:0006807,GO:0007154,GO:0007165,GO:0007166,GO:0007272,GO:0007275,GO:0007399,GO:0007417,GO:0007548,GO:0008150,GO:0008152,GO:0008366,GO:0008406,GO:0008585,GO:0009058,GO:0009059,GO:0009987,GO:…
CsaV3_1G003560.1	GO:0000003,GO:0001541,GO:0002253,GO:0002376,GO:0002429,GO:0002682,GO:0002684,GO:0002757,GO:0002764,GO:0002768,GO:0003006,GO:0005575,GO:0005622,GO:0005623,GO:0005737,GO:0005851,GO:0006412,GO:0006413,GO:0006518,GO:0006807,GO:0007154,GO:0007165,GO:0007166,GO:0007272,GO:0007275,GO:0007399,GO:0007417,GO:0007548,GO:0008150,GO:0008152,GO:0008366,GO:0008406,GO:0008585,GO:0009058,GO:0009059,GO:0009987,GO:…
CsaV3.1_1G00281	GO:0003674,GO:0005102,GO:0005488,GO:0005515,GO:0005575,GO:0005576,GO:0007154,GO:0007267,GO:0008150,GO:0009987,GO:0023052,GO:0030154,GO:0032502,GO:0033612,GO:0045165,GO:0045168,GO:0048046,GO:0048869
CsaV3_1G003610.1	GO:0001763,GO:0003674,GO:0003700,GO:0005575,GO:0005622,GO:0005623,GO:0005634,GO:0006355,GO:0007275,GO:0008150,GO:0009653,GO:0009889,GO:0010016,GO:0010223,GO:0010346,GO:0010468,GO:0010556,GO:0019219,GO:0019222,GO:0022603,GO:0031323,GO:0031326,GO:0032501,GO:0032502,GO:0043226,GO:0043227,GO:0043229,GO:0043231,GO:0044424,GO:0044464,GO:0048367,GO:0048646,GO:0048731,GO:0048831,GO:0048856,GO:0050789,GO:…
CsaV3_1G003630.1	GO:0000003,GO:0000018,GO:0000217,GO:0000400,GO:0000403,GO:0000404,GO:0000406,GO:0003674,GO:0003676,GO:0003677,GO:0003684,GO:0003690,GO:0003824,GO:0005488,GO:0005575,GO:0005622,GO:0005623,GO:0005634,GO:0005886,GO:0006139,GO:0006259,GO:0006281,GO:0006290,GO:0006298,GO:0006301,GO:0006310,GO:0006311,GO:0006725,GO:0006807,GO:0006950,GO:0006974,GO:0006996,GO:0007049,GO:0008094,GO:0008150,GO:0008152,GO:…
CsaV3_1G003640.1	GO:0005575,GO:0005622,GO:0005623,GO:0005737,GO:0044424,GO:0044464
CsaV3.1_1G02472	GO:0005575,GO:0005622,GO:0005623,GO:0005737,GO:0044424,GO:0044464
CsaV3.1_1G02473	GO:0005575,GO:0005622,GO:0005623,GO:0005737,GO:0044424,GO:0044464
CsaV3_1G003700.1	GO:0000003,GO:0003006,GO:0003674,GO:0005198,GO:0005200,GO:0005575,GO:0005622,GO:0005623,GO:0005634,GO:0005730,GO:0006325,GO:0006996,GO:0007010,GO:0007275,GO:0007276,GO:0008150,GO:0009314,GO:0009416,GO:0009555,GO:0009628,GO:0009648,GO:0009791,GO:0009987,GO:0010228,GO:0016043,GO:0019953,GO:0022412,GO:0022414,GO:0030154,GO:0031974,GO:0031981,GO:0032501,GO:0032502,GO:0032504,GO:0043226,GO:0043227,GO:…
CsaV3_1G003740.1	GO:0000325,GO:0003674,GO:0005215,GO:0005216,GO:0005253,GO:0005310,GO:0005342,GO:0005575,GO:0005622,GO:0005623,GO:0005737,GO:0005773,GO:0005774,GO:0006810,GO:0006811,GO:0006820,GO:0006835,GO:0008150,GO:0008509,GO:0008514,GO:0009705,GO:0015075,GO:0015103,GO:0015140,GO:0015267,GO:0015318,GO:0015556,GO:0015698,GO:0015711,GO:0015740,GO:0015743,GO:0015849,GO:0016020,GO:0022803,GO:0022838,GO:0022857,GO:…
CsaV3_1G003800.1	GO:0001763,GO:0003674,GO:0003700,GO:0005575,GO:0005622,GO:0005623,GO:0005634,GO:0005730,GO:0006355,GO:0007275,GO:0008150,GO:0009314,GO:0009416,GO:0009628,GO:0009639,GO:0009641,GO:0009653,GO:0009889,GO:0009891,GO:0009893,GO:0010016,GO:0010223,GO:0010346,GO:0010468,GO:0010556,GO:0010557,GO:0010604,GO:0010628,GO:0016020,GO:0019219,GO:0019222,GO:0031323,GO:0031325,GO:0031326,GO:0031328,GO:0031974,GO:…
CsaV3_1G003840.1	GO:0000003,GO:0001763,GO:0003006,GO:0003674,GO:0003700,GO:0006355,GO:0007275,GO:0008150,GO:0009653,GO:0009790,GO:0009791,GO:0009793,GO:0009888,GO:0009889,GO:0009933,GO:0010014,GO:0010016,GO:0010072,GO:0010154,GO:0010223,GO:0010346,GO:0010468,GO:0010556,GO:0019219,GO:0019222,GO:0022414,GO:0022603,GO:0031323,GO:0031326,GO:0032501,GO:0032502,GO:0040034,GO:0048316,GO:0048366,GO:0048367,GO:0048507,GO:…
CsaV3.1_1G02474	GO:0000373,GO:0000375,GO:0000377,GO:0006139,GO:0006396,GO:0006725,GO:0006807,GO:0008150,GO:0008152,GO:0008380,GO:0009987,GO:0010467,GO:0016070,GO:0034641,GO:0043170,GO:0044237,GO:0044238,GO:0046483,GO:0071704,GO:0090304,GO:1901360
CsaV3_1G003870.1	GO:0001558,GO:0003674,GO:0005096,GO:0005575,GO:0005622,GO:0005623,GO:0005737,GO:0005829,GO:0005886,GO:0007275,GO:0007399,GO:0008047,GO:0008150,GO:0009898,GO:0009966,GO:0009968,GO:0009987,GO:0010646,GO:0010648,GO:0010720,GO:0010975,GO:0010976,GO:0016020,GO:0022008,GO:0022603,GO:0022604,GO:0023051,GO:0023057,GO:0030154,GO:0030234,GO:0030307,GO:0030695,GO:0031224,GO:0031226,GO:0031235,GO:0031344,GO:…
CsaV3_1G003910.1	GO:0003674,GO:0003676,GO:0003677,GO:0003700,GO:0005488,GO:0005575,GO:0005622,GO:0005623,GO:0005634,GO:0006139,GO:0006351,GO:0006355,GO:0006725,GO:0006807,GO:0008150,GO:0008152,GO:0009058,GO:0009059,GO:0009889,GO:0009987,GO:0010467,GO:0010468,GO:0010556,GO:0016070,GO:0018130,GO:0019219,GO:0019222,GO:0019438,GO:0031323,GO:0031326,GO:0032774,GO:0034641,GO:0034645,GO:0034654,GO:0043170,GO:0043226,GO:…
CsaV3_1G003920.1	GO:0000003,GO:0000981,GO:0000988,GO:0000989,GO:0001067,GO:0001076,GO:0001101,GO:0001134,GO:0001135,GO:0003006,GO:0003674,GO:0003676,GO:0003677,GO:0003700,GO:0005488,GO:0005575,GO:0005622,GO:0005623,GO:0005634,GO:0006355,GO:0006357,GO:0007154,GO:0007165,GO:0007275,GO:0008150,GO:0009719,GO:0009725,GO:0009739,GO:0009740,GO:0009753,GO:0009755,GO:0009791,GO:0009867,GO:0009889,GO:0009908,GO:0009987,GO:…
CsaV3_1G003930.1	GO:0002181,GO:0003674,GO:0003676,GO:0003723,GO:0003729,GO:0003735,GO:0005198,GO:0005488,GO:0005575,GO:0005618,GO:0005622,GO:0005623,GO:0005737,GO:0005829,GO:0005840,GO:0005844,GO:0005886,GO:0006139,GO:0006364,GO:0006396,GO:0006412,GO:0006518,GO:0006725,GO:0006807,GO:0008150,GO:0008152,GO:0009058,GO:0009059,GO:0009507,GO:0009536,GO:0009987,GO:0010467,GO:0015935,GO:0016020,GO:0016070,GO:0016072,GO:…
CsaV3_1G003960.1	GO:0003674,GO:0003824,GO:0004842,GO:0005488,GO:0005575,GO:0005622,GO:0005623,GO:0005634,GO:0006464,GO:0006508,GO:0006511,GO:0006807,GO:0008150,GO:0008152,GO:0008270,GO:0009056,GO:0009057,GO:0009987,GO:0010498,GO:0016567,GO:0016740,GO:0019538,GO:0019787,GO:0019941,GO:0030163,GO:0032446,GO:0036211,GO:0043161,GO:0043167,GO:0043169,GO:0043170,GO:0043226,GO:0043227,GO:0043229,GO:0043231,GO:0043412,GO:…
CsaV3.1_1G00302	GO:0000003,GO:0001101,GO:0003006,GO:0003674,GO:0003824,GO:0004672,GO:0004674,GO:0005575,GO:0005623,GO:0005886,GO:0006464,GO:0006468,GO:0006793,GO:0006796,GO:0006807,GO:0006950,GO:0007154,GO:0007165,GO:0007166,GO:0007275,GO:0008150,GO:0008152,GO:0009314,GO:0009414,GO:0009415,GO:0009416,GO:0009605,GO:0009628,GO:0009648,GO:0009719,GO:0009725,GO:0009737,GO:0009791,GO:0009987,GO:0009991,GO:0010033,GO:…
CsaV3_1G004010.1	GO:0000287,GO:0003674,GO:0003824,GO:0005488,GO:0006518,GO:0006807,GO:0008150,GO:0008152,GO:0009987,GO:0016853,GO:0016854,GO:0016855,GO:0034641,GO:0043167,GO:0043169,GO:0043603,GO:0044237,GO:0046872,GO:0071704,GO:1901564
CsaV3_1G004090.1	GO:0003674,GO:0005215,GO:0005575,GO:0005622,GO:0005623,GO:0005737,GO:0005886,GO:0005887,GO:0005938,GO:0006810,GO:0007154,GO:0007165,GO:0008150,GO:0009719,GO:0009725,GO:0009733,GO:0009734,GO:0009755,GO:0009987,GO:0010033,GO:0016020,GO:0016021,GO:0022857,GO:0023052,GO:0031224,GO:0031226,GO:0032870,GO:0042221,GO:0044424,GO:0044425,GO:0044444,GO:0044459,GO:0044464,GO:0050789,GO:0050794,GO:0050896,GO:…
CsaV3_1G004100.1	GO:0000976,GO:0000977,GO:0000978,GO:0000987,GO:0001012,GO:0001047,GO:0001067,GO:0001503,GO:0001817,GO:0001819,GO:0002151,GO:0002791,GO:0002793,GO:0003674,GO:0003676,GO:0003677,GO:0003690,GO:0003697,GO:0003723,GO:0003724,GO:0003725,GO:0003824,GO:0004004,GO:0004386,GO:0005488,GO:0005515,GO:0005575,GO:0005622,GO:0005623,GO:0005634,GO:0005737,GO:0005829,GO:0006139,GO:0006355,GO:0006357,GO:0006396,GO:…
CsaV3.1_1G00309	GO:0001101,GO:0001932,GO:0001934,GO:0003674,GO:0003735,GO:0005078,GO:0005198,GO:0005488,GO:0005515,GO:0005575,GO:0005622,GO:0005623,GO:0005634,GO:0005730,GO:0005737,GO:0005829,GO:0005840,GO:0005844,GO:0005886,GO:0006417,GO:0006950,GO:0006952,GO:0007275,GO:0008150,GO:0009605,GO:0009607,GO:0009620,GO:0009719,GO:0009725,GO:0009737,GO:0009791,GO:0009845,GO:0009889,GO:0009893,GO:0009966,GO:0009967,GO:…
CsaV3_1G004160.1	GO:0000428,GO:0003674,GO:0003824,GO:0004672,GO:0004674,GO:0004693,GO:0005575,GO:0005622,GO:0005623,GO:0005634,GO:0005654,GO:0005667,GO:0005675,GO:0005737,GO:0006355,GO:0006357,GO:0006464,GO:0006468,GO:0006793,GO:0006796,GO:0006807,GO:0008150,GO:0008152,GO:0009889,GO:0009891,GO:0009893,GO:0009987,GO:0010468,GO:0010556,GO:0010557,GO:0010604,GO:0010628,GO:0016301,GO:0016310,GO:0016591,GO:0016740,GO:…
CsaV3.1_1G00316	GO:0003674,GO:0005215,GO:0005575,GO:0005622,GO:0005623,GO:0005737,GO:0005773,GO:0005774,GO:0006810,GO:0006855,GO:0008150,GO:0009605,GO:0009607,GO:0009624,GO:0015238,GO:0015893,GO:0016020,GO:0022857,GO:0031090,GO:0042221,GO:0042493,GO:0043207,GO:0043226,GO:0043227,GO:0043229,GO:0043231,GO:0044422,GO:0044424,GO:0044437,GO:0044444,GO:0044446,GO:0044464,GO:0050896,GO:0051179,GO:0051234,GO:0051704,GO:…
CsaV3.1_1G00317	GO:0003674,GO:0005215,GO:0005575,GO:0005622,GO:0005623,GO:0005737,GO:0005773,GO:0005774,GO:0006810,GO:0006855,GO:0008150,GO:0009605,GO:0009607,GO:0009624,GO:0015238,GO:0015893,GO:0016020,GO:0022857,GO:0031090,GO:0042221,GO:0042493,GO:0043207,GO:0043226,GO:0043227,GO:0043229,GO:0043231,GO:0044422,GO:0044424,GO:0044437,GO:0044444,GO:0044446,GO:0044464,GO:0050896,GO:0051179,GO:0051234,GO:0051704,GO:…
CsaV3.1_1G00318	GO:0003674,GO:0005215,GO:0005575,GO:0005622,GO:0005623,GO:0005737,GO:0005773,GO:0005774,GO:0006810,GO:0006855,GO:0008150,GO:0009605,GO:0009607,GO:0009624,GO:0015238,GO:0015893,GO:0016020,GO:0022857,GO:0031090,GO:0042221,GO:0042493,GO:0043207,GO:0043226,GO:0043227,GO:0043229,GO:0043231,GO:0044422,GO:0044424,GO:0044437,GO:0044444,GO:0044446,GO:0044464,GO:0050896,GO:0051179,GO:0051234,GO:0051704,GO:…
CsaV3_1G004190.1	GO:0003674,GO:0005215,GO:0005575,GO:0005622,GO:0005623,GO:0005737,GO:0005773,GO:0005774,GO:0006810,GO:0006855,GO:0008150,GO:0009605,GO:0009607,GO:0009624,GO:0015238,GO:0015893,GO:0016020,GO:0022857,GO:0031090,GO:0042221,GO:0042493,GO:0043207,GO:0043226,GO:0043227,GO:0043229,GO:0043231,GO:0044422,GO:0044424,GO:0044437,GO:0044444,GO:0044446,GO:0044464,GO:0050896,GO:0051179,GO:0051234,GO:0051704,GO:…
CsaV3_1G004200.1	GO:0001676,GO:0003674,GO:0003824,GO:0006082,GO:0006629,GO:0006631,GO:0007275,GO:0007568,GO:0008150,GO:0008152,GO:0009987,GO:0010150,GO:0016491,GO:0019752,GO:0032501,GO:0032502,GO:0032787,GO:0043436,GO:0044237,GO:0044238,GO:0044255,GO:0044281,GO:0048366,GO:0048367,GO:0048731,GO:0048827,GO:0048856,GO:0051213,GO:0055114,GO:0071704,GO:0090693,GO:0099402
CsaV3.1_1G00323	GO:0000151,GO:0003674,GO:0003779,GO:0005488,GO:0005515,GO:0005575,GO:0005622,GO:0005623,GO:0005737,GO:0005829,GO:0005856,GO:0005884,GO:0005938,GO:0006996,GO:0007010,GO:0007015,GO:0008064,GO:0008092,GO:0008150,GO:0008154,GO:0009987,GO:0010638,GO:0015629,GO:0016043,GO:0022411,GO:0030029,GO:0030036,GO:0030042,GO:0030832,GO:0030834,GO:0030836,GO:0030863,GO:0030864,GO:0031461,GO:0032535,GO:0032956,GO:…
CsaV3_1G004250.1	GO:0003674,GO:0003676,GO:0003723,GO:0003824,GO:0004518,GO:0004519,GO:0005488,GO:0005575,GO:0005622,GO:0005623,GO:0006139,GO:0006725,GO:0006807,GO:0008150,GO:0008152,GO:0009451,GO:0009987,GO:0016070,GO:0016787,GO:0016788,GO:0034641,GO:0043170,GO:0043226,GO:0043227,GO:0043229,GO:0043231,GO:0043412,GO:0044237,GO:0044238,GO:0044424,GO:0044464,GO:0046483,GO:0071704,GO:0090304,GO:0090305,GO:0097159,GO:…
CsaV3_1G004270.1	GO:0000139,GO:0000301,GO:0005575,GO:0005622,GO:0005623,GO:0005737,GO:0005794,GO:0005795,GO:0006810,GO:0006891,GO:0006996,GO:0007030,GO:0008150,GO:0009987,GO:0010256,GO:0012505,GO:0016020,GO:0016043,GO:0016192,GO:0031090,GO:0031984,GO:0031985,GO:0043226,GO:0043227,GO:0043229,GO:0043231,GO:0044422,GO:0044424,GO:0044431,GO:0044444,GO:0044446,GO:0044464,GO:0048193,GO:0051179,GO:0051234,GO:0071840,GO:…
CsaV3_1G004280.1	GO:0005575,GO:0005622,GO:0005623,GO:0005737,GO:0005768,GO:0005886,GO:0012505,GO:0016020,GO:0031410,GO:0031982,GO:0043226,GO:0043227,GO:0043229,GO:0044424,GO:0044444,GO:0044464,GO:0071944,GO:0097708
CsaV3.1_1G00329	GO:0003674,GO:0005488,GO:0005509,GO:0005575,GO:0005622,GO:0005623,GO:0005737,GO:0005773,GO:0005886,GO:0016020,GO:0043167,GO:0043169,GO:0043226,GO:0043227,GO:0043229,GO:0043231,GO:0044424,GO:0044444,GO:0044464,GO:0046872,GO:0071944
CsaV3_1G004300.1	GO:0003674,GO:0003676,GO:0003723,GO:0003824,GO:0004518,GO:0004519,GO:0005488,GO:0005575,GO:0005622,GO:0005623,GO:0006139,GO:0006725,GO:0006807,GO:0008150,GO:0008152,GO:0009451,GO:0009987,GO:0016070,GO:0016787,GO:0016788,GO:0034641,GO:0043170,GO:0043226,GO:0043227,GO:0043229,GO:0043231,GO:0043412,GO:0044237,GO:0044238,GO:0044424,GO:0044464,GO:0046483,GO:0071704,GO:0090304,GO:0090305,GO:0097159,GO:…
CsaV3_1G004310.1	GO:0000003,GO:0001558,GO:0003006,GO:0003674,GO:0003700,GO:0005575,GO:0005622,GO:0005623,GO:0005634,GO:0005737,GO:0005829,GO:0006355,GO:0007275,GO:0008150,GO:0009553,GO:0009561,GO:0009653,GO:0009790,GO:0009791,GO:0009889,GO:0009908,GO:0009965,GO:0009987,GO:0010016,GO:0010468,GO:0010556,GO:0019219,GO:0019222,GO:0022414,GO:0022603,GO:0022604,GO:0031323,GO:0031326,GO:0032501,GO:0032502,GO:0035670,GO:…
CsaV3_1G004320.1	GO:0000003,GO:0000902,GO:0000904,GO:0001505,GO:0003006,GO:0003674,GO:0003824,GO:0005575,GO:0005622,GO:0005623,GO:0005737,GO:0005829,GO:0006576,GO:0006807,GO:0006935,GO:0007275,GO:0008150,GO:0008152,GO:0008168,GO:0009058,GO:0009308,GO:0009309,GO:0009555,GO:0009605,GO:0009653,GO:0009791,GO:0009826,GO:0009856,GO:0009860,GO:0009932,GO:0009987,GO:0010183,GO:0016043,GO:0016049,GO:0016740,GO:0016741,GO:…
CsaV3_1G004330.1	GO:0000003,GO:0000902,GO:0000904,GO:0001505,GO:0003006,GO:0003674,GO:0003824,GO:0005575,GO:0005622,GO:0005623,GO:0005737,GO:0005829,GO:0006576,GO:0006807,GO:0006935,GO:0007275,GO:0008150,GO:0008152,GO:0008168,GO:0009058,GO:0009308,GO:0009309,GO:0009555,GO:0009605,GO:0009653,GO:0009791,GO:0009826,GO:0009856,GO:0009860,GO:0009932,GO:0009987,GO:0010183,GO:0016043,GO:0016049,GO:0016740,GO:0016741,GO:…
CsaV3_1G004350.1	GO:0000003,GO:0003002,GO:0003006,GO:0003674,GO:0005215,GO:0005575,GO:0005618,GO:0005622,GO:0005623,GO:0005737,GO:0005783,GO:0005886,GO:0005911,GO:0006810,GO:0007154,GO:0007165,GO:0007275,GO:0007389,GO:0008150,GO:0009314,GO:0009416,GO:0009505,GO:0009506,GO:0009605,GO:0009606,GO:0009628,GO:0009629,GO:0009630,GO:0009639,GO:0009640,GO:0009653,GO:0009719,GO:0009725,GO:0009733,GO:0009734,GO:0009755,GO:…
CsaV3_1G004380.1	GO:0005575,GO:0005622,GO:0005623,GO:0005737,GO:0009507,GO:0009526,GO:0009527,GO:0009536,GO:0009707,GO:0009941,GO:0016020,GO:0016021,GO:0019867,GO:0031090,GO:0031224,GO:0031300,GO:0031301,GO:0031350,GO:0031351,GO:0031354,GO:0031355,GO:0031358,GO:0031359,GO:0031967,GO:0031968,GO:0031969,GO:0031975,GO:0042170,GO:0043226,GO:0043227,GO:0043229,GO:0043231,GO:0044422,GO:0044424,GO:0044425,GO:0044434,GO:…
CsaV3_1G004390.1	GO:0003674,GO:0003824,GO:0005488,GO:0016829,GO:0020037,GO:0033218,GO:0042277,GO:0043167,GO:0043168,GO:0043295,GO:0046906,GO:0048037,GO:0072341,GO:0097159,GO:1900750,GO:1901363,GO:1901681
CsaV3_1G004400.1	GO:0005575,GO:0005622,GO:0005623,GO:0005737,GO:0006139,GO:0006725,GO:0006807,GO:0006996,GO:0008150,GO:0008152,GO:0009451,GO:0009507,GO:0009532,GO:0009536,GO:0009570,GO:0009657,GO:0009658,GO:0009987,GO:0016043,GO:0016070,GO:0016071,GO:0016556,GO:0034641,GO:0043170,GO:0043226,GO:0043227,GO:0043229,GO:0043231,GO:0043412,GO:0044237,GO:0044238,GO:0044422,GO:0044424,GO:0044434,GO:0044435,GO:0044444,GO:…
CsaV3_1G004410.1	GO:0003674,GO:0003824,GO:0004034,GO:0005975,GO:0005996,GO:0006006,GO:0006012,GO:0008150,GO:0008152,GO:0009056,GO:0016052,GO:0016853,GO:0016854,GO:0016857,GO:0019318,GO:0019320,GO:0019388,GO:0033499,GO:0044238,GO:0044281,GO:0044282,GO:0046365,GO:0071704,GO:1901575
CsaV3.1_1G02477	GO:0000375,GO:0000377,GO:0000398,GO:0003674,GO:0003724,GO:0003824,GO:0004004,GO:0004386,GO:0005575,GO:0005622,GO:0005623,GO:0005634,GO:0005730,GO:0005737,GO:0006139,GO:0006396,GO:0006397,GO:0006725,GO:0006807,GO:0008026,GO:0008150,GO:0008152,GO:0008186,GO:0008380,GO:0009987,GO:0010467,GO:0010468,GO:0010501,GO:0016070,GO:0016071,GO:0016462,GO:0016787,GO:0016817,GO:0016818,GO:0016887,GO:0017111,GO:…
CsaV3_1G004510.1	GO:0000278,GO:0002376,GO:0002478,GO:0002495,GO:0002504,GO:0003674,GO:0003676,GO:0003677,GO:0003774,GO:0003777,GO:0003824,GO:0005488,GO:0005575,GO:0005622,GO:0005623,GO:0005737,GO:0005813,GO:0005815,GO:0005819,GO:0005829,GO:0005856,GO:0005871,GO:0005873,GO:0005875,GO:0006810,GO:0006890,GO:0006928,GO:0007017,GO:0007018,GO:0007049,GO:0008150,GO:0008283,GO:0009987,GO:0015630,GO:0016192,GO:0016462,GO:…
CsaV3.1_1G00346	GO:0005575,GO:0005622,GO:0005623,GO:0005634,GO:0043226,GO:0043227,GO:0043229,GO:0043231,GO:0044424,GO:0044464
CsaV3_1G004540.1	GO:0003674,GO:0003824,GO:0004672,GO:0004674,GO:0005488,GO:0005515,GO:0005575,GO:0005622,GO:0005623,GO:0005634,GO:0005737,GO:0006464,GO:0006468,GO:0006793,GO:0006796,GO:0006807,GO:0008150,GO:0008152,GO:0009507,GO:0009536,GO:0009987,GO:0010468,GO:0016301,GO:0016310,GO:0016740,GO:0016772,GO:0016773,GO:0019222,GO:0019538,GO:0036211,GO:0042802,GO:0043170,GO:0043226,GO:0043227,GO:0043229,GO:0043231,GO:…
CsaV3.1_1G00348	GO:0000272,GO:0003674,GO:0003824,GO:0004553,GO:0005575,GO:0005623,GO:0005886,GO:0005975,GO:0005976,GO:0008150,GO:0008152,GO:0008422,GO:0009056,GO:0009057,GO:0009251,GO:0015926,GO:0016020,GO:0016052,GO:0016787,GO:0016798,GO:0042597,GO:0043170,GO:0044042,GO:0044238,GO:0044464,GO:0071704,GO:0071944,GO:1901575
CsaV3_1G004570.1	GO:0000250,GO:0003674,GO:0003824,GO:0016853,GO:0016866,GO:0031559
CsaV3_1G004590.1	GO:0000003,GO:0000902,GO:0000904,GO:0001558,GO:0003006,GO:0003674,GO:0003824,GO:0004672,GO:0004674,GO:0005575,GO:0005623,GO:0005886,GO:0006464,GO:0006468,GO:0006793,GO:0006796,GO:0006807,GO:0008150,GO:0008152,GO:0009653,GO:0009826,GO:0009846,GO:0009856,GO:0009860,GO:0009932,GO:0009987,GO:0010769,GO:0016020,GO:0016043,GO:0016049,GO:0016301,GO:0016310,GO:0016324,GO:0016740,GO:0016772,GO:0016773,GO:…
CsaV3_1G004620.1	GO:0005575,GO:0005622,GO:0005623,GO:0005737,GO:0006091,GO:0006807,GO:0008150,GO:0008152,GO:0009507,GO:0009534,GO:0009536,GO:0009543,GO:0009579,GO:0009765,GO:0009987,GO:0010206,GO:0015979,GO:0019538,GO:0019684,GO:0030091,GO:0031976,GO:0031977,GO:0031978,GO:0031984,GO:0043170,GO:0043226,GO:0043227,GO:0043229,GO:0043231,GO:0044237,GO:0044238,GO:0044260,GO:0044267,GO:0044422,GO:0044424,GO:0044434,GO:…
CsaV3_1G004640.1	GO:0002376,GO:0003674,GO:0003824,GO:0004587,GO:0005488,GO:0005515,GO:0005575,GO:0005622,GO:0005623,GO:0005737,GO:0005739,GO:0005759,GO:0006082,GO:0006520,GO:0006525,GO:0006527,GO:0006536,GO:0006560,GO:0006561,GO:0006591,GO:0006593,GO:0006807,GO:0006950,GO:0006952,GO:0006955,GO:0006970,GO:0006972,GO:0008144,GO:0008150,GO:0008152,GO:0008219,GO:0008270,GO:0008483,GO:0008652,GO:0009056,GO:0009058,GO:…
CsaV3_1G004650.1	GO:0005575,GO:0005911,GO:0006810,GO:0006950,GO:0007154,GO:0007165,GO:0008150,GO:0009266,GO:0009408,GO:0009506,GO:0009628,GO:0009719,GO:0009725,GO:0009735,GO:0009736,GO:0009755,GO:0009914,GO:0009987,GO:0010033,GO:0010286,GO:0010817,GO:0023052,GO:0030054,GO:0032870,GO:0042221,GO:0050789,GO:0050794,GO:0050896,GO:0051179,GO:0051234,GO:0051716,GO:0055044,GO:0065007,GO:0065008,GO:0070887,GO:0071310,GO:…
CsaV3_1G004690.1	GO:0003674,GO:0005215,GO:0005351,GO:0005355,GO:0005365,GO:0005366,GO:0005402,GO:0005575,GO:0005623,GO:0005886,GO:0006810,GO:0006811,GO:0006812,GO:0008150,GO:0008324,GO:0008643,GO:0008645,GO:0015075,GO:0015077,GO:0015078,GO:0015144,GO:0015145,GO:0015149,GO:0015166,GO:0015291,GO:0015293,GO:0015294,GO:0015295,GO:0015318,GO:0015672,GO:0015749,GO:0015791,GO:0015798,GO:0015850,GO:0016020,GO:0022804,GO:…
CsaV3_1G004710.1	GO:0000245,GO:0000354,GO:0000375,GO:0000377,GO:0000398,GO:0001650,GO:0003674,GO:0003676,GO:0003723,GO:0005488,GO:0005575,GO:0005622,GO:0005623,GO:0005634,GO:0005654,GO:0005681,GO:0005684,GO:0005685,GO:0005686,GO:0005730,GO:0005737,GO:0006139,GO:0006396,GO:0006397,GO:0006725,GO:0006807,GO:0008150,GO:0008152,GO:0008380,GO:0009987,GO:0010467,GO:0015030,GO:0016043,GO:0016070,GO:0016071,GO:0016604,GO:…
CsaV3_1G004720.1	GO:0001067,GO:0001101,GO:0003674,GO:0003676,GO:0003677,GO:0003700,GO:0005488,GO:0005575,GO:0005622,GO:0005623,GO:0005634,GO:0006355,GO:0006725,GO:0006790,GO:0006807,GO:0006950,GO:0006952,GO:0006970,GO:0008150,GO:0008152,GO:0009058,GO:0009266,GO:0009403,GO:0009404,GO:0009408,GO:0009409,GO:0009414,GO:0009415,GO:0009605,GO:0009607,GO:0009617,GO:0009620,GO:0009628,GO:0009651,GO:0009700,GO:0009889,GO:…
CsaV3_1G004730.1	GO:0005575,GO:0005622,GO:0005623,GO:0005737,GO:0005768,GO:0005770,GO:0006605,GO:0006623,GO:0006810,GO:0006811,GO:0006812,GO:0006885,GO:0006886,GO:0007034,GO:0008104,GO:0008150,GO:0012505,GO:0015031,GO:0015672,GO:0015833,GO:0031410,GO:0031982,GO:0033036,GO:0033365,GO:0034613,GO:0042592,GO:0042886,GO:0043226,GO:0043227,GO:0043229,GO:0044424,GO:0044444,GO:0044464,GO:0045184,GO:0046907,GO:0048878,GO:…
CsaV3_1G004740.1	GO:0000302,GO:0000303,GO:0000305,GO:0003674,GO:0003824,GO:0004784,GO:0005575,GO:0005622,GO:0005623,GO:0005737,GO:0005739,GO:0005759,GO:0006801,GO:0006950,GO:0006979,GO:0008150,GO:0008152,GO:0009636,GO:0009987,GO:0010035,GO:0016209,GO:0016491,GO:0016721,GO:0019430,GO:0031974,GO:0033554,GO:0034599,GO:0034614,GO:0042221,GO:0043226,GO:0043227,GO:0043229,GO:0043231,GO:0043233,GO:0044237,GO:0044422,GO:…
CsaV3.1_1G00366	GO:0003674,GO:0005215,GO:0005338,GO:0005464,GO:0005575,GO:0005622,GO:0005623,GO:0005737,GO:0005768,GO:0005794,GO:0005802,GO:0006810,GO:0006811,GO:0006820,GO:0008150,GO:0008509,GO:0008514,GO:0012505,GO:0015075,GO:0015165,GO:0015291,GO:0015297,GO:0015711,GO:0015780,GO:0015790,GO:0015931,GO:0015932,GO:0022804,GO:0022857,GO:0031410,GO:0031982,GO:0031984,GO:0034220,GO:0043226,GO:0043227,GO:0043229,GO:…
CsaV3_1G004790.1	GO:0005575,GO:0005623,GO:0005886,GO:0016020,GO:0044464,GO:0071944
CsaV3.1_1G00370	GO:0005575,GO:0005623,GO:0005886,GO:0016020,GO:0044464,GO:0071944
CsaV3.1_1G00372	GO:0005575,GO:0005622,GO:0005623,GO:0005737,GO:0005773,GO:0005774,GO:0016020,GO:0031090,GO:0043226,GO:0043227,GO:0043229,GO:0043231,GO:0044422,GO:0044424,GO:0044437,GO:0044444,GO:0044446,GO:0044464,GO:0098588,GO:0098805
CsaV3_1G004830.1	GO:0000981,GO:0000988,GO:0000989,GO:0001067,GO:0001076,GO:0001101,GO:0001134,GO:0001135,GO:0003674,GO:0003676,GO:0003677,GO:0003700,GO:0005488,GO:0005575,GO:0005622,GO:0005623,GO:0005634,GO:0006355,GO:0006357,GO:0006950,GO:0006952,GO:0006970,GO:0008150,GO:0009414,GO:0009415,GO:0009605,GO:0009607,GO:0009617,GO:0009620,GO:0009628,GO:0009651,GO:0009719,GO:0009723,GO:0009725,GO:0009733,GO:0009737,GO:…
CsaV3_1G004840.1	GO:0005575,GO:0005622,GO:0005623,GO:0005737,GO:0044424,GO:0044464
CsaV3_1G004860.1	GO:0002790,GO:0003674,GO:0004888,GO:0005575,GO:0005623,GO:0005886,GO:0005887,GO:0006810,GO:0006897,GO:0006909,GO:0007154,GO:0007155,GO:0007165,GO:0008104,GO:0008150,GO:0008283,GO:0009306,GO:0009987,GO:0015031,GO:0015833,GO:0016020,GO:0016021,GO:0016192,GO:0022610,GO:0023052,GO:0030587,GO:0031224,GO:0031226,GO:0031589,GO:0032502,GO:0032940,GO:0033036,GO:0033299,GO:0034613,GO:0038023,GO:0042886,GO:…
CsaV3_1G004900.1	GO:0003674,GO:0003824,GO:0004402,GO:0004596,GO:0006325,GO:0006464,GO:0006473,GO:0006474,GO:0006475,GO:0006807,GO:0006996,GO:0008080,GO:0008150,GO:0008152,GO:0009987,GO:0010467,GO:0010485,GO:0016043,GO:0016407,GO:0016410,GO:0016569,GO:0016570,GO:0016573,GO:0016740,GO:0016746,GO:0016747,GO:0018193,GO:0018205,GO:0018393,GO:0018394,GO:0019538,GO:0031365,GO:0034212,GO:0036211,GO:0043170,GO:0043412,GO:…
CsaV3_1G004910.1	GO:0003674,GO:0003824,GO:0004721,GO:0004722,GO:0005575,GO:0005622,GO:0005623,GO:0005634,GO:0005654,GO:0005847,GO:0005849,GO:0006139,GO:0006351,GO:0006353,GO:0006355,GO:0006357,GO:0006366,GO:0006369,GO:0006378,GO:0006396,GO:0006397,GO:0006464,GO:0006470,GO:0006725,GO:0006793,GO:0006796,GO:0006807,GO:0008150,GO:0008152,GO:0008420,GO:0009058,GO:0009059,GO:0009889,GO:0009987,GO:0010467,GO:0010468,GO:…
CsaV3_1G004940.1	GO:0003674,GO:0003824,GO:0004672,GO:0004674,GO:0005575,GO:0005622,GO:0005623,GO:0005737,GO:0005829,GO:0005886,GO:0006464,GO:0006468,GO:0006793,GO:0006796,GO:0006807,GO:0007154,GO:0007165,GO:0008150,GO:0008152,GO:0009987,GO:0016020,GO:0016301,GO:0016310,GO:0016740,GO:0016772,GO:0016773,GO:0018105,GO:0018193,GO:0018209,GO:0019538,GO:0023052,GO:0035556,GO:0036211,GO:0043170,GO:0043412,GO:0044237,GO:…
CsaV3_1G004950.1	GO:0005575,GO:0005622,GO:0005623,GO:0005737,GO:0005773,GO:0005774,GO:0005886,GO:0005911,GO:0009506,GO:0016020,GO:0030054,GO:0031090,GO:0043226,GO:0043227,GO:0043229,GO:0043231,GO:0044422,GO:0044424,GO:0044437,GO:0044444,GO:0044446,GO:0044464,GO:0055044,GO:0071944,GO:0098588,GO:0098805
CsaV3.1_1G00385	GO:0005575,GO:0005911,GO:0009506,GO:0030054,GO:0055044
CsaV3_1G005020.1	GO:0000003,GO:0000902,GO:0000904,GO:0000976,GO:0001067,GO:0003006,GO:0003674,GO:0003676,GO:0003677,GO:0003690,GO:0003700,GO:0005488,GO:0005575,GO:0005622,GO:0005623,GO:0005634,GO:0006355,GO:0007275,GO:0008150,GO:0009653,GO:0009664,GO:0009791,GO:0009827,GO:0009828,GO:0009888,GO:0009889,GO:0009908,GO:0009987,GO:0010026,GO:0010090,GO:0010091,GO:0010468,GO:0010556,GO:0016043,GO:0019219,GO:0019222,GO:…
CsaV3_1G005040.1	GO:0003674,GO:0005215,GO:0005216,GO:0005244,GO:0005249,GO:0005261,GO:0005267,GO:0005575,GO:0005623,GO:0005886,GO:0005887,GO:0006810,GO:0006811,GO:0006812,GO:0006813,GO:0008150,GO:0008324,GO:0009605,GO:0009607,GO:0009624,GO:0009987,GO:0015075,GO:0015077,GO:0015079,GO:0015267,GO:0015318,GO:0015672,GO:0016020,GO:0016021,GO:0022803,GO:0022832,GO:0022836,GO:0022838,GO:0022839,GO:0022843,GO:0022857,GO:…
CsaV3_1G005050.1	GO:0000096,GO:0000098,GO:0003674,GO:0003824,GO:0005488,GO:0005575,GO:0005622,GO:0005623,GO:0005737,GO:0005739,GO:0005829,GO:0006082,GO:0006520,GO:0006534,GO:0006790,GO:0006807,GO:0008150,GO:0008152,GO:0009056,GO:0009058,GO:0009063,GO:0009069,GO:0009071,GO:0009093,GO:0009507,GO:0009536,GO:0009692,GO:0009693,GO:0009987,GO:0010035,GO:0010038,GO:0010817,GO:0016054,GO:0016829,GO:0016846,GO:0019148,GO:…
CsaV3_1G005080.1	GO:0005575,GO:0005623,GO:0005886,GO:0005911,GO:0009506,GO:0016020,GO:0030054,GO:0031224,GO:0031225,GO:0031226,GO:0044425,GO:0044459,GO:0044464,GO:0046658,GO:0055044,GO:0071944
CsaV3_1G005090.1	GO:0005575,GO:0005622,GO:0005623,GO:0005737,GO:0005852,GO:0006412,GO:0006413,GO:0006518,GO:0006807,GO:0008150,GO:0008152,GO:0009058,GO:0009059,GO:0009987,GO:0010467,GO:0019538,GO:0032991,GO:0034641,GO:0034645,GO:0043043,GO:0043170,GO:0043603,GO:0043604,GO:0044237,GO:0044238,GO:0044249,GO:0044260,GO:0044267,GO:0044271,GO:0044424,GO:0044444,GO:0044464,GO:0071704,GO:1901564,GO:1901566,GO:1901576
CsaV3_1G005100.1	GO:0001523,GO:0003674,GO:0003824,GO:0004033,GO:0004745,GO:0005575,GO:0005622,GO:0005623,GO:0005737,GO:0005783,GO:0005789,GO:0006066,GO:0006081,GO:0006629,GO:0006720,GO:0006721,GO:0008106,GO:0008150,GO:0008152,GO:0009888,GO:0009987,GO:0010073,GO:0010817,GO:0012505,GO:0016020,GO:0016101,GO:0016491,GO:0016614,GO:0016616,GO:0031984,GO:0032501,GO:0032502,GO:0034308,GO:0034754,GO:0042175,GO:0042445,GO:…
CsaV3.1_1G00393	GO:0003674,GO:0005488,GO:0005515,GO:0006457,GO:0008022,GO:0008150,GO:0009987,GO:0030544,GO:0031072,GO:0051087
CsaV3_1G005140.1	GO:0006950,GO:0006970,GO:0008150,GO:0009628,GO:0009651,GO:0050896
CsaV3_1G005170.1	GO:0003674,GO:0003824,GO:0005575,GO:0005618,GO:0005623,GO:0008150,GO:0008194,GO:0016157,GO:0016740,GO:0016757,GO:0016758,GO:0030312,GO:0033036,GO:0033037,GO:0035251,GO:0044464,GO:0046527,GO:0051179,GO:0052545,GO:0071944,GO:0080165
CsaV3_1G005220.1	GO:0005575,GO:0005622,GO:0005623,GO:0005634,GO:0005737,GO:0006139,GO:0006725,GO:0006807,GO:0008150,GO:0008152,GO:0009451,GO:0009507,GO:0009536,GO:0009987,GO:0016070,GO:0016071,GO:0016553,GO:0016554,GO:0016556,GO:0034641,GO:0043170,GO:0043226,GO:0043227,GO:0043229,GO:0043231,GO:0043412,GO:0044237,GO:0044238,GO:0044424,GO:0044444,GO:0044464,GO:0046483,GO:0071704,GO:0090304,GO:1900865,GO:1900871,GO:…
CsaV3_1G005230.1	GO:0003674,GO:0003676,GO:0003677,GO:0003700,GO:0005488,GO:0006355,GO:0006950,GO:0006970,GO:0007623,GO:0008150,GO:0009628,GO:0009651,GO:0009719,GO:0009723,GO:0009725,GO:0009889,GO:0010033,GO:0010035,GO:0010038,GO:0010468,GO:0010556,GO:0019219,GO:0019222,GO:0031323,GO:0031326,GO:0042221,GO:0046686,GO:0048511,GO:0050789,GO:0050794,GO:0050896,GO:0051171,GO:0051252,GO:0060255,GO:0065007,GO:0080090,GO:…
CsaV3_1G005240.1	GO:0000151,GO:0000302,GO:0001101,GO:0003674,GO:0005488,GO:0005515,GO:0005516,GO:0005575,GO:0005622,GO:0005623,GO:0005634,GO:0005737,GO:0006355,GO:0006508,GO:0006511,GO:0006807,GO:0006950,GO:0006970,GO:0006979,GO:0007154,GO:0007165,GO:0007275,GO:0007623,GO:0008150,GO:0008152,GO:0009056,GO:0009057,GO:0009266,GO:0009409,GO:0009553,GO:0009555,GO:0009611,GO:0009628,GO:0009636,GO:0009651,GO:0009719,GO:…
CsaV3.1_1G00415	GO:0005575,GO:0005622,GO:0005623,GO:0005737,GO:0009507,GO:0009532,GO:0009536,GO:0009570,GO:0010287,GO:0043226,GO:0043227,GO:0043229,GO:0043231,GO:0044422,GO:0044424,GO:0044434,GO:0044435,GO:0044444,GO:0044446,GO:0044464
CsaV3_1G005280.1	GO:0000151,GO:0003674,GO:0005488,GO:0005515,GO:0005575,GO:0005622,GO:0005623,GO:0005634,GO:0005737,GO:0006508,GO:0006511,GO:0006807,GO:0008150,GO:0008152,GO:0009056,GO:0009057,GO:0009987,GO:0010498,GO:0019005,GO:0019222,GO:0019538,GO:0019899,GO:0019941,GO:0030162,GO:0030163,GO:0031461,GO:0031625,GO:0032991,GO:0043161,GO:0043170,GO:0043226,GO:0043227,GO:0043229,GO:0043231,GO:0043632,GO:0044237,GO:…
CsaV3.1_1G00417	GO:0003674,GO:0003824,GO:0004857,GO:0005575,GO:0005576,GO:0005622,GO:0005623,GO:0005737,GO:0005768,GO:0005773,GO:0005774,GO:0005794,GO:0005802,GO:0005886,GO:0005911,GO:0008150,GO:0009506,GO:0012505,GO:0016020,GO:0016787,GO:0016788,GO:0030054,GO:0030234,GO:0030599,GO:0031090,GO:0031410,GO:0031982,GO:0031984,GO:0043086,GO:0043226,GO:0043227,GO:0043229,GO:0043231,GO:0044092,GO:0044422,GO:0044424,GO:…
CsaV3_1G005310.1	GO:0000079,GO:0000922,GO:0001932,GO:0001934,GO:0003674,GO:0005488,GO:0005515,GO:0005575,GO:0005622,GO:0005623,GO:0005634,GO:0005737,GO:0005815,GO:0005819,GO:0005856,GO:0005874,GO:0005876,GO:0005881,GO:0005938,GO:0006355,GO:0008017,GO:0008022,GO:0008092,GO:0008104,GO:0008150,GO:0009524,GO:0009574,GO:0009605,GO:0009606,GO:0009612,GO:0009628,GO:0009629,GO:0009630,GO:0009652,GO:0009889,GO:0009891,GO:…
CsaV3_1G005330.1	GO:0000003,GO:0001101,GO:0003006,GO:0003674,GO:0003700,GO:0005575,GO:0005622,GO:0005623,GO:0005634,GO:0006355,GO:0007275,GO:0008150,GO:0008283,GO:0009719,GO:0009725,GO:0009735,GO:0009737,GO:0009739,GO:0009791,GO:0009889,GO:0010029,GO:0010033,GO:0010229,GO:0010468,GO:0010556,GO:0019219,GO:0019222,GO:0022414,GO:0031323,GO:0031326,GO:0031347,GO:0032501,GO:0032502,GO:0033993,GO:0042221,GO:0043226,GO:…
CsaV3_1G005360.1	GO:0000724,GO:0000725,GO:0003674,GO:0005488,GO:0005515,GO:0005575,GO:0005622,GO:0005623,GO:0005634,GO:0005737,GO:0005829,GO:0006139,GO:0006259,GO:0006281,GO:0006302,GO:0006310,GO:0006725,GO:0006807,GO:0006950,GO:0006974,GO:0008150,GO:0008152,GO:0009987,GO:0010035,GO:0010038,GO:0016444,GO:0033554,GO:0034641,GO:0042221,GO:0042393,GO:0043170,GO:0043226,GO:0043227,GO:0043229,GO:0043231,GO:0044237,GO:…
CsaV3.1_1G00426	GO:0005575,GO:0005911,GO:0009506,GO:0030054,GO:0055044
CsaV3.1_1G00429	GO:0002020,GO:0003674,GO:0003712,GO:0003713,GO:0005102,GO:0005488,GO:0005515,GO:0005575,GO:0005622,GO:0005623,GO:0005634,GO:0005654,GO:0005737,GO:0006355,GO:0006810,GO:0007154,GO:0007165,GO:0008134,GO:0008150,GO:0009719,GO:0009725,GO:0009755,GO:0009889,GO:0009891,GO:0009893,GO:0009987,GO:0010033,GO:0010468,GO:0010556,GO:0010557,GO:0010604,GO:0010628,GO:0014070,GO:0016604,GO:0016922,GO:0019219,GO:…
CsaV3_1G005400.1	GO:0003674,GO:0003676,GO:0003723,GO:0003824,GO:0004518,GO:0004519,GO:0005488,GO:0005575,GO:0005622,GO:0005623,GO:0006139,GO:0006725,GO:0006807,GO:0008150,GO:0008152,GO:0009451,GO:0009987,GO:0016070,GO:0016787,GO:0016788,GO:0034641,GO:0043170,GO:0043226,GO:0043227,GO:0043229,GO:0043231,GO:0043412,GO:0044237,GO:0044238,GO:0044424,GO:0044464,GO:0046483,GO:0071704,GO:0090304,GO:0090305,GO:0097159,GO:…
CsaV3.1_1G00432	GO:0003674,GO:0003824,GO:0004364,GO:0005575,GO:0005622,GO:0005623,GO:0005737,GO:0006518,GO:0006575,GO:0006749,GO:0006790,GO:0006807,GO:0008150,GO:0008152,GO:0009056,GO:0009404,GO:0009407,GO:0009636,GO:0009987,GO:0016740,GO:0016765,GO:0019748,GO:0034641,GO:0042221,GO:0043603,GO:0044237,GO:0044248,GO:0044424,GO:0044464,GO:0050896,GO:0051186,GO:0071704,GO:0098754,GO:1901564
CsaV3_1G005420.1	GO:0003674,GO:0003824,GO:0004364,GO:0005575,GO:0005622,GO:0005623,GO:0005737,GO:0006518,GO:0006575,GO:0006749,GO:0006790,GO:0006807,GO:0008150,GO:0008152,GO:0009056,GO:0009404,GO:0009407,GO:0009636,GO:0009987,GO:0016740,GO:0016765,GO:0019748,GO:0034641,GO:0042221,GO:0043603,GO:0044237,GO:0044248,GO:0044424,GO:0044464,GO:0050896,GO:0051186,GO:0071704,GO:0098754,GO:1901564
CsaV3.1_1G00433	GO:0003674,GO:0003824,GO:0004364,GO:0005575,GO:0005622,GO:0005623,GO:0005737,GO:0006518,GO:0006575,GO:0006749,GO:0006790,GO:0006807,GO:0008150,GO:0008152,GO:0009056,GO:0009404,GO:0009407,GO:0009636,GO:0009987,GO:0016740,GO:0016765,GO:0019748,GO:0034641,GO:0042221,GO:0043603,GO:0044237,GO:0044248,GO:0044424,GO:0044464,GO:0050896,GO:0051186,GO:0071704,GO:0098754,GO:1901564
CsaV3_1G005440.1	GO:0003674,GO:0003824,GO:0004364,GO:0005575,GO:0005622,GO:0005623,GO:0005737,GO:0006518,GO:0006575,GO:0006749,GO:0006790,GO:0006807,GO:0008150,GO:0008152,GO:0009056,GO:0009404,GO:0009407,GO:0009636,GO:0009987,GO:0016740,GO:0016765,GO:0019748,GO:0034641,GO:0042221,GO:0043603,GO:0044237,GO:0044248,GO:0044424,GO:0044464,GO:0050896,GO:0051186,GO:0071704,GO:0098754,GO:1901564
CsaV3.1_1G00435	GO:0003674,GO:0003676,GO:0003723,GO:0003824,GO:0004518,GO:0004519,GO:0005488,GO:0005575,GO:0005622,GO:0005623,GO:0006139,GO:0006725,GO:0006807,GO:0008150,GO:0008152,GO:0009451,GO:0009987,GO:0016070,GO:0016787,GO:0016788,GO:0034641,GO:0043170,GO:0043226,GO:0043227,GO:0043229,GO:0043231,GO:0043412,GO:0044237,GO:0044238,GO:0044424,GO:0044464,GO:0046483,GO:0071704,GO:0090304,GO:0090305,GO:0097159,GO:…
CsaV3_1G005480.1	GO:0000981,GO:0000988,GO:0000989,GO:0001067,GO:0001076,GO:0001101,GO:0001134,GO:0001135,GO:0003674,GO:0003676,GO:0003677,GO:0003700,GO:0005488,GO:0005575,GO:0005622,GO:0005623,GO:0005634,GO:0006355,GO:0006357,GO:0006950,GO:0006970,GO:0008150,GO:0008152,GO:0009058,GO:0009266,GO:0009409,GO:0009414,GO:0009415,GO:0009628,GO:0009651,GO:0009719,GO:0009723,GO:0009725,GO:0009733,GO:0009737,GO:0009751,GO:…
CsaV3_1G005490.1	GO:0001101,GO:0003674,GO:0003676,GO:0003677,GO:0005488,GO:0005515,GO:0005575,GO:0005622,GO:0005623,GO:0005634,GO:0005737,GO:0006355,GO:0007275,GO:0008150,GO:0009314,GO:0009416,GO:0009628,GO:0009639,GO:0009640,GO:0009719,GO:0009725,GO:0009733,GO:0009735,GO:0009737,GO:0009739,GO:0009741,GO:0009791,GO:0009889,GO:0009890,GO:0009892,GO:0010033,GO:0010468,GO:0010556,GO:0010558,GO:0010605,GO:0010629,GO:…
CsaV3_1G005520.1	GO:0003674,GO:0003824,GO:0004842,GO:0005575,GO:0005622,GO:0005623,GO:0005737,GO:0005794,GO:0005795,GO:0005802,GO:0006464,GO:0006807,GO:0008150,GO:0008152,GO:0009987,GO:0012505,GO:0016567,GO:0016740,GO:0019538,GO:0019787,GO:0031984,GO:0032446,GO:0036211,GO:0043170,GO:0043226,GO:0043227,GO:0043229,GO:0043231,GO:0043412,GO:0044237,GO:0044238,GO:0044260,GO:0044267,GO:0044422,GO:0044424,GO:0044431,GO:…
CsaV3_1G005540.1	GO:0003674,GO:0003700,GO:0006355,GO:0008150,GO:0009889,GO:0010468,GO:0010556,GO:0019219,GO:0019222,GO:0031323,GO:0031326,GO:0050789,GO:0050794,GO:0051171,GO:0051252,GO:0060255,GO:0065007,GO:0080090,GO:0140110,GO:1903506,GO:2000112,GO:2001141
CsaV3_1G005580.1	GO:0001558,GO:0003674,GO:0003700,GO:0005575,GO:0005622,GO:0005623,GO:0005634,GO:0006355,GO:0007275,GO:0008150,GO:0009555,GO:0009889,GO:0010152,GO:0010468,GO:0010556,GO:0010769,GO:0019219,GO:0019222,GO:0021700,GO:0022603,GO:0022604,GO:0031323,GO:0031326,GO:0032501,GO:0032502,GO:0040008,GO:0043226,GO:0043227,GO:0043229,GO:0043231,GO:0043900,GO:0044424,GO:0044464,GO:0045595,GO:0048229,GO:0048638,GO:…
CsaV3.1_1G00447	GO:0005575,GO:0005622,GO:0005623,GO:0005737,GO:0009507,GO:0009536,GO:0043226,GO:0043227,GO:0043229,GO:0043231,GO:0044424,GO:0044444,GO:0044464
CsaV3_1G005640.1	GO:0003674,GO:0003700,GO:0006355,GO:0008150,GO:0009889,GO:0010468,GO:0010556,GO:0019219,GO:0019222,GO:0031323,GO:0031326,GO:0050789,GO:0050794,GO:0051171,GO:0051252,GO:0060255,GO:0065007,GO:0080090,GO:0140110,GO:1903506,GO:2000112,GO:2001141
CsaV3.1_1G00450	GO:0000271,GO:0003674,GO:0003824,GO:0005575,GO:0005622,GO:0005623,GO:0005737,GO:0005794,GO:0005975,GO:0005976,GO:0006073,GO:0008150,GO:0008152,GO:0008417,GO:0009058,GO:0009059,GO:0009250,GO:0009832,GO:0009969,GO:0009987,GO:0010383,GO:0010410,GO:0010411,GO:0012505,GO:0016051,GO:0016740,GO:0016757,GO:0016758,GO:0033692,GO:0034637,GO:0034645,GO:0036065,GO:0042546,GO:0043170,GO:0043226,GO:0043227,GO:…
CsaV3_1G005660.1	GO:0003674,GO:0003824,GO:0004750,GO:0005575,GO:0005622,GO:0005623,GO:0005737,GO:0005975,GO:0006081,GO:0006098,GO:0006139,GO:0006725,GO:0006732,GO:0006733,GO:0006739,GO:0006753,GO:0006793,GO:0006796,GO:0006807,GO:0008150,GO:0008152,GO:0009058,GO:0009117,GO:0009507,GO:0009534,GO:0009535,GO:0009536,GO:0009579,GO:0009987,GO:0015977,GO:0015979,GO:0016020,GO:0016051,GO:0016853,GO:0016854,GO:0016857,GO:…
CsaV3.1_1G00453	GO:0003674,GO:0003676,GO:0003677,GO:0003700,GO:0005488,GO:0005575,GO:0005622,GO:0005623,GO:0005634,GO:0006139,GO:0006351,GO:0006355,GO:0006725,GO:0006807,GO:0007623,GO:0008150,GO:0008152,GO:0009058,GO:0009059,GO:0009889,GO:0009892,GO:0009987,GO:0010031,GO:0010467,GO:0010468,GO:0010556,GO:0010605,GO:0010629,GO:0016070,GO:0018130,GO:0019219,GO:0019222,GO:0019438,GO:0031323,GO:0031326,GO:0032501,GO:…
CsaV3.1_1G00457	GO:0002229,GO:0002239,GO:0002831,GO:0002833,GO:0003674,GO:0003824,GO:0004672,GO:0004674,GO:0004693,GO:0005575,GO:0005622,GO:0005623,GO:0005634,GO:0005886,GO:0006464,GO:0006468,GO:0006793,GO:0006796,GO:0006807,GO:0006950,GO:0006952,GO:0008150,GO:0008152,GO:0009605,GO:0009607,GO:0009617,GO:0009966,GO:0009987,GO:0010646,GO:0016020,GO:0016301,GO:0016310,GO:0016740,GO:0016772,GO:0016773,GO:0019538,GO:…
CsaV3_1G005750.1	GO:0003674,GO:0003824,GO:0004497,GO:0008150,GO:0008152,GO:0016491,GO:0055114
CsaV3_1G005810.1	GO:0000003,GO:0003674,GO:0003676,GO:0003677,GO:0003690,GO:0003700,GO:0005488,GO:0005575,GO:0005622,GO:0005623,GO:0005634,GO:0005654,GO:0005911,GO:0006355,GO:0007275,GO:0008150,GO:0009314,GO:0009416,GO:0009506,GO:0009566,GO:0009567,GO:0009628,GO:0009639,GO:0009640,GO:0009704,GO:0009791,GO:0009889,GO:0010468,GO:0010556,GO:0016604,GO:0016607,GO:0019219,GO:0019222,GO:0019953,GO:0022414,GO:0030054,GO:…
CsaV3_1G005820.1	GO:0000278,GO:0000281,GO:0000910,GO:0000911,GO:0001101,GO:0003674,GO:0005484,GO:0005488,GO:0005515,GO:0005575,GO:0005622,GO:0005623,GO:0005737,GO:0005886,GO:0006810,GO:0007049,GO:0008150,GO:0009504,GO:0009507,GO:0009536,GO:0009605,GO:0009607,GO:0009612,GO:0009628,GO:0009719,GO:0009725,GO:0009737,GO:0009987,GO:0010033,GO:0016020,GO:0016021,GO:0016043,GO:0016192,GO:0022402,GO:0031224,GO:0032506,GO:…
CsaV3_1G005870.1	GO:0003674,GO:0003700,GO:0005575,GO:0005622,GO:0005623,GO:0005634,GO:0006355,GO:0008150,GO:0009889,GO:0010468,GO:0010556,GO:0019219,GO:0019222,GO:0031323,GO:0031326,GO:0043226,GO:0043227,GO:0043229,GO:0043231,GO:0044424,GO:0044464,GO:0050789,GO:0050794,GO:0051171,GO:0051252,GO:0060255,GO:0065007,GO:0080090,GO:0140110,GO:1903506,GO:2000112,GO:2001141
CsaV3.1_1G00471	GO:0003674,GO:0005488,GO:0005509,GO:0043167,GO:0043169,GO:0046872
CsaV3.1_1G02499	GO:0000428,GO:0000993,GO:0001098,GO:0001099,GO:0003674,GO:0005488,GO:0005515,GO:0005575,GO:0005622,GO:0005623,GO:0005634,GO:0005654,GO:0005737,GO:0005829,GO:0006355,GO:0006357,GO:0006950,GO:0008023,GO:0008150,GO:0009266,GO:0009409,GO:0009628,GO:0009889,GO:0009891,GO:0009893,GO:0009909,GO:0009910,GO:0010048,GO:0010468,GO:0010556,GO:0010557,GO:0010604,GO:0010628,GO:0016591,GO:0016593,GO:0019219,GO:…
CsaV3.1_1G02500	GO:0000302,GO:0005575,GO:0005622,GO:0005623,GO:0005737,GO:0006417,GO:0006950,GO:0006979,GO:0008150,GO:0009266,GO:0009314,GO:0009408,GO:0009416,GO:0009507,GO:0009526,GO:0009532,GO:0009536,GO:0009570,GO:0009628,GO:0009636,GO:0009642,GO:0009644,GO:0009889,GO:0009891,GO:0009893,GO:0009941,GO:0009987,GO:0010035,GO:0010468,GO:0010556,GO:0010557,GO:0010604,GO:0010608,GO:0010628,GO:0019222,GO:0031323,GO:…
CsaV3_1G005920.1	GO:0000154,GO:0000495,GO:0001522,GO:0003674,GO:0003824,GO:0005575,GO:0005622,GO:0005623,GO:0005634,GO:0005730,GO:0005732,GO:0005737,GO:0005829,GO:0005911,GO:0006139,GO:0006364,GO:0006396,GO:0006725,GO:0006807,GO:0008150,GO:0008152,GO:0009451,GO:0009506,GO:0009982,GO:0009987,GO:0010467,GO:0016070,GO:0016071,GO:0016072,GO:0016073,GO:0016074,GO:0016556,GO:0016853,GO:0016866,GO:0022613,GO:0030054,GO:…
CsaV3_1G005940.1	GO:0001871,GO:0001872,GO:0003674,GO:0003824,GO:0004553,GO:0005488,GO:0005575,GO:0005618,GO:0005623,GO:0005886,GO:0005911,GO:0006950,GO:0008150,GO:0009266,GO:0009408,GO:0009505,GO:0009506,GO:0009628,GO:0009987,GO:0016020,GO:0016043,GO:0016787,GO:0016798,GO:0030054,GO:0030246,GO:0030247,GO:0030312,GO:0031224,GO:0031225,GO:0031226,GO:0033036,GO:0033037,GO:0042545,GO:0044425,GO:0044459,GO:0044464,GO:…
CsaV3_1G005960.1	GO:0003674,GO:0005488,GO:0005575,GO:0005618,GO:0005622,GO:0005623,GO:0005634,GO:0005730,GO:0005737,GO:0005739,GO:0005740,GO:0005743,GO:0005753,GO:0008270,GO:0009507,GO:0009536,GO:0016020,GO:0016469,GO:0019866,GO:0030312,GO:0031090,GO:0031966,GO:0031967,GO:0031974,GO:0031975,GO:0031981,GO:0032991,GO:0043167,GO:0043169,GO:0043226,GO:0043227,GO:0043228,GO:0043229,GO:0043231,GO:0043232,GO:0043233,GO:…
CsaV3.1_1G00480	GO:0000145,GO:0005575,GO:0005576,GO:0005615,GO:0005622,GO:0005623,GO:0005737,GO:0005829,GO:0005886,GO:0005938,GO:0006810,GO:0006887,GO:0008150,GO:0009987,GO:0010638,GO:0016020,GO:0016192,GO:0031982,GO:0032386,GO:0032879,GO:0032880,GO:0032940,GO:0032991,GO:0033043,GO:0033157,GO:0043226,GO:0043227,GO:0043230,GO:0044087,GO:0044089,GO:0044421,GO:0044424,GO:0044444,GO:0044448,GO:0044464,GO:0046903,GO:…
CsaV3.1_1G00481	GO:0003674,GO:0003824,GO:0004175,GO:0005575,GO:0005622,GO:0005623,GO:0005634,GO:0005737,GO:0005798,GO:0005886,GO:0005887,GO:0006508,GO:0006807,GO:0008150,GO:0008152,GO:0008233,GO:0016020,GO:0016021,GO:0016787,GO:0019538,GO:0031224,GO:0031226,GO:0031410,GO:0031982,GO:0043170,GO:0043226,GO:0043227,GO:0043229,GO:0043231,GO:0044238,GO:0044424,GO:0044425,GO:0044444,GO:0044459,GO:0044464,GO:0070011,GO:…
CsaV3_1G006010.1	GO:0003674,GO:0003824,GO:0005488,GO:0005509,GO:0005575,GO:0005623,GO:0008081,GO:0008889,GO:0016787,GO:0016788,GO:0042578,GO:0042597,GO:0043167,GO:0043169,GO:0044464,GO:0046872
CsaV3.1_1G00483	GO:0005575,GO:0005622,GO:0005623,GO:0005737,GO:0005739,GO:0009536,GO:0043226,GO:0043227,GO:0043229,GO:0043231,GO:0044424,GO:0044444,GO:0044464
CsaV3.1_1G00486	GO:0003674,GO:0003824,GO:0004721,GO:0005575,GO:0005623,GO:0005886,GO:0006464,GO:0006470,GO:0006793,GO:0006796,GO:0006807,GO:0008150,GO:0008152,GO:0009987,GO:0016020,GO:0016311,GO:0016787,GO:0016788,GO:0016791,GO:0019538,GO:0023052,GO:0036211,GO:0042578,GO:0043170,GO:0043412,GO:0044237,GO:0044238,GO:0044260,GO:0044267,GO:0044464,GO:0071704,GO:0071944,GO:0140096,GO:1901564
CsaV3_1G006120.1	GO:0005575,GO:0005622,GO:0005623,GO:0005737,GO:0005739,GO:0043226,GO:0043227,GO:0043229,GO:0043231,GO:0044424,GO:0044444,GO:0044464
CsaV3_1G006130.1	GO:0000325,GO:0003674,GO:0005215,GO:0005575,GO:0005622,GO:0005623,GO:0005737,GO:0005773,GO:0005774,GO:0006810,GO:0006811,GO:0006873,GO:0006875,GO:0008150,GO:0009705,GO:0009987,GO:0010035,GO:0010038,GO:0010044,GO:0010217,GO:0015075,GO:0015083,GO:0015318,GO:0016020,GO:0019725,GO:0022857,GO:0030003,GO:0031090,GO:0034220,GO:0042221,GO:0042592,GO:0043226,GO:0043227,GO:0043229,GO:0043231,GO:0044422,GO:…
CsaV3.1_1G00490	GO:0000082,GO:0000228,GO:0000278,GO:0000428,GO:0000723,GO:0003674,GO:0005488,GO:0005515,GO:0005575,GO:0005622,GO:0005623,GO:0005634,GO:0005654,GO:0005657,GO:0005658,GO:0005694,GO:0005737,GO:0005829,GO:0006139,GO:0006259,GO:0006260,GO:0006261,GO:0006270,GO:0006725,GO:0006807,GO:0006996,GO:0007049,GO:0008150,GO:0008152,GO:0009058,GO:0009059,GO:0009987,GO:0016043,GO:0019725,GO:0022402,GO:0030880,GO:…
CsaV3_1G006160.1	GO:0000375,GO:0000377,GO:0000398,GO:0005575,GO:0005622,GO:0005623,GO:0005634,GO:0005654,GO:0006139,GO:0006351,GO:0006353,GO:0006366,GO:0006369,GO:0006396,GO:0006397,GO:0006725,GO:0006807,GO:0008150,GO:0008152,GO:0008380,GO:0009058,GO:0009059,GO:0009987,GO:0010467,GO:0016070,GO:0016071,GO:0018130,GO:0019438,GO:0031123,GO:0031124,GO:0031974,GO:0031981,GO:0032774,GO:0034641,GO:0034645,GO:0034654,GO:…
CsaV3.1_1G00496	GO:0000003,GO:0003002,GO:0003006,GO:0003674,GO:0003676,GO:0003677,GO:0005488,GO:0005515,GO:0007275,GO:0007389,GO:0008134,GO:0008150,GO:0009653,GO:0009791,GO:0009888,GO:0009908,GO:0010022,GO:0010073,GO:0010093,GO:0010582,GO:0022414,GO:0032501,GO:0032502,GO:0046983,GO:0048367,GO:0048437,GO:0048444,GO:0048449,GO:0048507,GO:0048509,GO:0048608,GO:0048646,GO:0048731,GO:0048856,GO:0050789,GO:0050793,GO:…
CsaV3_1G006240.1	GO:0000003,GO:0000295,GO:0003006,GO:0003674,GO:0005215,GO:0005346,GO:0005347,GO:0005471,GO:0005575,GO:0005622,GO:0005623,GO:0005737,GO:0005739,GO:0005740,GO:0005743,GO:0005783,GO:0005789,GO:0006810,GO:0006811,GO:0006820,GO:0006839,GO:0006855,GO:0006862,GO:0006996,GO:0007005,GO:0007006,GO:0007275,GO:0008150,GO:0008509,GO:0008514,GO:0009791,GO:0009987,GO:0010154,GO:0012505,GO:0015075,GO:0015215,GO:…
CsaV3_1G006250.1	GO:0000902,GO:0005575,GO:0005622,GO:0005623,GO:0005634,GO:0005886,GO:0007275,GO:0008150,GO:0008356,GO:0009653,GO:0009786,GO:0009791,GO:0009826,GO:0009888,GO:0009987,GO:0010374,GO:0016020,GO:0016043,GO:0016049,GO:0019897,GO:0019898,GO:0032501,GO:0032502,GO:0032989,GO:0040007,GO:0043226,GO:0043227,GO:0043229,GO:0043231,GO:0044424,GO:0044425,GO:0044459,GO:0044464,GO:0048589,GO:0048856,GO:0048869,GO:…
CsaV3_1G006260.1	GO:0000226,GO:0001101,GO:0002230,GO:0002252,GO:0002376,GO:0002682,GO:0002697,GO:0002831,GO:0003002,GO:0003674,GO:0003676,GO:0003723,GO:0005488,GO:0005575,GO:0005622,GO:0005623,GO:0005856,GO:0006810,GO:0006950,GO:0006952,GO:0006996,GO:0007010,GO:0007017,GO:0007275,GO:0007389,GO:0008150,GO:0009414,GO:0009415,GO:0009605,GO:0009607,GO:0009615,GO:0009628,GO:0009987,GO:0010035,GO:0010375,GO:0010496,GO:…
CsaV3.1_1G02502	GO:0000976,GO:0001067,GO:0001101,GO:0003674,GO:0003676,GO:0003677,GO:0003690,GO:0003700,GO:0005488,GO:0005575,GO:0005622,GO:0005623,GO:0005634,GO:0006355,GO:0008150,GO:0009719,GO:0009725,GO:0009733,GO:0009751,GO:0009889,GO:0009891,GO:0009893,GO:0009987,GO:0010033,GO:0010468,GO:0010556,GO:0010557,GO:0010604,GO:0010628,GO:0014070,GO:0016043,GO:0019219,GO:0019222,GO:0031323,GO:0031325,GO:0031326,GO:…
CsaV3_1G006290.1	GO:0003674,GO:0005488,GO:0005515,GO:0006139,GO:0006351,GO:0006366,GO:0006396,GO:0006397,GO:0006725,GO:0006807,GO:0008150,GO:0008152,GO:0009058,GO:0009059,GO:0009987,GO:0010467,GO:0016070,GO:0016071,GO:0018130,GO:0019438,GO:0019899,GO:0019904,GO:0032774,GO:0034641,GO:0034645,GO:0034654,GO:0043170,GO:0044237,GO:0044238,GO:0044249,GO:0044260,GO:0044271,GO:0046483,GO:0070063,GO:0071704,GO:0090304,GO:…
CsaV3_1G006310.1	GO:0001067,GO:0003674,GO:0003676,GO:0003677,GO:0003700,GO:0005488,GO:0005575,GO:0005622,GO:0005623,GO:0005634,GO:0005737,GO:0006355,GO:0008150,GO:0009889,GO:0010468,GO:0010556,GO:0019219,GO:0019222,GO:0031323,GO:0031326,GO:0043226,GO:0043227,GO:0043229,GO:0043231,GO:0043565,GO:0044212,GO:0044424,GO:0044464,GO:0050789,GO:0050794,GO:0051171,GO:0051252,GO:0060255,GO:0065007,GO:0080090,GO:0097159,GO:…
CsaV3_1G006340.1	GO:0000154,GO:0000469,GO:0000470,GO:0001522,GO:0003674,GO:0003676,GO:0003723,GO:0005488,GO:0005575,GO:0005622,GO:0005623,GO:0005634,GO:0005730,GO:0005732,GO:0006139,GO:0006364,GO:0006396,GO:0006412,GO:0006518,GO:0006725,GO:0006807,GO:0008150,GO:0008152,GO:0009058,GO:0009059,GO:0009451,GO:0009987,GO:0010467,GO:0016070,GO:0016072,GO:0016073,GO:0019538,GO:0022613,GO:0030515,GO:0031118,GO:0031120,GO:…
CsaV3.1_1G00506	GO:0003674,GO:0003824,GO:0004672,GO:0004674,GO:0005575,GO:0005622,GO:0005623,GO:0005737,GO:0005829,GO:0006464,GO:0006468,GO:0006793,GO:0006796,GO:0006807,GO:0008150,GO:0008152,GO:0009719,GO:0009987,GO:0010033,GO:0016301,GO:0016310,GO:0016740,GO:0016772,GO:0016773,GO:0019538,GO:0036211,GO:0042221,GO:0043170,GO:0043412,GO:0044237,GO:0044238,GO:0044260,GO:0044267,GO:0044424,GO:0044444,GO:0044464,GO:…
CsaV3.1_1G00507	GO:0005575,GO:0005622,GO:0005623,GO:0005737,GO:0005739,GO:0007275,GO:0008150,GO:0009314,GO:0009416,GO:0009507,GO:0009534,GO:0009535,GO:0009536,GO:0009579,GO:0009628,GO:0009639,GO:0009640,GO:0009704,GO:0009791,GO:0009987,GO:0010035,GO:0010038,GO:0010119,GO:0016020,GO:0031976,GO:0031984,GO:0032501,GO:0032502,GO:0034357,GO:0042221,GO:0042651,GO:0043226,GO:0043227,GO:0043229,GO:0043231,GO:0044422,GO:…
CsaV3.1_1G00508	GO:0003674,GO:0003824,GO:0004012,GO:0005215,GO:0005319,GO:0005548,GO:0005575,GO:0005622,GO:0005623,GO:0005737,GO:0005794,GO:0005802,GO:0005886,GO:0006810,GO:0006811,GO:0006820,GO:0006869,GO:0006900,GO:0006996,GO:0008150,GO:0009987,GO:0010876,GO:0012505,GO:0015711,GO:0015748,GO:0015914,GO:0016020,GO:0016043,GO:0016050,GO:0016192,GO:0016462,GO:0016787,GO:0016817,GO:0016818,GO:0016887,GO:0017111,GO:…
CsaV3.1_1G00509	GO:0003674,GO:0003824,GO:0004012,GO:0005215,GO:0005319,GO:0005548,GO:0005575,GO:0005622,GO:0005623,GO:0005737,GO:0005794,GO:0005802,GO:0005886,GO:0006810,GO:0006811,GO:0006820,GO:0006869,GO:0006900,GO:0006996,GO:0008150,GO:0009987,GO:0010876,GO:0012505,GO:0015711,GO:0015748,GO:0015914,GO:0016020,GO:0016043,GO:0016050,GO:0016192,GO:0016462,GO:0016787,GO:0016817,GO:0016818,GO:0016887,GO:0017111,GO:…
CsaV3_1G006410.1	GO:0003674,GO:0003724,GO:0003824,GO:0004004,GO:0004386,GO:0005575,GO:0005622,GO:0005623,GO:0005634,GO:0005730,GO:0005737,GO:0006139,GO:0006725,GO:0006807,GO:0008026,GO:0008150,GO:0008152,GO:0008186,GO:0009987,GO:0010501,GO:0016070,GO:0016462,GO:0016787,GO:0016817,GO:0016818,GO:0016887,GO:0017111,GO:0031974,GO:0031981,GO:0034641,GO:0042623,GO:0043170,GO:0043226,GO:0043227,GO:0043228,GO:0043229,GO:…
CsaV3_1G006440.1	GO:0000413,GO:0003674,GO:0003755,GO:0003824,GO:0005575,GO:0005622,GO:0005623,GO:0005737,GO:0005783,GO:0005911,GO:0006464,GO:0006807,GO:0007275,GO:0008150,GO:0008152,GO:0009506,GO:0009507,GO:0009536,GO:0009987,GO:0012505,GO:0016853,GO:0016859,GO:0018193,GO:0018208,GO:0019538,GO:0022622,GO:0030054,GO:0032501,GO:0032502,GO:0036211,GO:0043170,GO:0043226,GO:0043227,GO:0043229,GO:0043231,GO:0043412,GO:…
CsaV3_1G006480.1	GO:0000428,GO:0000988,GO:0000989,GO:0001067,GO:0001076,GO:0001129,GO:0001132,GO:0003674,GO:0003676,GO:0003677,GO:0003682,GO:0005488,GO:0005575,GO:0005622,GO:0005623,GO:0005634,GO:0005654,GO:0005667,GO:0005669,GO:0005911,GO:0006139,GO:0006351,GO:0006352,GO:0006355,GO:0006357,GO:0006366,GO:0006367,GO:0006725,GO:0006807,GO:0008150,GO:0008152,GO:0009058,GO:0009059,GO:0009506,GO:0009889,GO:0009891,GO:…
CsaV3.1_1G00516	GO:0001101,GO:0002376,GO:0003674,GO:0003824,GO:0004175,GO:0004190,GO:0005575,GO:0005622,GO:0005623,GO:0005737,GO:0005783,GO:0006508,GO:0006807,GO:0006950,GO:0006952,GO:0006955,GO:0008150,GO:0008152,GO:0008233,GO:0009056,GO:0009057,GO:0009414,GO:0009415,GO:0009605,GO:0009607,GO:0009627,GO:0009628,GO:0009719,GO:0009725,GO:0009737,GO:0009814,GO:0010033,GO:0010035,GO:0012505,GO:0016787,GO:0019538,GO:…
CsaV3_1G006530.1	GO:0003674,GO:0003824,GO:0004045,GO:0005575,GO:0005622,GO:0005623,GO:0005737,GO:0009507,GO:0009536,GO:0016787,GO:0016788,GO:0043226,GO:0043227,GO:0043229,GO:0043231,GO:0044424,GO:0044444,GO:0044464,GO:0052689,GO:0140098,GO:0140101
CsaV3_1G006540.1	GO:0000151,GO:0000278,GO:0000281,GO:0000819,GO:0000910,GO:0000911,GO:0001568,GO:0001570,GO:0001932,GO:0001934,GO:0001944,GO:0002682,GO:0002683,GO:0002761,GO:0002762,GO:0003674,GO:0003700,GO:0003824,GO:0004842,GO:0005488,GO:0005515,GO:0005575,GO:0005622,GO:0005623,GO:0005634,GO:0005654,GO:0005730,GO:0005737,GO:0005739,GO:0005783,GO:0005794,GO:0005886,GO:0006275,GO:0006355,GO:0006464,GO:0006508,GO:…
CsaV3_1G006550.1	GO:0003674,GO:0003824,GO:0004175,GO:0004190,GO:0006508,GO:0006807,GO:0006950,GO:0006952,GO:0008150,GO:0008152,GO:0008233,GO:0009056,GO:0009057,GO:0009605,GO:0009607,GO:0009620,GO:0016787,GO:0019538,GO:0030163,GO:0043170,GO:0043207,GO:0044238,GO:0050832,GO:0050896,GO:0051704,GO:0051707,GO:0070001,GO:0070011,GO:0071704,GO:0098542,GO:0140096,GO:1901564,GO:1901565,GO:1901575
CsaV3.1_1G00524	GO:0003674,GO:0003700,GO:0006355,GO:0008150,GO:0009889,GO:0010468,GO:0010556,GO:0019219,GO:0019222,GO:0031323,GO:0031326,GO:0050789,GO:0050794,GO:0051171,GO:0051252,GO:0060255,GO:0065007,GO:0080090,GO:0140110,GO:1903506,GO:2000112,GO:2001141
CsaV3_1G006620.1	GO:0005575,GO:0005622,GO:0005623,GO:0005737,GO:0005739,GO:0005740,GO:0005743,GO:0005746,GO:0005747,GO:0008150,GO:0008152,GO:0009853,GO:0009987,GO:0016020,GO:0019866,GO:0030964,GO:0031090,GO:0031966,GO:0031967,GO:0031975,GO:0032991,GO:0043094,GO:0043226,GO:0043227,GO:0043229,GO:0043231,GO:0044237,GO:0044422,GO:0044424,GO:0044425,GO:0044429,GO:0044444,GO:0044446,GO:0044455,GO:0044464,GO:0045271,GO:…
CsaV3_1G006640.1	GO:0001558,GO:0003674,GO:0005096,GO:0005575,GO:0005622,GO:0005623,GO:0005737,GO:0005829,GO:0005886,GO:0007275,GO:0007399,GO:0008047,GO:0008150,GO:0009898,GO:0009966,GO:0009968,GO:0009987,GO:0010646,GO:0010648,GO:0010720,GO:0010975,GO:0010976,GO:0016020,GO:0022008,GO:0022603,GO:0022604,GO:0023051,GO:0023057,GO:0030154,GO:0030234,GO:0030307,GO:0030695,GO:0031224,GO:0031226,GO:0031235,GO:0031344,GO:…
CsaV3_1G006650.1	GO:0003674,GO:0003676,GO:0003677,GO:0003700,GO:0005488,GO:0005575,GO:0005622,GO:0005623,GO:0005634,GO:0006139,GO:0006351,GO:0006355,GO:0006725,GO:0006807,GO:0008150,GO:0008152,GO:0009058,GO:0009059,GO:0009889,GO:0009987,GO:0010467,GO:0010468,GO:0010556,GO:0016070,GO:0018130,GO:0019219,GO:0019222,GO:0019438,GO:0031323,GO:0031326,GO:0032774,GO:0034641,GO:0034645,GO:0034654,GO:0043170,GO:0043226,GO:…
CsaV3_1G006660.1	GO:0000003,GO:0000981,GO:0000988,GO:0000989,GO:0001067,GO:0001076,GO:0001101,GO:0001134,GO:0001135,GO:0003006,GO:0003674,GO:0003676,GO:0003677,GO:0003700,GO:0005488,GO:0005575,GO:0005622,GO:0005623,GO:0005634,GO:0006355,GO:0006357,GO:0007154,GO:0007165,GO:0007275,GO:0008150,GO:0009719,GO:0009725,GO:0009739,GO:0009740,GO:0009753,GO:0009755,GO:0009791,GO:0009867,GO:0009889,GO:0009908,GO:0009987,GO:…
CsaV3_1G006670.1	GO:0002181,GO:0003674,GO:0003676,GO:0003723,GO:0003729,GO:0003735,GO:0005198,GO:0005488,GO:0005575,GO:0005618,GO:0005622,GO:0005623,GO:0005737,GO:0005829,GO:0005840,GO:0005844,GO:0005886,GO:0006139,GO:0006364,GO:0006396,GO:0006412,GO:0006518,GO:0006725,GO:0006807,GO:0008150,GO:0008152,GO:0009058,GO:0009059,GO:0009507,GO:0009536,GO:0009987,GO:0010467,GO:0015935,GO:0016020,GO:0016070,GO:0016072,GO:…
CsaV3_1G006680.1	GO:0003674,GO:0003824,GO:0004672,GO:0004674,GO:0005575,GO:0005623,GO:0005886,GO:0006464,GO:0006468,GO:0006793,GO:0006796,GO:0006807,GO:0006950,GO:0006952,GO:0008150,GO:0008152,GO:0009605,GO:0009607,GO:0009617,GO:0009987,GO:0016020,GO:0016301,GO:0016310,GO:0016740,GO:0016772,GO:0016773,GO:0019538,GO:0036211,GO:0042742,GO:0043170,GO:0043207,GO:0043412,GO:0044237,GO:0044238,GO:0044260,GO:0044267,GO:…
CsaV3_1G006690.1	GO:0006464,GO:0006508,GO:0006807,GO:0008150,GO:0008152,GO:0009987,GO:0016579,GO:0019538,GO:0036211,GO:0043170,GO:0043412,GO:0044237,GO:0044238,GO:0044260,GO:0044267,GO:0070536,GO:0070646,GO:0070647,GO:0071108,GO:0071704,GO:1901564
CsaV3_1G006710.1	GO:0005575,GO:0005622,GO:0005623,GO:0005737,GO:0005794,GO:0006810,GO:0006886,GO:0006903,GO:0006996,GO:0007032,GO:0007033,GO:0008104,GO:0008150,GO:0009987,GO:0010256,GO:0012505,GO:0015031,GO:0015833,GO:0016043,GO:0016050,GO:0016192,GO:0033036,GO:0034613,GO:0042886,GO:0043226,GO:0043227,GO:0043229,GO:0043231,GO:0044424,GO:0044444,GO:0044464,GO:0045184,GO:0046907,GO:0051179,GO:0051234,GO:0051640,GO:…
CsaV3_1G006760.1	GO:0002229,GO:0002237,GO:0002239,GO:0002682,GO:0002831,GO:0002833,GO:0003674,GO:0003676,GO:0003677,GO:0003700,GO:0005488,GO:0005575,GO:0005622,GO:0005623,GO:0005634,GO:0006355,GO:0006950,GO:0006952,GO:0008150,GO:0009314,GO:0009411,GO:0009416,GO:0009605,GO:0009607,GO:0009617,GO:0009628,GO:0009889,GO:0009987,GO:0010033,GO:0010112,GO:0010224,GO:0010337,GO:0010468,GO:0010556,GO:0010565,GO:0010817,GO:…
CsaV3_1G006830.1	GO:0000003,GO:0001101,GO:0003006,GO:0003674,GO:0003824,GO:0004672,GO:0004674,GO:0005575,GO:0005623,GO:0005886,GO:0006464,GO:0006468,GO:0006793,GO:0006796,GO:0006807,GO:0006950,GO:0007154,GO:0007165,GO:0007166,GO:0007275,GO:0008150,GO:0008152,GO:0009314,GO:0009414,GO:0009415,GO:0009416,GO:0009605,GO:0009628,GO:0009648,GO:0009719,GO:0009725,GO:0009737,GO:0009791,GO:0009987,GO:0009991,GO:0010033,GO:…
CsaV3.1_1G00536	GO:0000003,GO:0001101,GO:0003006,GO:0003674,GO:0003824,GO:0004672,GO:0004674,GO:0005575,GO:0005623,GO:0005886,GO:0006464,GO:0006468,GO:0006793,GO:0006796,GO:0006807,GO:0006950,GO:0007154,GO:0007165,GO:0007166,GO:0007275,GO:0008150,GO:0008152,GO:0009314,GO:0009414,GO:0009415,GO:0009416,GO:0009605,GO:0009628,GO:0009648,GO:0009719,GO:0009725,GO:0009737,GO:0009791,GO:0009987,GO:0009991,GO:0010033,GO:…
CsaV3.1_1G00537	GO:0000226,GO:0000278,GO:0000280,GO:0000281,GO:0000775,GO:0000910,GO:0000911,GO:0003674,GO:0003774,GO:0003777,GO:0003824,GO:0005488,GO:0005575,GO:0005622,GO:0005623,GO:0005694,GO:0005737,GO:0005856,GO:0005871,GO:0005875,GO:0006928,GO:0006996,GO:0007010,GO:0007017,GO:0007018,GO:0007049,GO:0007051,GO:0007052,GO:0007275,GO:0007349,GO:0008150,GO:0009524,GO:0009553,GO:0009555,GO:0009558,GO:0009561,GO:…
CsaV3.1_1G00539	GO:0003674,GO:0003824,GO:0004842,GO:0006464,GO:0006508,GO:0006511,GO:0006807,GO:0008150,GO:0008152,GO:0009056,GO:0009057,GO:0009987,GO:0010498,GO:0016567,GO:0016740,GO:0019538,GO:0019787,GO:0019941,GO:0030163,GO:0032446,GO:0036211,GO:0043161,GO:0043170,GO:0043412,GO:0043632,GO:0044237,GO:0044238,GO:0044248,GO:0044257,GO:0044260,GO:0044265,GO:0044267,GO:0051603,GO:0051865,GO:0061630,GO:0061659,GO:…
CsaV3_1G006980.1	GO:0000003,GO:0002682,GO:0002683,GO:0003006,GO:0003674,GO:0003824,GO:0004652,GO:0005575,GO:0005622,GO:0005623,GO:0005634,GO:0005654,GO:0005847,GO:0005849,GO:0006139,GO:0006378,GO:0006396,GO:0006397,GO:0006725,GO:0006807,GO:0007275,GO:0008150,GO:0008152,GO:0008285,GO:0009653,GO:0009791,GO:0009908,GO:0009987,GO:0010467,GO:0016070,GO:0016071,GO:0016740,GO:0016772,GO:0016779,GO:0022414,GO:0031123,GO:…
CsaV3_1G006990.1	GO:0003674,GO:0005488,GO:0005515,GO:0005575,GO:0005622,GO:0005623,GO:0005737,GO:0005829,GO:0005832,GO:0006457,GO:0006458,GO:0008150,GO:0009987,GO:0010035,GO:0010038,GO:0032991,GO:0042221,GO:0044183,GO:0044424,GO:0044444,GO:0044445,GO:0044464,GO:0046686,GO:0050896,GO:0051082,GO:0061077,GO:0101031
CsaV3_1G007000.1	GO:0002181,GO:0002184,GO:0003674,GO:0003676,GO:0003723,GO:0003747,GO:0003824,GO:0003924,GO:0005488,GO:0005575,GO:0005622,GO:0005623,GO:0005737,GO:0006412,GO:0006415,GO:0006464,GO:0006479,GO:0006518,GO:0006807,GO:0008079,GO:0008135,GO:0008150,GO:0008152,GO:0008213,GO:0009058,GO:0009059,GO:0009987,GO:0010467,GO:0016043,GO:0016462,GO:0016787,GO:0016817,GO:0016818,GO:0017111,GO:0018444,GO:0019538,GO:…
CsaV3_1G007010.1	GO:0005575,GO:0005622,GO:0005623,GO:0005737,GO:0005829,GO:0009507,GO:0009534,GO:0009535,GO:0009536,GO:0009579,GO:0010598,GO:0016020,GO:0031976,GO:0031984,GO:0032991,GO:0034357,GO:0042651,GO:0043226,GO:0043227,GO:0043229,GO:0043231,GO:0044422,GO:0044424,GO:0044425,GO:0044434,GO:0044435,GO:0044436,GO:0044444,GO:0044446,GO:0044464,GO:0055035,GO:0098796
CsaV3.1_1G00546	GO:0000974,GO:0002218,GO:0002253,GO:0002376,GO:0002682,GO:0002684,GO:0005575,GO:0005622,GO:0005623,GO:0005634,GO:0005681,GO:0005730,GO:0006950,GO:0006952,GO:0007154,GO:0007165,GO:0008150,GO:0009605,GO:0009607,GO:0009617,GO:0009620,GO:0009870,GO:0009987,GO:0010204,GO:0023052,GO:0031347,GO:0031349,GO:0031974,GO:0031981,GO:0032991,GO:0042742,GO:0043207,GO:0043226,GO:0043227,GO:0043228,GO:0043229,GO:…
CsaV3.1_1G00548	GO:0003674,GO:0003824,GO:0004553,GO:0004567,GO:0005575,GO:0005618,GO:0005622,GO:0005623,GO:0005737,GO:0005829,GO:0005840,GO:0008150,GO:0008152,GO:0008422,GO:0009505,GO:0015923,GO:0015926,GO:0016787,GO:0016798,GO:0022626,GO:0030312,GO:0032991,GO:0043226,GO:0043228,GO:0043229,GO:0043232,GO:0044424,GO:0044444,GO:0044445,GO:0044464,GO:0047668,GO:0071704,GO:0071944,GO:0080079,GO:0080081,GO:0080082,GO:…
CsaV3.1_1G00550	GO:0000165,GO:0001101,GO:0003674,GO:0003824,GO:0004672,GO:0004674,GO:0004707,GO:0005575,GO:0005622,GO:0005623,GO:0005634,GO:0005737,GO:0005739,GO:0005829,GO:0006464,GO:0006468,GO:0006793,GO:0006796,GO:0006807,GO:0007154,GO:0007165,GO:0008150,GO:0008152,GO:0009719,GO:0009725,GO:0009737,GO:0009738,GO:0009755,GO:0009987,GO:0010033,GO:0010468,GO:0016301,GO:0016310,GO:0016740,GO:0016772,GO:0016773,GO:…
CsaV3_1G007070.1	GO:0001666,GO:0003674,GO:0003824,GO:0004672,GO:0004674,GO:0004712,GO:0005575,GO:0005622,GO:0005623,GO:0005634,GO:0005737,GO:0005783,GO:0005789,GO:0006082,GO:0006464,GO:0006468,GO:0006629,GO:0006720,GO:0006721,GO:0006793,GO:0006796,GO:0006807,GO:0006950,GO:0006970,GO:0007154,GO:0007165,GO:0008150,GO:0008152,GO:0008299,GO:0008610,GO:0009058,GO:0009628,GO:0009651,GO:0009685,GO:0009686,GO:0009719,GO:…
CsaV3_1G007080.1	GO:0000413,GO:0003674,GO:0003755,GO:0003824,GO:0005488,GO:0005527,GO:0005528,GO:0005575,GO:0005622,GO:0005623,GO:0005737,GO:0006457,GO:0006464,GO:0006807,GO:0008144,GO:0008150,GO:0008152,GO:0009507,GO:0009534,GO:0009535,GO:0009536,GO:0009579,GO:0009987,GO:0016020,GO:0016853,GO:0016859,GO:0018193,GO:0018208,GO:0019538,GO:0031976,GO:0031984,GO:0034357,GO:0036211,GO:0042651,GO:0043170,GO:0043226,GO:…
CsaV3_1G007120.1	GO:0000003,GO:0001558,GO:0003006,GO:0003674,GO:0003700,GO:0005575,GO:0005622,GO:0005623,GO:0005634,GO:0005737,GO:0005829,GO:0006355,GO:0007275,GO:0008150,GO:0009553,GO:0009561,GO:0009653,GO:0009790,GO:0009791,GO:0009889,GO:0009908,GO:0009965,GO:0009987,GO:0010016,GO:0010468,GO:0010556,GO:0019219,GO:0019222,GO:0022414,GO:0022603,GO:0022604,GO:0031323,GO:0031326,GO:0032501,GO:0032502,GO:0035670,GO:…
CsaV3_1G007130.1	GO:0005575,GO:0005622,GO:0005623,GO:0005856,GO:0043226,GO:0043228,GO:0043229,GO:0043232,GO:0044424,GO:0044464
CsaV3_1G007140.1	GO:0000003,GO:0000902,GO:0000904,GO:0001505,GO:0003006,GO:0003674,GO:0003824,GO:0005575,GO:0005622,GO:0005623,GO:0005737,GO:0005829,GO:0006576,GO:0006629,GO:0006644,GO:0006650,GO:0006656,GO:0006793,GO:0006796,GO:0006807,GO:0006935,GO:0007275,GO:0008150,GO:0008152,GO:0008168,GO:0008170,GO:0008610,GO:0008654,GO:0008757,GO:0009058,GO:0009308,GO:0009309,GO:0009555,GO:0009605,GO:0009653,GO:0009791,GO:…
CsaV3_1G007160.1	GO:0000003,GO:0003002,GO:0003006,GO:0003674,GO:0005215,GO:0005575,GO:0005618,GO:0005622,GO:0005623,GO:0005737,GO:0005783,GO:0005886,GO:0005911,GO:0006810,GO:0007154,GO:0007165,GO:0007275,GO:0007389,GO:0008150,GO:0009314,GO:0009416,GO:0009505,GO:0009506,GO:0009605,GO:0009606,GO:0009628,GO:0009629,GO:0009630,GO:0009639,GO:0009640,GO:0009653,GO:0009719,GO:0009725,GO:0009733,GO:0009734,GO:0009755,GO:…
CsaV3.1_1G00557	GO:0002682,GO:0002684,GO:0002831,GO:0002833,GO:0003674,GO:0005096,GO:0005488,GO:0005543,GO:0005575,GO:0005622,GO:0005623,GO:0005634,GO:0005737,GO:0005829,GO:0005886,GO:0006950,GO:0006970,GO:0008047,GO:0008150,GO:0008289,GO:0009628,GO:0009651,GO:0009787,GO:0009789,GO:0009966,GO:0009967,GO:0010646,GO:0010647,GO:0016020,GO:0023051,GO:0023056,GO:0030234,GO:0030695,GO:0031347,GO:0031349,GO:0032101,GO:…
CsaV3_1G007180.1	GO:0000228,GO:0000723,GO:0000781,GO:0000782,GO:0000783,GO:0000784,GO:0003674,GO:0003676,GO:0003677,GO:0003697,GO:0003723,GO:0004857,GO:0005488,GO:0005575,GO:0005622,GO:0005623,GO:0005634,GO:0005694,GO:0006139,GO:0006259,GO:0006278,GO:0006725,GO:0006807,GO:0006996,GO:0007004,GO:0008150,GO:0008152,GO:0009058,GO:0009059,GO:0009889,GO:0009890,GO:0009891,GO:0009892,GO:0009893,GO:0009987,GO:0010521,GO:…
CsaV3_1G007190.1	GO:0000151,GO:0000153,GO:0000835,GO:0000836,GO:0000839,GO:0002790,GO:0005575,GO:0005622,GO:0005623,GO:0005737,GO:0005783,GO:0005789,GO:0006508,GO:0006511,GO:0006629,GO:0006638,GO:0006639,GO:0006641,GO:0006807,GO:0006810,GO:0006950,GO:0006970,GO:0006972,GO:0008104,GO:0008150,GO:0008152,GO:0009056,GO:0009057,GO:0009306,GO:0009628,GO:0009651,GO:0009987,GO:0010033,GO:0010243,GO:0010498,GO:0012505,GO:…
CsaV3_1G007200.1	GO:0003674,GO:0005215,GO:0005575,GO:0005622,GO:0005623,GO:0005737,GO:0005768,GO:0006810,GO:0006886,GO:0008104,GO:0008150,GO:0008565,GO:0012505,GO:0015031,GO:0015833,GO:0031410,GO:0031982,GO:0033036,GO:0034613,GO:0042886,GO:0043226,GO:0043227,GO:0043229,GO:0044424,GO:0044444,GO:0044464,GO:0045184,GO:0046907,GO:0051179,GO:0051234,GO:0051641,GO:0051649,GO:0070727,GO:0071702,GO:0071705,GO:0097708
CsaV3_1G007220.1	GO:0005575,GO:0005622,GO:0005623,GO:0005737,GO:0005739,GO:0043226,GO:0043227,GO:0043229,GO:0043231,GO:0044424,GO:0044444,GO:0044464
CsaV3.1_1G00565	GO:0003674,GO:0003824,GO:0005215,GO:0005575,GO:0005622,GO:0005623,GO:0005737,GO:0005773,GO:0005775,GO:0005886,GO:0006810,GO:0007034,GO:0007275,GO:0008150,GO:0009555,GO:0009653,GO:0009987,GO:0010208,GO:0010927,GO:0015399,GO:0015405,GO:0015893,GO:0016020,GO:0016021,GO:0016043,GO:0016462,GO:0016787,GO:0016817,GO:0016818,GO:0016887,GO:0017111,GO:0022607,GO:0022804,GO:0022857,GO:0030198,GO:0031224,GO:…
CsaV3_1G007260.1	GO:0001101,GO:0003674,GO:0003712,GO:0003714,GO:0005488,GO:0005515,GO:0005575,GO:0005622,GO:0005623,GO:0005634,GO:0006950,GO:0007154,GO:0007165,GO:0008150,GO:0009611,GO:0009719,GO:0009725,GO:0009753,GO:0009755,GO:0009867,GO:0009889,GO:0009890,GO:0009892,GO:0009966,GO:0009987,GO:0010033,GO:0010556,GO:0010558,GO:0010605,GO:0010646,GO:0019219,GO:0019222,GO:0023051,GO:0023052,GO:0031323,GO:0031324,GO:…
CsaV3_1G007270.1	GO:0005575,GO:0005622,GO:0005623,GO:0005737,GO:0005773,GO:0005774,GO:0005886,GO:0005911,GO:0009506,GO:0016020,GO:0030054,GO:0031090,GO:0043226,GO:0043227,GO:0043229,GO:0043231,GO:0044422,GO:0044424,GO:0044437,GO:0044444,GO:0044446,GO:0044464,GO:0055044,GO:0071944,GO:0098588,GO:0098805
CsaV3_1G007300.1	GO:0003674,GO:0003724,GO:0003824,GO:0004004,GO:0004386,GO:0005575,GO:0005622,GO:0005623,GO:0005634,GO:0005730,GO:0005737,GO:0006139,GO:0006725,GO:0006807,GO:0008026,GO:0008150,GO:0008152,GO:0008186,GO:0009987,GO:0010501,GO:0016070,GO:0016462,GO:0016787,GO:0016817,GO:0016818,GO:0016887,GO:0017111,GO:0031974,GO:0031981,GO:0034641,GO:0042623,GO:0043170,GO:0043226,GO:0043227,GO:0043228,GO:0043229,GO:…
CsaV3_1G007320.1	GO:0000122,GO:0000976,GO:0000977,GO:0000981,GO:0000982,GO:0001012,GO:0001067,GO:0001078,GO:0001227,GO:0003674,GO:0003676,GO:0003677,GO:0003690,GO:0003700,GO:0003723,GO:0003729,GO:0005488,GO:0005575,GO:0005622,GO:0005623,GO:0005634,GO:0006082,GO:0006139,GO:0006351,GO:0006355,GO:0006357,GO:0006366,GO:0006725,GO:0006807,GO:0006950,GO:0006952,GO:0006970,GO:0008150,GO:0008152,GO:0009058,GO:0009059,GO:…
CsaV3_1G007330.1	GO:0003674,GO:0003824,GO:0003954,GO:0005488,GO:0005575,GO:0005622,GO:0005623,GO:0005737,GO:0006139,GO:0006206,GO:0006208,GO:0006212,GO:0006725,GO:0006807,GO:0007154,GO:0008150,GO:0008152,GO:0009056,GO:0009112,GO:0009507,GO:0009532,GO:0009536,GO:0009570,GO:0009605,GO:0009987,GO:0009991,GO:0016491,GO:0016627,GO:0016628,GO:0016651,GO:0017113,GO:0017144,GO:0019860,GO:0031667,GO:0031668,GO:0031669,GO:…
CsaV3.1_1G00572	GO:0000003,GO:0000160,GO:0000165,GO:0000187,GO:0001101,GO:0001932,GO:0001934,GO:0002229,GO:0002239,GO:0002376,GO:0003006,GO:0003674,GO:0003824,GO:0004672,GO:0004674,GO:0004708,GO:0004712,GO:0005575,GO:0005622,GO:0005623,GO:0005634,GO:0005737,GO:0006355,GO:0006464,GO:0006468,GO:0006725,GO:0006790,GO:0006793,GO:0006796,GO:0006807,GO:0006810,GO:0006950,GO:0006952,GO:0006955,GO:0006970,GO:0007154,GO:…
CsaV3_1G007360.1	GO:0000302,GO:0001101,GO:0006950,GO:0006979,GO:0008150,GO:0009314,GO:0009411,GO:0009416,GO:0009611,GO:0009628,GO:0010035,GO:0010193,GO:0010224,GO:0042221,GO:0042493,GO:0046677,GO:0050896,GO:1901700
CsaV3.1_1G02506	GO:0006950,GO:0006970,GO:0008150,GO:0009628,GO:0009651,GO:0050896
CsaV3_1G007440.1	GO:0005575,GO:0005622,GO:0005623,GO:0005737,GO:0009507,GO:0009536,GO:0043226,GO:0043227,GO:0043229,GO:0043231,GO:0044424,GO:0044444,GO:0044464
CsaV3.1_1G00582	GO:0000003,GO:0000902,GO:0000904,GO:0003006,GO:0003674,GO:0003824,GO:0004842,GO:0006464,GO:0006807,GO:0007275,GO:0008150,GO:0008152,GO:0009653,GO:0009791,GO:0009826,GO:0009888,GO:0009987,GO:0010026,GO:0010154,GO:0016043,GO:0016049,GO:0016567,GO:0016740,GO:0019538,GO:0019787,GO:0022412,GO:0022414,GO:0030154,GO:0032446,GO:0032501,GO:0032502,GO:0032504,GO:0032989,GO:0036211,GO:0040007,GO:0043170,GO:…
CsaV3_1G007490.1	GO:0003674,GO:0003824,GO:0004576,GO:0004579,GO:0005575,GO:0005622,GO:0005623,GO:0005737,GO:0005783,GO:0005789,GO:0005886,GO:0006464,GO:0006486,GO:0006487,GO:0006807,GO:0008150,GO:0008152,GO:0008250,GO:0009058,GO:0009059,GO:0009100,GO:0009101,GO:0009987,GO:0012505,GO:0016020,GO:0016740,GO:0016757,GO:0016758,GO:0018193,GO:0018196,GO:0018279,GO:0019538,GO:0031984,GO:0032991,GO:0034645,GO:0036211,GO:…
CsaV3_1G007500.1	GO:0003674,GO:0003824,GO:0004774,GO:0004775,GO:0004776,GO:0005488,GO:0005507,GO:0005575,GO:0005618,GO:0005622,GO:0005623,GO:0005737,GO:0005739,GO:0005759,GO:0006082,GO:0006091,GO:0006099,GO:0006101,GO:0006104,GO:0006105,GO:0006139,GO:0006163,GO:0006637,GO:0006725,GO:0006732,GO:0006753,GO:0006790,GO:0006793,GO:0006796,GO:0006807,GO:0008150,GO:0008152,GO:0009060,GO:0009117,GO:0009150,GO:0009259,GO:…
CsaV3_1G007510.1	GO:0000902,GO:0000904,GO:0003674,GO:0003676,GO:0003677,GO:0005488,GO:0005575,GO:0005622,GO:0005623,GO:0005634,GO:0005730,GO:0006139,GO:0006259,GO:0006260,GO:0006261,GO:0006725,GO:0006807,GO:0007049,GO:0007275,GO:0008150,GO:0008152,GO:0009058,GO:0009059,GO:0009653,GO:0009888,GO:0009987,GO:0010015,GO:0010053,GO:0010054,GO:0016043,GO:0021700,GO:0022402,GO:0022622,GO:0030154,GO:0031974,GO:0031981,GO:…
CsaV3_1G007530.1	GO:0003674,GO:0005215,GO:0005575,GO:0005623,GO:0005886,GO:0006810,GO:0008150,GO:0016020,GO:0022857,GO:0044464,GO:0051179,GO:0051234,GO:0055085,GO:0071944
CsaV3_1G007550.1	GO:0000418,GO:0000419,GO:0000428,GO:0005575,GO:0005622,GO:0005623,GO:0005634,GO:0005654,GO:0005665,GO:0005666,GO:0005730,GO:0005736,GO:0006139,GO:0006351,GO:0006360,GO:0006366,GO:0006383,GO:0006725,GO:0006807,GO:0008150,GO:0008152,GO:0009058,GO:0009059,GO:0009987,GO:0010467,GO:0016070,GO:0016591,GO:0018130,GO:0019438,GO:0030880,GO:0031974,GO:0031981,GO:0032774,GO:0032991,GO:0034641,GO:0034645,GO:…
CsaV3.1_1G00591	GO:0005575,GO:0005576,GO:0005618,GO:0005623,GO:0030312,GO:0044464,GO:0048046,GO:0071944
CsaV3.1_1G02507	GO:0005575,GO:0005576,GO:0005618,GO:0005623,GO:0030312,GO:0044464,GO:0048046,GO:0071944
CsaV3.1_1G02508	GO:0005575,GO:0005622,GO:0005623,GO:0005634,GO:0005654,GO:0005737,GO:0005829,GO:0006139,GO:0006364,GO:0006396,GO:0006725,GO:0006807,GO:0008150,GO:0008152,GO:0009893,GO:0009987,GO:0010467,GO:0010468,GO:0010604,GO:0010628,GO:0016070,GO:0016072,GO:0019219,GO:0019222,GO:0022613,GO:0030490,GO:0030684,GO:0030688,GO:0031323,GO:0031325,GO:0031974,GO:0031981,GO:0032991,GO:0034470,GO:0034641,GO:0034660,GO:…
CsaV3_1G007650.1	GO:0000003,GO:0000322,GO:0000325,GO:0000326,GO:0003006,GO:0003674,GO:0005215,GO:0005372,GO:0005575,GO:0005622,GO:0005623,GO:0005737,GO:0005773,GO:0005774,GO:0005886,GO:0005887,GO:0006810,GO:0006811,GO:0006833,GO:0006914,GO:0007275,GO:0008150,GO:0008152,GO:0009056,GO:0009705,GO:0009791,GO:0009987,GO:0010154,GO:0010431,GO:0015250,GO:0015267,GO:0015318,GO:0016020,GO:0016021,GO:0021700,GO:0022414,GO:…
CsaV3_1G007700.1	GO:0000003,GO:0001101,GO:0003002,GO:0003006,GO:0003674,GO:0003824,GO:0005215,GO:0005319,GO:0005342,GO:0005488,GO:0005515,GO:0005575,GO:0005623,GO:0005886,GO:0006810,GO:0006811,GO:0006820,GO:0006869,GO:0006950,GO:0006970,GO:0007275,GO:0007389,GO:0008028,GO:0008150,GO:0008509,GO:0008514,GO:0009611,GO:0009628,GO:0009651,GO:0009653,GO:0009719,GO:0009725,GO:0009737,GO:0009790,GO:0009791,GO:0009793,GO:…
CsaV3_1G007780.1	GO:0005575,GO:0005622,GO:0005623,GO:0005737,GO:0005829,GO:0006629,GO:0007154,GO:0007165,GO:0008150,GO:0008152,GO:0008202,GO:0009314,GO:0009416,GO:0009628,GO:0009642,GO:0009646,GO:0009719,GO:0009725,GO:0009741,GO:0009742,GO:0009755,GO:0009889,GO:0009962,GO:0009987,GO:0010033,GO:0010268,GO:0010422,GO:0010817,GO:0014070,GO:0016128,GO:0016131,GO:0019216,GO:0019218,GO:0019222,GO:0023052,GO:0031323,GO:…
CsaV3.1_1G00605	GO:0003674,GO:0003824,GO:0005575,GO:0005622,GO:0005623,GO:0005737,GO:0005794,GO:0005975,GO:0005976,GO:0008150,GO:0008152,GO:0008168,GO:0008757,GO:0009987,GO:0010383,GO:0010410,GO:0012505,GO:0016740,GO:0016741,GO:0030775,GO:0032259,GO:0043170,GO:0043226,GO:0043227,GO:0043229,GO:0043231,GO:0044036,GO:0044237,GO:0044238,GO:0044260,GO:0044424,GO:0044444,GO:0044464,GO:0045491,GO:0071554,GO:0071704
CsaV3.1_1G00606	GO:0003674,GO:0003700,GO:0005575,GO:0005622,GO:0005623,GO:0005634,GO:0005737,GO:0006355,GO:0007275,GO:0008150,GO:0009314,GO:0009416,GO:0009628,GO:0009639,GO:0009640,GO:0009653,GO:0009790,GO:0009791,GO:0009889,GO:0010015,GO:0010086,GO:0010468,GO:0010556,GO:0019219,GO:0019222,GO:0022622,GO:0031323,GO:0031326,GO:0032501,GO:0032502,GO:0040034,GO:0043226,GO:0043227,GO:0043229,GO:0043231,GO:0044424,GO:…
CsaV3.1_1G00608	GO:0000209,GO:0003674,GO:0003824,GO:0004842,GO:0005575,GO:0005622,GO:0005623,GO:0005737,GO:0006464,GO:0006508,GO:0006511,GO:0006807,GO:0008150,GO:0008152,GO:0009056,GO:0009057,GO:0009987,GO:0010498,GO:0016567,GO:0016740,GO:0019538,GO:0019787,GO:0019941,GO:0030163,GO:0032446,GO:0036211,GO:0043161,GO:0043170,GO:0043412,GO:0043632,GO:0044237,GO:0044238,GO:0044248,GO:0044257,GO:0044260,GO:0044265,GO:…
CsaV3.1_1G00610	GO:0005575,GO:0005622,GO:0005623,GO:0005737,GO:0005829,GO:0005856,GO:0005875,GO:0005886,GO:0015630,GO:0016020,GO:0032991,GO:0043226,GO:0043228,GO:0043229,GO:0043232,GO:0044422,GO:0044424,GO:0044430,GO:0044444,GO:0044446,GO:0044464,GO:0071944
CsaV3_1G007870.1	GO:0003674,GO:0003700,GO:0006355,GO:0006950,GO:0006952,GO:0008150,GO:0009889,GO:0010468,GO:0010556,GO:0019219,GO:0019222,GO:0031323,GO:0031326,GO:0050789,GO:0050794,GO:0050896,GO:0051171,GO:0051252,GO:0060255,GO:0065007,GO:0080090,GO:0140110,GO:1903506,GO:2000112,GO:2001141
CsaV3_1G007880.1	GO:0003674,GO:0003824,GO:0003842,GO:0005488,GO:0005575,GO:0005622,GO:0005623,GO:0005737,GO:0005739,GO:0006082,GO:0006520,GO:0006536,GO:0006560,GO:0006562,GO:0006807,GO:0006950,GO:0006970,GO:0008150,GO:0008152,GO:0008270,GO:0009056,GO:0009063,GO:0009064,GO:0009065,GO:0009507,GO:0009536,GO:0009628,GO:0009651,GO:0009987,GO:0010133,GO:0016054,GO:0016491,GO:0016645,GO:0016646,GO:0019752,GO:0043167,GO:…
CsaV3_1G007910.1	GO:0003674,GO:0005488,GO:0005509,GO:0005575,GO:0005622,GO:0005623,GO:0005634,GO:0005654,GO:0005737,GO:0005783,GO:0005829,GO:0005886,GO:0005911,GO:0007154,GO:0007165,GO:0007275,GO:0008150,GO:0009506,GO:0009987,GO:0012505,GO:0016020,GO:0016021,GO:0019722,GO:0019932,GO:0023052,GO:0030054,GO:0031224,GO:0031974,GO:0031981,GO:0032501,GO:0032502,GO:0035556,GO:0043167,GO:0043169,GO:0043226,GO:0043227,GO:…
CsaV3_1G007930.1	GO:0003674,GO:0003676,GO:0003677,GO:0003700,GO:0005488,GO:0005515,GO:0005575,GO:0005622,GO:0005623,GO:0005634,GO:0006355,GO:0006417,GO:0006950,GO:0006970,GO:0007275,GO:0008150,GO:0009314,GO:0009416,GO:0009628,GO:0009637,GO:0009651,GO:0009653,GO:0009889,GO:0009890,GO:0009891,GO:0009892,GO:0009893,GO:0009965,GO:0010016,GO:0010468,GO:0010556,GO:0010557,GO:0010558,GO:0010604,GO:0010605,GO:0010608,GO:…
CsaV3_1G007960.1	GO:0000003,GO:0000902,GO:0000904,GO:0003006,GO:0008150,GO:0009653,GO:0009826,GO:0009856,GO:0009860,GO:0009932,GO:0009987,GO:0016043,GO:0016049,GO:0022414,GO:0030154,GO:0032501,GO:0032502,GO:0032989,GO:0040007,GO:0044706,GO:0048468,GO:0048588,GO:0048589,GO:0048856,GO:0048868,GO:0048869,GO:0051704,GO:0060560,GO:0071840
CsaV3_1G007970.1	GO:0003674,GO:0005215,GO:0005575,GO:0005623,GO:0005886,GO:0005911,GO:0006810,GO:0006811,GO:0006812,GO:0006820,GO:0008150,GO:0008324,GO:0008509,GO:0008514,GO:0009506,GO:0009628,GO:0010232,GO:0010233,GO:0015075,GO:0015077,GO:0015078,GO:0015291,GO:0015293,GO:0015294,GO:0015295,GO:0015318,GO:0015672,GO:0015711,GO:0016020,GO:0022804,GO:0022857,GO:0022890,GO:0030054,GO:0032501,GO:0034220,GO:0044464,GO:…
CsaV3_1G007980.1	GO:0005575,GO:0005623,GO:0005886,GO:0016020,GO:0044464,GO:0071944
CsaV3_1G007990.1	GO:0001671,GO:0003674,GO:0005488,GO:0005515,GO:0005575,GO:0005622,GO:0005623,GO:0005634,GO:0005654,GO:0005737,GO:0005829,GO:0005886,GO:0008047,GO:0008150,GO:0016020,GO:0030234,GO:0031974,GO:0031981,GO:0032781,GO:0043085,GO:0043226,GO:0043227,GO:0043229,GO:0043231,GO:0043233,GO:0043462,GO:0044093,GO:0044422,GO:0044424,GO:0044428,GO:0044444,GO:0044446,GO:0044464,GO:0050790,GO:0051087,GO:0051336,GO:…
CsaV3_1G008000.1	GO:0001101,GO:0003674,GO:0003824,GO:0004672,GO:0004674,GO:0004683,GO:0005488,GO:0005515,GO:0005516,GO:0005575,GO:0005622,GO:0005623,GO:0005634,GO:0005737,GO:0005886,GO:0006464,GO:0006468,GO:0006793,GO:0006796,GO:0006807,GO:0006950,GO:0006970,GO:0007154,GO:0007165,GO:0007275,GO:0008150,GO:0008152,GO:0009555,GO:0009628,GO:0009719,GO:0009725,GO:0009737,GO:0009738,GO:0009755,GO:0009931,GO:0009987,GO:…
CsaV3_1G008020.1	GO:0005575,GO:0005623,GO:0005886,GO:0016020,GO:0031224,GO:0031225,GO:0031226,GO:0044425,GO:0044459,GO:0044464,GO:0046658,GO:0071944
CsaV3_1G008030.1	GO:0003674,GO:0003824,GO:0005215,GO:0005575,GO:0005622,GO:0005623,GO:0005737,GO:0005739,GO:0005740,GO:0005743,GO:0006810,GO:0006996,GO:0007005,GO:0008104,GO:0008150,GO:0008320,GO:0008565,GO:0009987,GO:0015031,GO:0015833,GO:0016020,GO:0016043,GO:0016462,GO:0016787,GO:0016817,GO:0016818,GO:0016887,GO:0017004,GO:0017062,GO:0017111,GO:0019866,GO:0022607,GO:0022857,GO:0022884,GO:0031090,GO:0031966,GO:…
CsaV3_1G008040.1	GO:0003674,GO:0003824,GO:0005215,GO:0005575,GO:0005622,GO:0005623,GO:0005737,GO:0005739,GO:0005740,GO:0005743,GO:0006810,GO:0006996,GO:0007005,GO:0008104,GO:0008150,GO:0008320,GO:0008565,GO:0009987,GO:0015031,GO:0015833,GO:0016020,GO:0016043,GO:0016462,GO:0016787,GO:0016817,GO:0016818,GO:0016887,GO:0017004,GO:0017062,GO:0017111,GO:0019866,GO:0022607,GO:0022857,GO:0022884,GO:0031090,GO:0031966,GO:…
CsaV3.1_1G00628	GO:0003674,GO:0003824,GO:0005215,GO:0005575,GO:0005622,GO:0005623,GO:0005737,GO:0005739,GO:0005740,GO:0005743,GO:0006810,GO:0006996,GO:0007005,GO:0008104,GO:0008150,GO:0008320,GO:0008565,GO:0009987,GO:0015031,GO:0015833,GO:0016020,GO:0016043,GO:0016462,GO:0016787,GO:0016817,GO:0016818,GO:0016887,GO:0017004,GO:0017062,GO:0017111,GO:0019866,GO:0022607,GO:0022857,GO:0022884,GO:0031090,GO:0031966,GO:…
CsaV3_1G008060.1	GO:0000003,GO:0003006,GO:0003674,GO:0003824,GO:0005575,GO:0005622,GO:0005623,GO:0005737,GO:0005768,GO:0005794,GO:0005802,GO:0006029,GO:0006464,GO:0006486,GO:0006493,GO:0006807,GO:0007275,GO:0008150,GO:0008152,GO:0008378,GO:0009058,GO:0009059,GO:0009100,GO:0009101,GO:0009507,GO:0009536,GO:0009653,GO:0009791,GO:0009888,GO:0009987,GO:0010015,GO:0010053,GO:0010054,GO:0010154,GO:0010191,GO:0010192,GO:…
CsaV3_1G008070.1	GO:0003674,GO:0005488,GO:0005515,GO:0005575,GO:0005622,GO:0005623,GO:0005737,GO:0005856,GO:0005868,GO:0005875,GO:0006810,GO:0006928,GO:0006996,GO:0007017,GO:0007018,GO:0008092,GO:0008150,GO:0009987,GO:0010970,GO:0015630,GO:0016043,GO:0022607,GO:0030030,GO:0030031,GO:0030286,GO:0030705,GO:0032781,GO:0032991,GO:0043085,GO:0043226,GO:0043228,GO:0043229,GO:0043232,GO:0043462,GO:0044085,GO:0044093,GO:…
CsaV3_1G008090.1	GO:0000448,GO:0000460,GO:0000463,GO:0000466,GO:0000469,GO:0000470,GO:0000478,GO:0000479,GO:0003674,GO:0003824,GO:0005575,GO:0005622,GO:0005623,GO:0005634,GO:0006139,GO:0006364,GO:0006396,GO:0006725,GO:0006793,GO:0006796,GO:0006807,GO:0008150,GO:0008152,GO:0009987,GO:0010467,GO:0016070,GO:0016072,GO:0016301,GO:0016310,GO:0016740,GO:0016772,GO:0016773,GO:0019205,GO:0022613,GO:0034470,GO:0034641,GO:…
CsaV3_1G008170.1	GO:0008150,GO:0031347,GO:0048583,GO:0050789,GO:0065007,GO:0080134
CsaV3_1G008180.1	GO:0003674,GO:0003676,GO:0003723,GO:0003824,GO:0004518,GO:0004519,GO:0005488,GO:0005575,GO:0005622,GO:0005623,GO:0006139,GO:0006396,GO:0006725,GO:0006807,GO:0008150,GO:0008152,GO:0008380,GO:0009451,GO:0009987,GO:0010467,GO:0016070,GO:0016787,GO:0016788,GO:0034641,GO:0043170,GO:0043226,GO:0043227,GO:0043229,GO:0043231,GO:0043412,GO:0044237,GO:0044238,GO:0044424,GO:0044464,GO:0046483,GO:0071704,GO:…
CsaV3.1_1G00639	GO:0003674,GO:0003676,GO:0003677,GO:0003700,GO:0005488,GO:0005575,GO:0005622,GO:0005623,GO:0005634,GO:0006139,GO:0006259,GO:0006260,GO:0006261,GO:0006275,GO:0006355,GO:0006725,GO:0006807,GO:0007049,GO:0008150,GO:0008152,GO:0008156,GO:0009058,GO:0009059,GO:0009889,GO:0009890,GO:0009892,GO:0009987,GO:0010468,GO:0010556,GO:0010558,GO:0010564,GO:0010605,GO:0010948,GO:0019219,GO:0019222,GO:0022402,GO:…
CsaV3_1G008240.1	GO:0003674,GO:0003824,GO:0004842,GO:0005102,GO:0005488,GO:0005515,GO:0005575,GO:0005622,GO:0005623,GO:0005634,GO:0005737,GO:0006464,GO:0006807,GO:0008150,GO:0008152,GO:0009987,GO:0016567,GO:0016740,GO:0019538,GO:0019787,GO:0032446,GO:0033612,GO:0036211,GO:0043170,GO:0043226,GO:0043227,GO:0043229,GO:0043231,GO:0043412,GO:0044237,GO:0044238,GO:0044260,GO:0044267,GO:0044424,GO:0044464,GO:0070647,GO:…
CsaV3_1G008250.1	GO:0003674,GO:0003824,GO:0003906,GO:0005575,GO:0005622,GO:0005623,GO:0005634,GO:0006139,GO:0006259,GO:0006281,GO:0006304,GO:0006305,GO:0006306,GO:0006325,GO:0006342,GO:0006355,GO:0006725,GO:0006807,GO:0006950,GO:0006952,GO:0006974,GO:0006996,GO:0008150,GO:0008152,GO:0009605,GO:0009607,GO:0009620,GO:0009889,GO:0009890,GO:0009891,GO:0009892,GO:0009893,GO:0009987,GO:0010468,GO:0010556,GO:0010557,GO:…
CsaV3_1G008260.1	GO:0003674,GO:0003824,GO:0004553,GO:0009044,GO:0016787,GO:0016798,GO:0097599
CsaV3_1G008290.1	GO:0003674,GO:0003824,GO:0005575,GO:0005622,GO:0005623,GO:0005634,GO:0005730,GO:0005737,GO:0006508,GO:0006807,GO:0008150,GO:0008152,GO:0008233,GO:0008236,GO:0009507,GO:0009536,GO:0016787,GO:0017171,GO:0019538,GO:0031974,GO:0031981,GO:0043170,GO:0043226,GO:0043227,GO:0043228,GO:0043229,GO:0043231,GO:0043232,GO:0043233,GO:0044238,GO:0044422,GO:0044424,GO:0044428,GO:0044444,GO:0044446,GO:0044464,GO:…
CsaV3_1G008330.1	GO:0003674,GO:0003824,GO:0004842,GO:0006464,GO:0006508,GO:0006511,GO:0006807,GO:0008150,GO:0008152,GO:0009056,GO:0009057,GO:0009987,GO:0010498,GO:0016567,GO:0016740,GO:0019538,GO:0019787,GO:0019941,GO:0030163,GO:0032446,GO:0036211,GO:0043161,GO:0043170,GO:0043412,GO:0043632,GO:0044237,GO:0044238,GO:0044248,GO:0044257,GO:0044260,GO:0044265,GO:0044267,GO:0051603,GO:0061630,GO:0061659,GO:0070647,GO:…
CsaV3_1G008380.1	GO:0005575,GO:0005622,GO:0005623,GO:0005634,GO:0005737,GO:0008150,GO:0010029,GO:0043226,GO:0043227,GO:0043229,GO:0043231,GO:0044424,GO:0044464,GO:0048580,GO:0050789,GO:0050793,GO:0051239,GO:0065007,GO:1900140,GO:2000026
CsaV3.1_1G02513	GO:0003674,GO:0003824,GO:0004842,GO:0005575,GO:0005623,GO:0005886,GO:0006464,GO:0006508,GO:0006511,GO:0006807,GO:0006950,GO:0008150,GO:0008152,GO:0009056,GO:0009057,GO:0009266,GO:0009409,GO:0009628,GO:0009909,GO:0009987,GO:0010033,GO:0010200,GO:0010243,GO:0010498,GO:0010966,GO:0016020,GO:0016567,GO:0016740,GO:0019538,GO:0019787,GO:0019941,GO:0030163,GO:0032446,GO:0032879,GO:0033554,GO:0036211,GO:…
CsaV3_1G008400.1	GO:0003674,GO:0005215,GO:0005575,GO:0005623,GO:0005886,GO:0005887,GO:0006810,GO:0008150,GO:0008643,GO:0009987,GO:0015144,GO:0016020,GO:0016021,GO:0016043,GO:0022607,GO:0022857,GO:0031224,GO:0031226,GO:0034219,GO:0043933,GO:0044085,GO:0044425,GO:0044459,GO:0044464,GO:0051119,GO:0051179,GO:0051234,GO:0051259,GO:0051260,GO:0055085,GO:0065003,GO:0071702,GO:0071840,GO:0071944
CsaV3_1G008430.1	GO:0003674,GO:0003824,GO:0004842,GO:0006464,GO:0006508,GO:0006511,GO:0006807,GO:0007154,GO:0007165,GO:0008150,GO:0008152,GO:0009056,GO:0009057,GO:0009743,GO:0009756,GO:0009987,GO:0010033,GO:0010182,GO:0010498,GO:0016567,GO:0016740,GO:0019538,GO:0019787,GO:0019941,GO:0023052,GO:0030163,GO:0032446,GO:0036211,GO:0042221,GO:0043161,GO:0043170,GO:0043412,GO:0043632,GO:0044237,GO:0044238,GO:0044248,GO:…
CsaV3_1G008440.1	GO:0003674,GO:0003824,GO:0004672,GO:0005575,GO:0005622,GO:0005623,GO:0005737,GO:0006464,GO:0006468,GO:0006793,GO:0006796,GO:0006807,GO:0007154,GO:0007165,GO:0008150,GO:0008152,GO:0009987,GO:0016301,GO:0016310,GO:0016740,GO:0016772,GO:0016773,GO:0019538,GO:0023052,GO:0035556,GO:0036211,GO:0043170,GO:0043412,GO:0044237,GO:0044238,GO:0044260,GO:0044267,GO:0044424,GO:0044464,GO:0050789,GO:0050794,GO:…
CsaV3_1G008470.1	GO:0005575,GO:0005622,GO:0005623,GO:0005737,GO:0005739,GO:0006950,GO:0006970,GO:0008150,GO:0008152,GO:0009628,GO:0009651,GO:0009987,GO:0043226,GO:0043227,GO:0043229,GO:0043231,GO:0044237,GO:0044424,GO:0044444,GO:0044464,GO:0050896,GO:0072593
CsaV3_1G008490.1	GO:0000003,GO:0003006,GO:0003674,GO:0003700,GO:0005575,GO:0005622,GO:0005623,GO:0005634,GO:0006355,GO:0007275,GO:0008150,GO:0009790,GO:0009791,GO:0009793,GO:0009888,GO:0009889,GO:0009891,GO:0009893,GO:0010065,GO:0010067,GO:0010087,GO:0010154,GO:0010468,GO:0010556,GO:0010557,GO:0010604,GO:0010628,GO:0019219,GO:0019222,GO:0022414,GO:0031323,GO:0031325,GO:0031326,GO:0031328,GO:0032501,GO:0032502,GO:…
CsaV3_1G008520.1	GO:0003674,GO:0003824,GO:0004594,GO:0005575,GO:0005622,GO:0005623,GO:0005737,GO:0005829,GO:0006793,GO:0006796,GO:0008150,GO:0008152,GO:0009987,GO:0016301,GO:0016310,GO:0016740,GO:0016772,GO:0016773,GO:0044237,GO:0044424,GO:0044444,GO:0044464
CsaV3_1G008530.1	GO:0003674,GO:0003824,GO:0005198,GO:0005488,GO:0005506,GO:0005575,GO:0005622,GO:0005623,GO:0005737,GO:0005739,GO:0005759,GO:0006807,GO:0006873,GO:0006875,GO:0006879,GO:0008150,GO:0008152,GO:0008198,GO:0009987,GO:0010467,GO:0016740,GO:0016782,GO:0019538,GO:0019725,GO:0030003,GO:0031974,GO:0036455,GO:0042592,GO:0043167,GO:0043169,GO:0043170,GO:0043226,GO:0043227,GO:0043229,GO:0043231,GO:0043233,GO:…
CsaV3_1G008550.1	GO:0005575,GO:0005623,GO:0005886,GO:0005887,GO:0006873,GO:0006885,GO:0007275,GO:0008150,GO:0009987,GO:0016020,GO:0016021,GO:0019725,GO:0022622,GO:0030003,GO:0030004,GO:0030641,GO:0031224,GO:0031226,GO:0032501,GO:0032502,GO:0042592,GO:0044425,GO:0044459,GO:0044464,GO:0048364,GO:0048731,GO:0048856,GO:0048878,GO:0050801,GO:0051453,GO:0055067,GO:0055080,GO:0055082,GO:0065007,GO:0065008,GO:0071944,GO:…
CsaV3_1G008560.1	GO:0003674,GO:0005215,GO:0005342,GO:0005575,GO:0005622,GO:0005623,GO:0005737,GO:0005739,GO:0006810,GO:0006811,GO:0006820,GO:0008028,GO:0008150,GO:0008509,GO:0008514,GO:0008643,GO:0009507,GO:0009526,GO:0009528,GO:0009536,GO:0009670,GO:0009941,GO:0015075,GO:0015120,GO:0015121,GO:0015144,GO:0015291,GO:0015297,GO:0015301,GO:0015318,GO:0015355,GO:0015605,GO:0015711,GO:0015713,GO:0015714,GO:0015717,GO:…
CsaV3_1G008610.1	GO:0000162,GO:0003674,GO:0003824,GO:0004048,GO:0005575,GO:0005622,GO:0005623,GO:0005737,GO:0006082,GO:0006520,GO:0006568,GO:0006576,GO:0006586,GO:0006725,GO:0006807,GO:0008150,GO:0008152,GO:0008652,GO:0009058,GO:0009072,GO:0009073,GO:0009308,GO:0009309,GO:0009507,GO:0009526,GO:0009532,GO:0009536,GO:0009570,GO:0009941,GO:0009987,GO:0016053,GO:0016740,GO:0016757,GO:0016763,GO:0018130,GO:0019438,GO:…
CsaV3.1_1G00660	GO:0000003,GO:0001704,GO:0001706,GO:0003006,GO:0005575,GO:0005618,GO:0005623,GO:0005886,GO:0006810,GO:0006833,GO:0006950,GO:0007275,GO:0007369,GO:0007389,GO:0007492,GO:0008104,GO:0008150,GO:0009505,GO:0009531,GO:0009611,GO:0009653,GO:0009790,GO:0009791,GO:0009793,GO:0009798,GO:0009888,GO:0009987,GO:0010154,GO:0010453,GO:0010470,GO:0016020,GO:0022414,GO:0022603,GO:0030104,GO:0030154,GO:0030312,GO:…
CsaV3_1G008670.1	GO:0000003,GO:0000139,GO:0003006,GO:0003674,GO:0003824,GO:0004382,GO:0005575,GO:0005622,GO:0005623,GO:0005737,GO:0005794,GO:0006139,GO:0006152,GO:0006163,GO:0006195,GO:0006213,GO:0006220,GO:0006244,GO:0006256,GO:0006725,GO:0006753,GO:0006793,GO:0006796,GO:0006807,GO:0007275,GO:0007548,GO:0008150,GO:0008152,GO:0008406,GO:0009056,GO:0009058,GO:0009116,GO:0009117,GO:0009119,GO:0009123,GO:0009125,GO:…
CsaV3_1G008730.1	GO:0000003,GO:0003006,GO:0003674,GO:0003824,GO:0005575,GO:0005622,GO:0005623,GO:0005737,GO:0005783,GO:0005789,GO:0006950,GO:0006952,GO:0007154,GO:0007275,GO:0008150,GO:0008483,GO:0009605,GO:0009606,GO:0009607,GO:0009617,GO:0009628,GO:0009629,GO:0009630,GO:0009653,GO:0009719,GO:0009723,GO:0009725,GO:0009791,GO:0009888,GO:0009908,GO:0009958,GO:0009987,GO:0009991,GO:0010015,GO:0010033,GO:0010073,GO:…
CsaV3_1G008780.1	GO:0000981,GO:0000988,GO:0000989,GO:0001067,GO:0001076,GO:0001134,GO:0001135,GO:0003674,GO:0003676,GO:0003677,GO:0003700,GO:0005488,GO:0005575,GO:0005622,GO:0005623,GO:0005634,GO:0006355,GO:0006357,GO:0008150,GO:0009889,GO:0009987,GO:0010468,GO:0010556,GO:0019219,GO:0019222,GO:0030154,GO:0031323,GO:0031326,GO:0032502,GO:0043226,GO:0043227,GO:0043229,GO:0043231,GO:0043565,GO:0044212,GO:0044424,GO:…
CsaV3_1G008790.1	GO:0005575,GO:0005622,GO:0005623,GO:0005634,GO:0005654,GO:0005737,GO:0006139,GO:0006259,GO:0006260,GO:0006261,GO:0006275,GO:0006725,GO:0006807,GO:0008150,GO:0008152,GO:0008156,GO:0008285,GO:0009058,GO:0009059,GO:0009889,GO:0009890,GO:0009892,GO:0009987,GO:0010556,GO:0010558,GO:0010605,GO:0019219,GO:0019222,GO:0031261,GO:0031323,GO:0031324,GO:0031326,GO:0031327,GO:0031974,GO:0031981,GO:0032991,GO:…
CsaV3_1G008820.1	GO:0005575,GO:0005622,GO:0005623,GO:0005737,GO:0005783,GO:0012505,GO:0043226,GO:0043227,GO:0043229,GO:0043231,GO:0044424,GO:0044444,GO:0044464
CsaV3_1G008830.1	GO:0003674,GO:0005488,GO:0005515,GO:0005575,GO:0005622,GO:0005623,GO:0005737,GO:0005768,GO:0005770,GO:0005773,GO:0005829,GO:0006914,GO:0008150,GO:0008152,GO:0009056,GO:0009987,GO:0012505,GO:0016043,GO:0016236,GO:0022607,GO:0031410,GO:0031982,GO:0032182,GO:0034622,GO:0043130,GO:0043226,GO:0043227,GO:0043229,GO:0043231,GO:0043933,GO:0044085,GO:0044237,GO:0044248,GO:0044424,GO:0044444,GO:0044464,GO:…
CsaV3.1_1G00672	GO:0000003,GO:0000280,GO:0005575,GO:0005622,GO:0005623,GO:0005634,GO:0005694,GO:0006139,GO:0006259,GO:0006310,GO:0006725,GO:0006807,GO:0006996,GO:0007049,GO:0007059,GO:0007127,GO:0007129,GO:0007131,GO:0008150,GO:0008152,GO:0009987,GO:0016043,GO:0022402,GO:0022414,GO:0034641,GO:0035825,GO:0042138,GO:0043170,GO:0043226,GO:0043227,GO:0043228,GO:0043229,GO:0043231,GO:0043232,GO:0044237,GO:0044238,GO:…
CsaV3.1_1G00674	GO:0003674,GO:0003824,GO:0004672,GO:0004674,GO:0005575,GO:0005622,GO:0005623,GO:0005737,GO:0005829,GO:0006464,GO:0006468,GO:0006793,GO:0006796,GO:0006807,GO:0007154,GO:0007165,GO:0008150,GO:0008152,GO:0009987,GO:0016301,GO:0016310,GO:0016740,GO:0016772,GO:0016773,GO:0019538,GO:0023052,GO:0035556,GO:0036211,GO:0043170,GO:0043412,GO:0044237,GO:0044238,GO:0044260,GO:0044267,GO:0044424,GO:0044444,GO:…
CsaV3.1_1G00676	GO:0003674,GO:0005215,GO:0006810,GO:0006811,GO:0006820,GO:0008150,GO:0008509,GO:0015075,GO:0015103,GO:0015112,GO:0015318,GO:0015698,GO:0015706,GO:0022857,GO:0034220,GO:0051179,GO:0051234,GO:0055085,GO:0071705,GO:0098656
CsaV3_1G008930.1	GO:0003674,GO:0003824,GO:0005488,GO:0005515,GO:0005575,GO:0005622,GO:0005623,GO:0005737,GO:0006082,GO:0006091,GO:0006139,GO:0006520,GO:0006531,GO:0006725,GO:0006732,GO:0006733,GO:0006753,GO:0006790,GO:0006793,GO:0006796,GO:0006807,GO:0008047,GO:0008150,GO:0008152,GO:0008987,GO:0009058,GO:0009060,GO:0009066,GO:0009108,GO:0009117,GO:0009165,GO:0009435,GO:0009507,GO:0009536,GO:0009893,GO:0009987,GO:…
CsaV3_1G008940.1	GO:0003674,GO:0003824,GO:0004497,GO:0005575,GO:0005622,GO:0005623,GO:0005737,GO:0005783,GO:0005789,GO:0008150,GO:0008152,GO:0009058,GO:0012505,GO:0016020,GO:0016491,GO:0016705,GO:0016709,GO:0019748,GO:0031090,GO:0031984,GO:0042175,GO:0043226,GO:0043227,GO:0043229,GO:0043231,GO:0044422,GO:0044424,GO:0044425,GO:0044432,GO:0044444,GO:0044446,GO:0044464,GO:0044550,GO:0055114,GO:0098827
CsaV3_1G008950.1	GO:0003674,GO:0003824,GO:0004497,GO:0005575,GO:0005622,GO:0005623,GO:0005737,GO:0005783,GO:0005789,GO:0008150,GO:0008152,GO:0009058,GO:0012505,GO:0016020,GO:0016491,GO:0016705,GO:0016709,GO:0019748,GO:0031090,GO:0031984,GO:0042175,GO:0043226,GO:0043227,GO:0043229,GO:0043231,GO:0044422,GO:0044424,GO:0044425,GO:0044432,GO:0044444,GO:0044446,GO:0044464,GO:0044550,GO:0055114,GO:0098827
CsaV3.1_1G00679	GO:0003674,GO:0003824,GO:0004497,GO:0005575,GO:0005622,GO:0005623,GO:0005737,GO:0005783,GO:0005789,GO:0008150,GO:0008152,GO:0009058,GO:0012505,GO:0016020,GO:0016491,GO:0016705,GO:0016709,GO:0019748,GO:0031090,GO:0031984,GO:0042175,GO:0043226,GO:0043227,GO:0043229,GO:0043231,GO:0044422,GO:0044424,GO:0044425,GO:0044432,GO:0044444,GO:0044446,GO:0044464,GO:0044550,GO:0055114,GO:0098827
CsaV3_1G008970.1	GO:0003674,GO:0003824,GO:0004497,GO:0005575,GO:0005622,GO:0005623,GO:0005737,GO:0005783,GO:0005789,GO:0008150,GO:0008152,GO:0009058,GO:0012505,GO:0016020,GO:0016491,GO:0016705,GO:0016709,GO:0019748,GO:0031090,GO:0031984,GO:0042175,GO:0043226,GO:0043227,GO:0043229,GO:0043231,GO:0044422,GO:0044424,GO:0044425,GO:0044432,GO:0044444,GO:0044446,GO:0044464,GO:0044550,GO:0055114,GO:0098827
CsaV3_1G008980.1	GO:0003674,GO:0003824,GO:0004497,GO:0005575,GO:0005622,GO:0005623,GO:0005737,GO:0005783,GO:0005789,GO:0008150,GO:0008152,GO:0009058,GO:0012505,GO:0016020,GO:0016491,GO:0016705,GO:0016709,GO:0019748,GO:0031090,GO:0031984,GO:0042175,GO:0043226,GO:0043227,GO:0043229,GO:0043231,GO:0044422,GO:0044424,GO:0044425,GO:0044432,GO:0044444,GO:0044446,GO:0044464,GO:0044550,GO:0055114,GO:0098827
CsaV3.1_1G00681	GO:0003674,GO:0003824,GO:0004497,GO:0005575,GO:0005622,GO:0005623,GO:0005737,GO:0005783,GO:0005789,GO:0008150,GO:0008152,GO:0009058,GO:0012505,GO:0016020,GO:0016491,GO:0016705,GO:0016709,GO:0019748,GO:0031090,GO:0031984,GO:0042175,GO:0043226,GO:0043227,GO:0043229,GO:0043231,GO:0044422,GO:0044424,GO:0044425,GO:0044432,GO:0044444,GO:0044446,GO:0044464,GO:0044550,GO:0055114,GO:0098827
CsaV3_1G009000.1	GO:0003674,GO:0003824,GO:0004497,GO:0005575,GO:0005622,GO:0005623,GO:0005737,GO:0005783,GO:0005789,GO:0008150,GO:0008152,GO:0009058,GO:0012505,GO:0016020,GO:0016491,GO:0016705,GO:0016709,GO:0019748,GO:0031090,GO:0031984,GO:0042175,GO:0043226,GO:0043227,GO:0043229,GO:0043231,GO:0044422,GO:0044424,GO:0044425,GO:0044432,GO:0044444,GO:0044446,GO:0044464,GO:0044550,GO:0055114,GO:0098827
CsaV3.1_1G00682	GO:0003674,GO:0003824,GO:0004497,GO:0005575,GO:0005622,GO:0005623,GO:0005737,GO:0005783,GO:0005789,GO:0008150,GO:0008152,GO:0009058,GO:0012505,GO:0016020,GO:0016491,GO:0016705,GO:0016709,GO:0019748,GO:0031090,GO:0031984,GO:0042175,GO:0043226,GO:0043227,GO:0043229,GO:0043231,GO:0044422,GO:0044424,GO:0044425,GO:0044432,GO:0044444,GO:0044446,GO:0044464,GO:0044550,GO:0055114,GO:0098827
CsaV3.1_1G00683	GO:0003674,GO:0003824,GO:0004497,GO:0005575,GO:0005622,GO:0005623,GO:0005737,GO:0005783,GO:0005789,GO:0008150,GO:0008152,GO:0009058,GO:0012505,GO:0016020,GO:0016491,GO:0016705,GO:0016709,GO:0019748,GO:0031090,GO:0031984,GO:0042175,GO:0043226,GO:0043227,GO:0043229,GO:0043231,GO:0044422,GO:0044424,GO:0044425,GO:0044432,GO:0044444,GO:0044446,GO:0044464,GO:0044550,GO:0055114,GO:0098827
CsaV3.1_1G00687	GO:0003674,GO:0003824,GO:0004497,GO:0005575,GO:0005622,GO:0005623,GO:0005737,GO:0005783,GO:0005789,GO:0008150,GO:0008152,GO:0009058,GO:0012505,GO:0016020,GO:0016491,GO:0016705,GO:0016709,GO:0019748,GO:0031090,GO:0031984,GO:0042175,GO:0043226,GO:0043227,GO:0043229,GO:0043231,GO:0044422,GO:0044424,GO:0044425,GO:0044432,GO:0044444,GO:0044446,GO:0044464,GO:0044550,GO:0055114,GO:0098827
CsaV3_1G009030.1	GO:0003674,GO:0003824,GO:0004497,GO:0005575,GO:0005622,GO:0005623,GO:0005737,GO:0005783,GO:0005789,GO:0008150,GO:0008152,GO:0009058,GO:0012505,GO:0016020,GO:0016491,GO:0016705,GO:0016709,GO:0019748,GO:0031090,GO:0031984,GO:0042175,GO:0043226,GO:0043227,GO:0043229,GO:0043231,GO:0044422,GO:0044424,GO:0044425,GO:0044432,GO:0044444,GO:0044446,GO:0044464,GO:0044550,GO:0055114,GO:0098827
CsaV3_1G009040.1	GO:0003674,GO:0003824,GO:0004672,GO:0004674,GO:0006139,GO:0006396,GO:0006397,GO:0006464,GO:0006468,GO:0006725,GO:0006793,GO:0006796,GO:0006807,GO:0008150,GO:0008152,GO:0009987,GO:0010467,GO:0016070,GO:0016071,GO:0016301,GO:0016310,GO:0016740,GO:0016772,GO:0016773,GO:0019538,GO:0034641,GO:0036211,GO:0043170,GO:0043412,GO:0044237,GO:0044238,GO:0044260,GO:0044267,GO:0046483,GO:0046777,GO:0071704,GO:…
CsaV3_1G009050.1	GO:0005575,GO:0005622,GO:0005623,GO:0005737,GO:0005783,GO:0005789,GO:0012505,GO:0016020,GO:0031090,GO:0031984,GO:0042175,GO:0043226,GO:0043227,GO:0043229,GO:0043231,GO:0044422,GO:0044424,GO:0044425,GO:0044432,GO:0044444,GO:0044446,GO:0044464,GO:0098827
CsaV3_1G009060.1	GO:0005575,GO:0005622,GO:0005623,GO:0005737,GO:0005783,GO:0005789,GO:0012505,GO:0016020,GO:0031090,GO:0031984,GO:0042175,GO:0043226,GO:0043227,GO:0043229,GO:0043231,GO:0044422,GO:0044424,GO:0044425,GO:0044432,GO:0044444,GO:0044446,GO:0044464,GO:0098827
CsaV3_1G009070.1	GO:0003674,GO:0003824,GO:0004857,GO:0005575,GO:0005623,GO:0008150,GO:0016787,GO:0016788,GO:0030234,GO:0030599,GO:0043086,GO:0044092,GO:0044464,GO:0046910,GO:0050790,GO:0052689,GO:0065007,GO:0065009,GO:0071944,GO:0098772
CsaV3_1G009080.1	GO:0005575,GO:0005622,GO:0005623,GO:0005737,GO:0005783,GO:0005789,GO:0012505,GO:0016020,GO:0031090,GO:0031984,GO:0042175,GO:0043226,GO:0043227,GO:0043229,GO:0043231,GO:0044422,GO:0044424,GO:0044425,GO:0044432,GO:0044444,GO:0044446,GO:0044464,GO:0098827
CsaV3_1G009090.1	GO:0005575,GO:0005622,GO:0005623,GO:0005737,GO:0005783,GO:0005789,GO:0012505,GO:0016020,GO:0031090,GO:0031984,GO:0042175,GO:0043226,GO:0043227,GO:0043229,GO:0043231,GO:0044422,GO:0044424,GO:0044425,GO:0044432,GO:0044444,GO:0044446,GO:0044464,GO:0098827
CsaV3_1G009100.1	GO:0005575,GO:0005622,GO:0005623,GO:0005737,GO:0005783,GO:0005789,GO:0012505,GO:0016020,GO:0031090,GO:0031984,GO:0042175,GO:0043226,GO:0043227,GO:0043229,GO:0043231,GO:0044422,GO:0044424,GO:0044425,GO:0044432,GO:0044444,GO:0044446,GO:0044464,GO:0098827
CsaV3_1G009120.1	GO:0000151,GO:0000302,GO:0001101,GO:0003674,GO:0005488,GO:0005515,GO:0005516,GO:0005575,GO:0005622,GO:0005623,GO:0005634,GO:0005737,GO:0006355,GO:0006508,GO:0006511,GO:0006807,GO:0006950,GO:0006970,GO:0006979,GO:0007154,GO:0007165,GO:0007275,GO:0007623,GO:0008150,GO:0008152,GO:0009056,GO:0009057,GO:0009266,GO:0009409,GO:0009553,GO:0009555,GO:0009611,GO:0009628,GO:0009636,GO:0009651,GO:0009719,GO:…
CsaV3_1G009140.1	GO:0003674,GO:0003824,GO:0006508,GO:0006807,GO:0008150,GO:0008152,GO:0008233,GO:0008234,GO:0016787,GO:0019538,GO:0019783,GO:0043170,GO:0044238,GO:0070011,GO:0071567,GO:0071704,GO:0140096,GO:1901564
CsaV3_1G009150.1	GO:0003674,GO:0003676,GO:0003723,GO:0003824,GO:0004518,GO:0004519,GO:0005488,GO:0005575,GO:0005622,GO:0005623,GO:0006139,GO:0006725,GO:0006807,GO:0008150,GO:0008152,GO:0009451,GO:0009987,GO:0016070,GO:0016787,GO:0016788,GO:0034641,GO:0043170,GO:0043226,GO:0043227,GO:0043229,GO:0043231,GO:0043412,GO:0044237,GO:0044238,GO:0044424,GO:0044464,GO:0046483,GO:0071704,GO:0090304,GO:0090305,GO:0097159,GO:…
CsaV3_1G009190.1	GO:0000288,GO:0000291,GO:0000785,GO:0000956,GO:0005575,GO:0005622,GO:0005623,GO:0005634,GO:0005654,GO:0005694,GO:0005737,GO:0005829,GO:0006139,GO:0006401,GO:0006402,GO:0006725,GO:0006807,GO:0008150,GO:0008152,GO:0009056,GO:0009057,GO:0009892,GO:0009987,GO:0010468,GO:0010605,GO:0010629,GO:0016070,GO:0016071,GO:0019222,GO:0019439,GO:0031974,GO:0031981,GO:0032991,GO:0034641,GO:0034655,GO:0035327,GO:…
CsaV3.1_1G00696	GO:0003674,GO:0003824,GO:0003906,GO:0004518,GO:0004519,GO:0004520,GO:0004527,GO:0004529,GO:0004536,GO:0005575,GO:0005622,GO:0005623,GO:0005634,GO:0005737,GO:0006139,GO:0006259,GO:0006281,GO:0006284,GO:0006725,GO:0006807,GO:0006950,GO:0006974,GO:0008150,GO:0008152,GO:0008296,GO:0008309,GO:0008311,GO:0008408,GO:0009507,GO:0009536,GO:0009987,GO:0016787,GO:0016788,GO:0016796,GO:0016889,GO:0016894,GO:…
CsaV3_1G009200.1	GO:0000003,GO:0000902,GO:0003006,GO:0005575,GO:0005622,GO:0005623,GO:0005634,GO:0006325,GO:0006464,GO:0006482,GO:0006807,GO:0006996,GO:0007275,GO:0008150,GO:0008152,GO:0008214,GO:0009653,GO:0009719,GO:0009725,GO:0009741,GO:0009791,GO:0009826,GO:0009892,GO:0009987,GO:0010033,GO:0010228,GO:0010605,GO:0010639,GO:0014070,GO:0016043,GO:0016049,GO:0016569,GO:0016570,GO:0016577,GO:0019222,GO:0019538,GO:…
CsaV3.1_1G00700	GO:0000166,GO:0003674,GO:0003824,GO:0004633,GO:0005488,GO:0005575,GO:0005622,GO:0005623,GO:0005737,GO:0005829,GO:0006139,GO:0006163,GO:0006164,GO:0006725,GO:0006732,GO:0006753,GO:0006793,GO:0006796,GO:0006807,GO:0006950,GO:0006970,GO:0006972,GO:0008150,GO:0008152,GO:0009058,GO:0009108,GO:0009117,GO:0009150,GO:0009152,GO:0009165,GO:0009259,GO:0009260,GO:0009628,GO:0009651,GO:0009987,GO:0010181,GO:…
CsaV3_1G009250.1	GO:0003674,GO:0003824,GO:0006082,GO:0006629,GO:0006631,GO:0008126,GO:0008150,GO:0008152,GO:0009987,GO:0016787,GO:0016788,GO:0019752,GO:0032787,GO:0034338,GO:0043436,GO:0044237,GO:0044238,GO:0044255,GO:0044281,GO:0052689,GO:0071704
CsaV3_1G009310.1	GO:0000003,GO:0003006,GO:0003674,GO:0003824,GO:0004175,GO:0004197,GO:0005575,GO:0005622,GO:0005623,GO:0005634,GO:0006464,GO:0006508,GO:0006807,GO:0006950,GO:0006970,GO:0007275,GO:0008150,GO:0008152,GO:0008233,GO:0008234,GO:0009628,GO:0009651,GO:0009791,GO:0009987,GO:0010228,GO:0016787,GO:0016926,GO:0016929,GO:0018193,GO:0018205,GO:0019538,GO:0019783,GO:0022414,GO:0032501,GO:0032502,GO:0036211,GO:…
CsaV3_1G009320.1	GO:0000502,GO:0005575,GO:0005622,GO:0005623,GO:0005634,GO:0005737,GO:0005829,GO:0005886,GO:0006508,GO:0006511,GO:0006807,GO:0008150,GO:0008152,GO:0009056,GO:0009057,GO:0009987,GO:0010498,GO:0016020,GO:0019538,GO:0019941,GO:0030163,GO:0032991,GO:0043161,GO:0043170,GO:0043226,GO:0043227,GO:0043229,GO:0043231,GO:0043632,GO:0044237,GO:0044238,GO:0044248,GO:0044257,GO:0044260,GO:0044265,GO:0044267,GO:…
CsaV3_1G009350.1	GO:0000302,GO:0003674,GO:0003824,GO:0004550,GO:0005575,GO:0005622,GO:0005623,GO:0005634,GO:0005737,GO:0006139,GO:0006165,GO:0006725,GO:0006753,GO:0006793,GO:0006796,GO:0006807,GO:0006950,GO:0006979,GO:0007154,GO:0007165,GO:0007602,GO:0008150,GO:0008152,GO:0009117,GO:0009132,GO:0009314,GO:0009411,GO:0009416,GO:0009507,GO:0009526,GO:0009532,GO:0009536,GO:0009570,GO:0009579,GO:0009581,GO:0009582,GO:…
CsaV3_1G009460.1	GO:0003674,GO:0003824,GO:0004321,GO:0005575,GO:0005622,GO:0005623,GO:0005737,GO:0005777,GO:0006082,GO:0008150,GO:0008152,GO:0009058,GO:0009694,GO:0009695,GO:0009987,GO:0010817,GO:0016053,GO:0016408,GO:0016740,GO:0016746,GO:0016747,GO:0019752,GO:0032787,GO:0042445,GO:0042446,GO:0042579,GO:0043226,GO:0043227,GO:0043229,GO:0043231,GO:0043436,GO:0044237,GO:0044249,GO:0044281,GO:0044283,GO:0044424,GO:…
CsaV3.1_1G02517	GO:0003674,GO:0003824,GO:0004321,GO:0005575,GO:0005622,GO:0005623,GO:0005737,GO:0005777,GO:0006082,GO:0008150,GO:0008152,GO:0009058,GO:0009694,GO:0009695,GO:0009987,GO:0010817,GO:0016053,GO:0016408,GO:0016740,GO:0016746,GO:0016747,GO:0019752,GO:0032787,GO:0042445,GO:0042446,GO:0042579,GO:0043226,GO:0043227,GO:0043229,GO:0043231,GO:0043436,GO:0044237,GO:0044249,GO:0044281,GO:0044283,GO:0044424,GO:…
CsaV3.1_1G02518	GO:0003674,GO:0003824,GO:0004321,GO:0005575,GO:0005622,GO:0005623,GO:0005737,GO:0005777,GO:0006082,GO:0008150,GO:0008152,GO:0009058,GO:0009694,GO:0009695,GO:0009987,GO:0010817,GO:0016053,GO:0016408,GO:0016740,GO:0016746,GO:0016747,GO:0019752,GO:0032787,GO:0042445,GO:0042446,GO:0042579,GO:0043226,GO:0043227,GO:0043229,GO:0043231,GO:0043436,GO:0044237,GO:0044249,GO:0044281,GO:0044283,GO:0044424,GO:…
CsaV3_1G009480.1	GO:0005575,GO:0005622,GO:0005623,GO:0005634,GO:0005730,GO:0008150,GO:0022613,GO:0030684,GO:0030687,GO:0031974,GO:0031981,GO:0032991,GO:0042254,GO:0042273,GO:0043226,GO:0043227,GO:0043228,GO:0043229,GO:0043231,GO:0043232,GO:0043233,GO:0044085,GO:0044422,GO:0044424,GO:0044428,GO:0044446,GO:0044464,GO:0070013,GO:0071840,GO:1990904
CsaV3_1G009490.1	GO:0005575,GO:0005622,GO:0005623,GO:0005737,GO:0044424,GO:0044464
CsaV3_1G009500.1	GO:0000166,GO:0003674,GO:0003824,GO:0004017,GO:0005488,GO:0005524,GO:0006139,GO:0006163,GO:0006725,GO:0006753,GO:0006793,GO:0006796,GO:0006807,GO:0008144,GO:0008150,GO:0008152,GO:0009058,GO:0009117,GO:0009123,GO:0009165,GO:0009987,GO:0016301,GO:0016310,GO:0016740,GO:0016772,GO:0016776,GO:0017076,GO:0018130,GO:0019205,GO:0019438,GO:0019637,GO:0030554,GO:0032553,GO:0032555,GO:0032559,GO:0034641,GO:…
CsaV3_1G009520.1	GO:0003674,GO:0003824,GO:0004474,GO:0005575,GO:0005622,GO:0005623,GO:0005737,GO:0005777,GO:0005975,GO:0006081,GO:0006082,GO:0006097,GO:0008150,GO:0008152,GO:0009514,GO:0009987,GO:0016740,GO:0016746,GO:0019752,GO:0032787,GO:0042579,GO:0043226,GO:0043227,GO:0043229,GO:0043231,GO:0043436,GO:0044237,GO:0044238,GO:0044262,GO:0044281,GO:0044424,GO:0044444,GO:0044464,GO:0046487,GO:0046912,GO:0071704
CsaV3_1G009540.1	GO:0000050,GO:0000053,GO:0003674,GO:0003824,GO:0004055,GO:0005575,GO:0005622,GO:0005623,GO:0005737,GO:0006082,GO:0006520,GO:0006525,GO:0006526,GO:0006575,GO:0006807,GO:0008150,GO:0008152,GO:0008652,GO:0009058,GO:0009064,GO:0009084,GO:0009507,GO:0009532,GO:0009536,GO:0009570,GO:0009987,GO:0016053,GO:0016874,GO:0016879,GO:0019627,GO:0019752,GO:0034641,GO:0043226,GO:0043227,GO:0043229,GO:0043231,GO:…
CsaV3_1G009550.1	GO:0007275,GO:0007368,GO:0007389,GO:0008150,GO:0009799,GO:0009855,GO:0032501,GO:0032502,GO:0048856,GO:0070121
CsaV3_1G009560.1	GO:0000050,GO:0000053,GO:0003674,GO:0003824,GO:0004055,GO:0005575,GO:0005622,GO:0005623,GO:0005737,GO:0006082,GO:0006520,GO:0006525,GO:0006526,GO:0006575,GO:0006807,GO:0008150,GO:0008152,GO:0008652,GO:0009058,GO:0009064,GO:0009084,GO:0009507,GO:0009532,GO:0009536,GO:0009570,GO:0009987,GO:0016053,GO:0016874,GO:0016879,GO:0019627,GO:0019752,GO:0034641,GO:0043226,GO:0043227,GO:0043229,GO:0043231,GO:…
CsaV3_1G009570.1	GO:0005575,GO:0016020
CsaV3_1G009580.1	GO:0005575,GO:0005622,GO:0005623,GO:0005737,GO:0005829,GO:0044424,GO:0044444,GO:0044464
CsaV3_1G009590.1	GO:0005575,GO:0005622,GO:0005623,GO:0005634,GO:0043226,GO:0043227,GO:0043229,GO:0043231,GO:0044424,GO:0044464
CsaV3_1G009630.1	GO:0006810,GO:0006887,GO:0008150,GO:0009987,GO:0016192,GO:0032940,GO:0046903,GO:0051179,GO:0051234
CsaV3_1G009640.1	GO:0005575,GO:0005622,GO:0005623,GO:0005634,GO:0043226,GO:0043227,GO:0043229,GO:0043231,GO:0044424,GO:0044464
CsaV3_1G009650.1	GO:0003674,GO:0003824,GO:0005575,GO:0005622,GO:0005623,GO:0005737,GO:0005829,GO:0006464,GO:0006807,GO:0008150,GO:0008152,GO:0008641,GO:0009987,GO:0016874,GO:0016877,GO:0019538,GO:0032446,GO:0036211,GO:0043170,GO:0043412,GO:0044237,GO:0044238,GO:0044260,GO:0044267,GO:0044424,GO:0044444,GO:0044464,GO:0070647,GO:0071566,GO:0071569,GO:0071704,GO:1901564
CsaV3_1G009670.1	GO:0000003,GO:0003006,GO:0005575,GO:0005622,GO:0005623,GO:0005634,GO:0007275,GO:0008150,GO:0009790,GO:0009791,GO:0009793,GO:0009888,GO:0009960,GO:0010154,GO:0022414,GO:0032501,GO:0032502,GO:0043226,GO:0043227,GO:0043229,GO:0043231,GO:0044424,GO:0044464,GO:0048316,GO:0048608,GO:0048731,GO:0048856,GO:0061458
CsaV3_1G009730.1	GO:0005575,GO:0005622,GO:0005623,GO:0005737,GO:0009507,GO:0009536,GO:0009579,GO:0031977,GO:0043226,GO:0043227,GO:0043229,GO:0043231,GO:0044424,GO:0044436,GO:0044444,GO:0044464
CsaV3_1G009750.1	GO:0003674,GO:0003700,GO:0005488,GO:0005515,GO:0005575,GO:0005622,GO:0005623,GO:0005634,GO:0006355,GO:0007275,GO:0008134,GO:0008150,GO:0009791,GO:0009888,GO:0009889,GO:0009987,GO:0010374,GO:0010440,GO:0010468,GO:0010556,GO:0019219,GO:0019222,GO:0031323,GO:0031326,GO:0032501,GO:0032502,GO:0042802,GO:0042803,GO:0043226,GO:0043227,GO:0043229,GO:0043231,GO:0044424,GO:0044464,GO:0046983,GO:0048856,GO:…
CsaV3.1_1G00733	GO:0000003,GO:0003006,GO:0003674,GO:0003700,GO:0006355,GO:0007275,GO:0008150,GO:0009791,GO:0009889,GO:0009908,GO:0010468,GO:0010556,GO:0019219,GO:0019222,GO:0022414,GO:0031323,GO:0031326,GO:0032501,GO:0032502,GO:0048367,GO:0048437,GO:0048438,GO:0048443,GO:0048466,GO:0048608,GO:0048653,GO:0048731,GO:0048827,GO:0048856,GO:0050789,GO:0050794,GO:0051171,GO:0051252,GO:0060255,GO:0061458,GO:0065007,GO:…
CsaV3_1G009770.1	GO:0003674,GO:0003824,GO:0005575,GO:0005622,GO:0005623,GO:0005634,GO:0005737,GO:0006464,GO:0006807,GO:0008150,GO:0008152,GO:0008641,GO:0009987,GO:0016874,GO:0016877,GO:0016925,GO:0018193,GO:0018205,GO:0019538,GO:0019948,GO:0032446,GO:0036211,GO:0043170,GO:0043226,GO:0043227,GO:0043229,GO:0043231,GO:0043412,GO:0044237,GO:0044238,GO:0044260,GO:0044267,GO:0044424,GO:0044464,GO:0070647,GO:0071704,GO:…
CsaV3_1G009790.1	GO:0005575,GO:0005622,GO:0005623,GO:0005737,GO:0009507,GO:0009536,GO:0043226,GO:0043227,GO:0043229,GO:0043231,GO:0044424,GO:0044444,GO:0044464
CsaV3_1G009810.1	GO:0005575,GO:0005622,GO:0005623,GO:0005811,GO:0016020,GO:0043226,GO:0043228,GO:0043229,GO:0043232,GO:0044424,GO:0044464
CsaV3_1G009840.1	GO:0000003,GO:0001708,GO:0001709,GO:0003006,GO:0007049,GO:0007275,GO:0008150,GO:0009555,GO:0009556,GO:0009653,GO:0009791,GO:0009908,GO:0009987,GO:0010234,GO:0019953,GO:0022402,GO:0022414,GO:0030154,GO:0032501,GO:0032502,GO:0034293,GO:0043934,GO:0044703,GO:0045165,GO:0048229,GO:0048236,GO:0048367,GO:0048437,GO:0048438,GO:0048443,GO:0048444,GO:0048448,GO:0048449,GO:0048455,GO:0048466,GO:0048608,GO:…
CsaV3.1_1G02521	GO:0000003,GO:0003006,GO:0003674,GO:0005215,GO:0005575,GO:0005623,GO:0005886,GO:0005887,GO:0006810,GO:0007275,GO:0008150,GO:0008515,GO:0008643,GO:0009790,GO:0009791,GO:0009793,GO:0009987,GO:0010154,GO:0010431,GO:0015144,GO:0015154,GO:0015157,GO:0015766,GO:0015770,GO:0015772,GO:0016020,GO:0016021,GO:0016043,GO:0021700,GO:0022414,GO:0022607,GO:0022857,GO:0031224,GO:0031226,GO:0032501,GO:0032502,GO:…
CsaV3_1G009850.1	GO:0000003,GO:0003006,GO:0003674,GO:0005215,GO:0005575,GO:0005623,GO:0005886,GO:0005887,GO:0006810,GO:0007275,GO:0008150,GO:0008515,GO:0008643,GO:0009790,GO:0009791,GO:0009793,GO:0009987,GO:0010154,GO:0010431,GO:0015144,GO:0015154,GO:0015157,GO:0015766,GO:0015770,GO:0015772,GO:0016020,GO:0016021,GO:0016043,GO:0021700,GO:0022414,GO:0022607,GO:0022857,GO:0031224,GO:0031226,GO:0032501,GO:0032502,GO:…
CsaV3_1G009890.1	GO:0000278,GO:0000281,GO:0000910,GO:0000911,GO:0005575,GO:0005622,GO:0005623,GO:0005737,GO:0005886,GO:0007049,GO:0008150,GO:0009825,GO:0009987,GO:0016020,GO:0016049,GO:0022402,GO:0030135,GO:0030136,GO:0031410,GO:0031982,GO:0032506,GO:0040007,GO:0043226,GO:0043227,GO:0043229,GO:0044424,GO:0044444,GO:0044464,GO:0051301,GO:0061640,GO:0071944,GO:0097708,GO:1902410,GO:1903047
CsaV3_1G009910.1	GO:0000003,GO:0000280,GO:0000712,GO:0003674,GO:0003676,GO:0003677,GO:0003682,GO:0003690,GO:0005488,GO:0005575,GO:0005622,GO:0005623,GO:0005634,GO:0005654,GO:0006139,GO:0006259,GO:0006260,GO:0006261,GO:0006281,GO:0006310,GO:0006312,GO:0006725,GO:0006807,GO:0006950,GO:0006974,GO:0006996,GO:0007049,GO:0007059,GO:0007127,GO:0007129,GO:0007131,GO:0008150,GO:0008152,GO:0009058,GO:0009059,GO:0009987,GO:…
CsaV3_1G009930.1	GO:0000302,GO:0005575,GO:0005622,GO:0005623,GO:0005737,GO:0006810,GO:0006950,GO:0006979,GO:0006996,GO:0008150,GO:0009507,GO:0009526,GO:0009527,GO:0009536,GO:0009605,GO:0009607,GO:0009615,GO:0009657,GO:0009658,GO:0009707,GO:0009941,GO:0009987,GO:0010020,GO:0016020,GO:0016032,GO:0016043,GO:0019867,GO:0031090,GO:0031967,GO:0031968,GO:0031969,GO:0031975,GO:0040011,GO:0042170,GO:0042221,GO:0043207,GO:…
CsaV3_1G009950.1	GO:0005575,GO:0005618,GO:0005622,GO:0005623,GO:0005737,GO:0005739,GO:0005773,GO:0005774,GO:0005783,GO:0005886,GO:0005911,GO:0009505,GO:0009506,GO:0009507,GO:0009536,GO:0012505,GO:0016020,GO:0030054,GO:0030312,GO:0031090,GO:0043226,GO:0043227,GO:0043229,GO:0043231,GO:0044422,GO:0044424,GO:0044437,GO:0044444,GO:0044446,GO:0044464,GO:0055044,GO:0071944,GO:0098588,GO:0098805
CsaV3_1G009980.1	GO:0003674,GO:0003824,GO:0004601,GO:0005575,GO:0005618,GO:0005623,GO:0005911,GO:0008150,GO:0008152,GO:0009505,GO:0009506,GO:0009636,GO:0009664,GO:0009987,GO:0016043,GO:0016209,GO:0016491,GO:0016684,GO:0030054,GO:0030312,GO:0042221,GO:0044464,GO:0045229,GO:0050896,GO:0051716,GO:0055044,GO:0055114,GO:0070887,GO:0071554,GO:0071555,GO:0071669,GO:0071840,GO:0071944,GO:0097237,GO:0098754,GO:0098869,GO:…
CsaV3_1G009990.1	GO:0000003,GO:0003006,GO:0005575,GO:0005618,GO:0005623,GO:0007275,GO:0007389,GO:0008150,GO:0009505,GO:0009531,GO:0009553,GO:0009653,GO:0009790,GO:0009791,GO:0009793,GO:0009798,GO:0009888,GO:0010154,GO:0010453,GO:0022414,GO:0022603,GO:0030312,GO:0032501,GO:0032502,GO:0042659,GO:0044426,GO:0044462,GO:0044464,GO:0045595,GO:0048226,GO:0048229,GO:0048316,GO:0048608,GO:0048731,GO:0048856,GO:0050789,GO:…
CsaV3.1_1G00747	GO:0000003,GO:0003006,GO:0005575,GO:0005618,GO:0005623,GO:0007275,GO:0007389,GO:0008150,GO:0009505,GO:0009531,GO:0009553,GO:0009653,GO:0009790,GO:0009791,GO:0009793,GO:0009798,GO:0009888,GO:0010154,GO:0010453,GO:0022414,GO:0022603,GO:0030312,GO:0032501,GO:0032502,GO:0042659,GO:0044426,GO:0044462,GO:0044464,GO:0045595,GO:0048226,GO:0048229,GO:0048316,GO:0048608,GO:0048731,GO:0048856,GO:0050789,GO:…
CsaV3_1G010020.1	GO:0000003,GO:0003006,GO:0005575,GO:0005618,GO:0005623,GO:0007275,GO:0007389,GO:0008150,GO:0009505,GO:0009531,GO:0009553,GO:0009653,GO:0009790,GO:0009791,GO:0009793,GO:0009798,GO:0009888,GO:0010154,GO:0010453,GO:0022414,GO:0022603,GO:0030312,GO:0032501,GO:0032502,GO:0042659,GO:0044426,GO:0044462,GO:0044464,GO:0045595,GO:0048226,GO:0048229,GO:0048316,GO:0048608,GO:0048731,GO:0048856,GO:0050789,GO:…
CsaV3.1_1G00748	GO:0000003,GO:0003006,GO:0005575,GO:0005618,GO:0005623,GO:0007275,GO:0007389,GO:0008150,GO:0009505,GO:0009531,GO:0009553,GO:0009653,GO:0009790,GO:0009791,GO:0009793,GO:0009798,GO:0009888,GO:0010154,GO:0010453,GO:0022414,GO:0022603,GO:0030312,GO:0032501,GO:0032502,GO:0042659,GO:0044426,GO:0044462,GO:0044464,GO:0045595,GO:0048226,GO:0048229,GO:0048316,GO:0048608,GO:0048731,GO:0048856,GO:0050789,GO:…
CsaV3_1G010060.1	GO:0005575,GO:0005622,GO:0005623,GO:0005737,GO:0009507,GO:0009536,GO:0043226,GO:0043227,GO:0043229,GO:0043231,GO:0044424,GO:0044444,GO:0044464
CsaV3_1G010080.1	GO:0005575,GO:0005623,GO:0005886,GO:0016020,GO:0044464,GO:0071944
CsaV3_1G010110.1	GO:0003674,GO:0003824,GO:0004842,GO:0005488,GO:0005515,GO:0006355,GO:0006464,GO:0006508,GO:0006511,GO:0006807,GO:0008134,GO:0008150,GO:0008152,GO:0009056,GO:0009057,GO:0009889,GO:0009987,GO:0010468,GO:0010498,GO:0010556,GO:0016567,GO:0016740,GO:0019219,GO:0019222,GO:0019538,GO:0019787,GO:0019941,GO:0030163,GO:0031146,GO:0031323,GO:0031326,GO:0032446,GO:0036211,GO:0043161,GO:0043170,GO:0043412,GO:…
CsaV3_1G010120.1	GO:0003674,GO:0003824,GO:0004672,GO:0004674,GO:0005575,GO:0005623,GO:0005886,GO:0006464,GO:0006468,GO:0006793,GO:0006796,GO:0006807,GO:0008150,GO:0008152,GO:0009987,GO:0016020,GO:0016301,GO:0016310,GO:0016740,GO:0016772,GO:0016773,GO:0019538,GO:0036211,GO:0043170,GO:0043412,GO:0044237,GO:0044238,GO:0044260,GO:0044267,GO:0044464,GO:0071704,GO:0071944,GO:0140096,GO:1901564
CsaV3.1_1G00756	GO:0000255,GO:0000256,GO:0003674,GO:0003824,GO:0005575,GO:0005622,GO:0005623,GO:0005737,GO:0005783,GO:0006139,GO:0006144,GO:0006145,GO:0006725,GO:0006807,GO:0008150,GO:0008152,GO:0009056,GO:0009112,GO:0009987,GO:0010135,GO:0010136,GO:0012505,GO:0016787,GO:0016810,GO:0016813,GO:0017144,GO:0019439,GO:0034641,GO:0042737,GO:0043226,GO:0043227,GO:0043229,GO:0043231,GO:0043603,GO:0043605,GO:0044237,GO:…
CsaV3_1G010190.1	GO:0003674,GO:0003700,GO:0005575,GO:0005622,GO:0005623,GO:0005634,GO:0006355,GO:0007154,GO:0007165,GO:0007602,GO:0008150,GO:0009314,GO:0009416,GO:0009581,GO:0009582,GO:0009583,GO:0009585,GO:0009605,GO:0009628,GO:0009639,GO:0009889,GO:0009891,GO:0009893,GO:0009987,GO:0010017,GO:0010018,GO:0010218,GO:0010468,GO:0010556,GO:0010557,GO:0010604,GO:0010628,GO:0019219,GO:0019222,GO:0023052,GO:0031323,GO:…
CsaV3_1G010210.1	GO:0003674,GO:0005215,GO:0005575,GO:0006810,GO:0006811,GO:0006812,GO:0006813,GO:0008150,GO:0008324,GO:0009987,GO:0015075,GO:0015077,GO:0015079,GO:0015318,GO:0015672,GO:0016020,GO:0022857,GO:0022890,GO:0030001,GO:0034220,GO:0046873,GO:0051179,GO:0051234,GO:0055085,GO:0071804,GO:0071805,GO:0098655,GO:0098660,GO:0098662
CsaV3_1G010220.1	GO:0003674,GO:0005215,GO:0005575,GO:0006810,GO:0006811,GO:0006812,GO:0006813,GO:0008150,GO:0008324,GO:0009987,GO:0015075,GO:0015077,GO:0015079,GO:0015318,GO:0015672,GO:0016020,GO:0022857,GO:0022890,GO:0030001,GO:0034220,GO:0046873,GO:0051179,GO:0051234,GO:0055085,GO:0071804,GO:0071805,GO:0098655,GO:0098660,GO:0098662
CsaV3_1G010600.1	GO:0003674,GO:0003824,GO:0004175,GO:0004190,GO:0005575,GO:0005622,GO:0005623,GO:0005737,GO:0005773,GO:0005829,GO:0005911,GO:0006508,GO:0006807,GO:0006950,GO:0006970,GO:0008150,GO:0008152,GO:0008233,GO:0009056,GO:0009057,GO:0009506,GO:0009628,GO:0009651,GO:0009719,GO:0009725,GO:0009735,GO:0010033,GO:0016787,GO:0019538,GO:0030054,GO:0030163,GO:0042221,GO:0043170,GO:0043226,GO:0043227,GO:0043229,GO:…
CsaV3_1G010620.1	GO:0005575,GO:0005576,GO:0005622,GO:0005623,GO:0005737,GO:0005739,GO:0005829,GO:0005840,GO:0008150,GO:0009507,GO:0009526,GO:0009532,GO:0009534,GO:0009536,GO:0009570,GO:0009579,GO:0009941,GO:0010035,GO:0010038,GO:0016020,GO:0022626,GO:0031967,GO:0031975,GO:0031976,GO:0031984,GO:0032991,GO:0042221,GO:0043226,GO:0043227,GO:0043228,GO:0043229,GO:0043231,GO:0043232,GO:0044422,GO:0044424,GO:0044434,GO:…
CsaV3.1_1G00779	GO:0000325,GO:0001101,GO:0001558,GO:0003674,GO:0005198,GO:0005199,GO:0005575,GO:0005618,GO:0005622,GO:0005623,GO:0005737,GO:0005773,GO:0006950,GO:0008150,GO:0009413,GO:0009415,GO:0009505,GO:0009628,GO:0009719,GO:0009725,GO:0009737,GO:0009751,GO:0010033,GO:0010035,GO:0014070,GO:0030307,GO:0030312,GO:0033993,GO:0040008,GO:0042221,GO:0042493,GO:0043226,GO:0043227,GO:0043229,GO:0043231,GO:0044424,GO:…
CsaV3_1G010670.1	GO:0000287,GO:0003674,GO:0003676,GO:0003677,GO:0003697,GO:0003824,GO:0005488,GO:0005575,GO:0005622,GO:0005623,GO:0005634,GO:0005654,GO:0006139,GO:0006259,GO:0006281,GO:0006302,GO:0006725,GO:0006807,GO:0006950,GO:0006974,GO:0008081,GO:0008150,GO:0008152,GO:0009987,GO:0016604,GO:0016605,GO:0016787,GO:0016788,GO:0030145,GO:0031974,GO:0031981,GO:0033554,GO:0034641,GO:0042578,GO:0043167,GO:0043169,GO:…
CsaV3_1G010680.1	GO:0001871,GO:0003674,GO:0003824,GO:0004553,GO:0005488,GO:0005575,GO:0005623,GO:0005886,GO:0016020,GO:0016787,GO:0016798,GO:0030246,GO:0030247,GO:0031224,GO:0031225,GO:0031226,GO:0044425,GO:0044459,GO:0044464,GO:0046658,GO:0071944
CsaV3_1G010690.1	GO:0000103,GO:0003674,GO:0003824,GO:0004604,GO:0005575,GO:0005622,GO:0005623,GO:0005737,GO:0006790,GO:0008150,GO:0008152,GO:0009507,GO:0009532,GO:0009536,GO:0009570,GO:0009973,GO:0009987,GO:0016491,GO:0016667,GO:0016671,GO:0019379,GO:0019419,GO:0043226,GO:0043227,GO:0043229,GO:0043231,GO:0044237,GO:0044422,GO:0044424,GO:0044434,GO:0044435,GO:0044444,GO:0044446,GO:0044464,GO:0055114
CsaV3_1G010720.1	GO:0005575,GO:0005622,GO:0005623,GO:0005737,GO:0005794,GO:0012505,GO:0043226,GO:0043227,GO:0043229,GO:0043231,GO:0044424,GO:0044444,GO:0044464
CsaV3_1G010740.1	GO:0003674,GO:0005488,GO:0005515,GO:0008150,GO:0008152,GO:0009058,GO:0009059,GO:0010021,GO:0042802,GO:0043170,GO:0071704,GO:1901135,GO:1901137,GO:1901576,GO:2000896
CsaV3.1_1G00788	GO:0003674,GO:0005575,GO:0005622,GO:0005623,GO:0005737,GO:0006091,GO:0006139,GO:0006163,GO:0006164,GO:0006725,GO:0006753,GO:0006754,GO:0006793,GO:0006796,GO:0006807,GO:0006810,GO:0006811,GO:0006812,GO:0008150,GO:0008152,GO:0009058,GO:0009117,GO:0009123,GO:0009124,GO:0009126,GO:0009127,GO:0009141,GO:0009142,GO:0009144,GO:0009145,GO:0009150,GO:0009152,GO:0009156,GO:0009161,GO:0009165,GO:0009167,GO:…
CsaV3_1G010780.1	GO:0003674,GO:0003824,GO:0004601,GO:0005575,GO:0005618,GO:0005623,GO:0005911,GO:0008150,GO:0008152,GO:0009505,GO:0009506,GO:0009636,GO:0009664,GO:0009987,GO:0016043,GO:0016209,GO:0016491,GO:0016684,GO:0030054,GO:0030312,GO:0042221,GO:0044464,GO:0045229,GO:0050896,GO:0051716,GO:0055044,GO:0055114,GO:0070887,GO:0071554,GO:0071555,GO:0071669,GO:0071840,GO:0071944,GO:0097237,GO:0098754,GO:0098869,GO:…
CsaV3_1G010820.1	GO:0005575,GO:0005623,GO:0005886,GO:0005911,GO:0009506,GO:0016020,GO:0030054,GO:0031224,GO:0031225,GO:0031226,GO:0044425,GO:0044459,GO:0044464,GO:0046658,GO:0055044,GO:0071944
CsaV3_1G010840.1	GO:0003674,GO:0003824,GO:0005215,GO:0005575,GO:0005622,GO:0005623,GO:0005737,GO:0006810,GO:0006873,GO:0006875,GO:0006879,GO:0008150,GO:0009507,GO:0009532,GO:0009536,GO:0009570,GO:0009987,GO:0015399,GO:0015405,GO:0016462,GO:0016787,GO:0016817,GO:0016818,GO:0016887,GO:0017111,GO:0019725,GO:0022804,GO:0022857,GO:0030003,GO:0042592,GO:0042623,GO:0042626,GO:0043226,GO:0043227,GO:0043229,GO:0043231,GO:…
CsaV3_1G010850.1	GO:0000302,GO:0001101,GO:0003674,GO:0003676,GO:0003723,GO:0003727,GO:0003729,GO:0005488,GO:0005575,GO:0005622,GO:0005623,GO:0005634,GO:0006950,GO:0006979,GO:0008143,GO:0008150,GO:0009719,GO:0009725,GO:0009735,GO:0010033,GO:0010035,GO:0010193,GO:0042221,GO:0042493,GO:0043226,GO:0043227,GO:0043229,GO:0043231,GO:0044424,GO:0044464,GO:0046677,GO:0050896,GO:0070717,GO:0097159,GO:1901363,GO:1901700
CsaV3.1_1G02528	GO:0000302,GO:0001101,GO:0003674,GO:0003676,GO:0003723,GO:0003727,GO:0003729,GO:0005488,GO:0005575,GO:0005622,GO:0005623,GO:0005634,GO:0006950,GO:0006979,GO:0008143,GO:0008150,GO:0009719,GO:0009725,GO:0009735,GO:0010033,GO:0010035,GO:0010193,GO:0042221,GO:0042493,GO:0043226,GO:0043227,GO:0043229,GO:0043231,GO:0044424,GO:0044464,GO:0046677,GO:0050896,GO:0070717,GO:0097159,GO:1901363,GO:1901700
CsaV3_1G010860.1	GO:0006950,GO:0008150,GO:0009266,GO:0009408,GO:0009628,GO:0050896
CsaV3_1G010880.1	GO:0000325,GO:0005575,GO:0005622,GO:0005623,GO:0005737,GO:0005773,GO:0005774,GO:0008150,GO:0009705,GO:0016020,GO:0016032,GO:0019058,GO:0019079,GO:0031090,GO:0043226,GO:0043227,GO:0043229,GO:0043231,GO:0044403,GO:0044419,GO:0044422,GO:0044424,GO:0044437,GO:0044444,GO:0044446,GO:0044464,GO:0046786,GO:0051704,GO:0098588,GO:0098805
CsaV3_1G010890.1	GO:0003674,GO:0003676,GO:0003723,GO:0003824,GO:0004518,GO:0004519,GO:0005488,GO:0005575,GO:0005622,GO:0005623,GO:0005737,GO:0005739,GO:0006139,GO:0006725,GO:0006807,GO:0008150,GO:0008152,GO:0009451,GO:0009987,GO:0016020,GO:0016070,GO:0016787,GO:0016788,GO:0034641,GO:0043170,GO:0043226,GO:0043227,GO:0043229,GO:0043231,GO:0043412,GO:0044237,GO:0044238,GO:0044424,GO:0044444,GO:0044464,GO:0046483,GO:…
CsaV3_1G010910.1	GO:0001516,GO:0001676,GO:0003674,GO:0003824,GO:0004620,GO:0004623,GO:0005575,GO:0005622,GO:0005623,GO:0005737,GO:0005777,GO:0005778,GO:0006082,GO:0006629,GO:0006631,GO:0006633,GO:0006636,GO:0006644,GO:0006650,GO:0006690,GO:0006692,GO:0006693,GO:0006793,GO:0006796,GO:0006807,GO:0006810,GO:0006811,GO:0006820,GO:0006869,GO:0006950,GO:0006952,GO:0008150,GO:0008152,GO:0008219,GO:0008610,GO:0009056,GO:…
CsaV3_1G010930.1	GO:0003674,GO:0003824,GO:0006139,GO:0006206,GO:0006213,GO:0006725,GO:0006807,GO:0008150,GO:0008152,GO:0008655,GO:0009058,GO:0009112,GO:0009116,GO:0009119,GO:0009451,GO:0009982,GO:0009987,GO:0016070,GO:0016853,GO:0016866,GO:0018130,GO:0019438,GO:0019858,GO:0034641,GO:0034654,GO:0043094,GO:0043170,GO:0043412,GO:0044237,GO:0044238,GO:0044249,GO:0044271,GO:0044281,GO:0046087,GO:0046131,GO:0046483,GO:…
CsaV3_1G010950.1	GO:0003674,GO:0003824,GO:0006139,GO:0006206,GO:0006213,GO:0006725,GO:0006807,GO:0008150,GO:0008152,GO:0008655,GO:0009058,GO:0009112,GO:0009116,GO:0009119,GO:0009451,GO:0009982,GO:0009987,GO:0016070,GO:0016853,GO:0016866,GO:0018130,GO:0019438,GO:0019858,GO:0034641,GO:0034654,GO:0043094,GO:0043170,GO:0043412,GO:0044237,GO:0044238,GO:0044249,GO:0044271,GO:0044281,GO:0046087,GO:0046131,GO:0046483,GO:…
CsaV3.1_1G00793	GO:0003674,GO:0003824,GO:0004553,GO:0008150,GO:0008152,GO:0008422,GO:0015926,GO:0016787,GO:0016798,GO:0071704,GO:1901135,GO:1901657
CsaV3_1G010970.1	GO:0000162,GO:0003674,GO:0003824,GO:0004834,GO:0005575,GO:0005622,GO:0005623,GO:0005634,GO:0005737,GO:0006082,GO:0006520,GO:0006568,GO:0006576,GO:0006586,GO:0006725,GO:0006807,GO:0008150,GO:0008152,GO:0008652,GO:0009058,GO:0009072,GO:0009073,GO:0009308,GO:0009309,GO:0009987,GO:0016053,GO:0016829,GO:0016835,GO:0016836,GO:0018130,GO:0019438,GO:0019752,GO:0034641,GO:0042401,GO:0042430,GO:0042435,GO:…
CsaV3_1G010990.1	GO:0000003,GO:0003006,GO:0003674,GO:0003676,GO:0003677,GO:0003700,GO:0005488,GO:0005575,GO:0005622,GO:0005623,GO:0005634,GO:0006355,GO:0007275,GO:0008150,GO:0008544,GO:0009790,GO:0009791,GO:0009793,GO:0009845,GO:0009888,GO:0009889,GO:0009913,GO:0009987,GO:0010154,GO:0010468,GO:0010556,GO:0019219,GO:0019222,GO:0022414,GO:0030154,GO:0030855,GO:0031323,GO:0031326,GO:0032501,GO:0032502,GO:0043226,GO:…
CsaV3_1G011000.1	GO:0000003,GO:0000902,GO:0000904,GO:0003006,GO:0005575,GO:0005622,GO:0005623,GO:0005737,GO:0008150,GO:0009653,GO:0009826,GO:0009856,GO:0009860,GO:0009932,GO:0009987,GO:0016043,GO:0016049,GO:0022414,GO:0030154,GO:0032501,GO:0032502,GO:0032989,GO:0040007,GO:0044424,GO:0044464,GO:0044706,GO:0048468,GO:0048588,GO:0048589,GO:0048856,GO:0048868,GO:0048869,GO:0051704,GO:0060560,GO:0071840
CsaV3_1G011030.1	GO:0001101,GO:0006464,GO:0006807,GO:0008150,GO:0008152,GO:0009719,GO:0009725,GO:0009751,GO:0009987,GO:0010033,GO:0014070,GO:0019538,GO:0036211,GO:0042221,GO:0042493,GO:0043170,GO:0043412,GO:0044237,GO:0044238,GO:0044260,GO:0044267,GO:0046677,GO:0050896,GO:0071704,GO:1901564,GO:1901700
CsaV3_1G011040.1	GO:0005575,GO:0005622,GO:0005623,GO:0005737,GO:0005783,GO:0005789,GO:0012505,GO:0016020,GO:0031984,GO:0042175,GO:0043226,GO:0043227,GO:0043229,GO:0043231,GO:0044422,GO:0044424,GO:0044425,GO:0044432,GO:0044444,GO:0044446,GO:0044464,GO:0098827
CsaV3_1G011060.1	GO:0003674,GO:0003824,GO:0006082,GO:0006629,GO:0006720,GO:0006721,GO:0008150,GO:0008152,GO:0009685,GO:0009987,GO:0010817,GO:0016101,GO:0016491,GO:0016705,GO:0016706,GO:0019752,GO:0042445,GO:0043436,GO:0044237,GO:0044238,GO:0044255,GO:0044281,GO:0045543,GO:0051213,GO:0052635,GO:0055114,GO:0065007,GO:0065008,GO:0071704
CsaV3_1G011070.1	GO:0003674,GO:0003824,GO:0004672,GO:0005575,GO:0005622,GO:0005623,GO:0005737,GO:0005829,GO:0006464,GO:0006468,GO:0006793,GO:0006796,GO:0006807,GO:0008150,GO:0008152,GO:0009987,GO:0016301,GO:0016310,GO:0016740,GO:0016772,GO:0016773,GO:0019538,GO:0036211,GO:0043170,GO:0043412,GO:0044237,GO:0044238,GO:0044260,GO:0044267,GO:0044424,GO:0044444,GO:0044464,GO:0071704,GO:0140096,GO:1901564
CsaV3.1_1G02530	GO:0003674,GO:0003824,GO:0004672,GO:0004674,GO:0005575,GO:0005623,GO:0005886,GO:0006464,GO:0006468,GO:0006793,GO:0006796,GO:0006807,GO:0006950,GO:0006952,GO:0008150,GO:0008152,GO:0009605,GO:0009607,GO:0009617,GO:0009987,GO:0016020,GO:0016301,GO:0016310,GO:0016740,GO:0016772,GO:0016773,GO:0019538,GO:0036211,GO:0042742,GO:0043170,GO:0043207,GO:0043412,GO:0044237,GO:0044238,GO:0044260,GO:0044267,GO:…
CsaV3.1_1G02531	GO:0003674,GO:0003824,GO:0004672,GO:0004674,GO:0005575,GO:0005623,GO:0005886,GO:0006464,GO:0006468,GO:0006793,GO:0006796,GO:0006807,GO:0006950,GO:0006952,GO:0008150,GO:0008152,GO:0009605,GO:0009607,GO:0009617,GO:0009987,GO:0016020,GO:0016301,GO:0016310,GO:0016740,GO:0016772,GO:0016773,GO:0019538,GO:0036211,GO:0042742,GO:0043170,GO:0043207,GO:0043412,GO:0044237,GO:0044238,GO:0044260,GO:0044267,GO:…
CsaV3_1G011170.1	GO:0001101,GO:0002376,GO:0003674,GO:0003824,GO:0004672,GO:0004674,GO:0005575,GO:0005576,GO:0005623,GO:0005886,GO:0006464,GO:0006468,GO:0006793,GO:0006796,GO:0006807,GO:0006950,GO:0006952,GO:0006955,GO:0008150,GO:0008152,GO:0008219,GO:0009605,GO:0009607,GO:0009617,GO:0009627,GO:0009719,GO:0009725,GO:0009751,GO:0009814,GO:0009987,GO:0010033,GO:0012501,GO:0014070,GO:0016020,GO:0016301,GO:0016310,GO:…
CsaV3_1G011180.1	GO:0001101,GO:0002376,GO:0005575,GO:0005576,GO:0006950,GO:0006952,GO:0006955,GO:0008150,GO:0008219,GO:0009605,GO:0009607,GO:0009627,GO:0009719,GO:0009725,GO:0009751,GO:0009814,GO:0009987,GO:0010033,GO:0012501,GO:0014070,GO:0042221,GO:0042493,GO:0043207,GO:0045087,GO:0046677,GO:0048046,GO:0050896,GO:0051704,GO:0051707,GO:0098542,GO:1901700
CsaV3_1G011310.1	GO:0003674,GO:0003756,GO:0003824,GO:0004791,GO:0005575,GO:0005622,GO:0005623,GO:0005737,GO:0005829,GO:0006950,GO:0006979,GO:0008150,GO:0008152,GO:0009636,GO:0009987,GO:0015035,GO:0015036,GO:0016209,GO:0016491,GO:0016651,GO:0016667,GO:0016668,GO:0016671,GO:0016853,GO:0016860,GO:0016864,GO:0019725,GO:0033554,GO:0034599,GO:0042221,GO:0042592,GO:0044424,GO:0044444,GO:0044464,GO:0045454,GO:0047134,GO:…
CsaV3_1G011320.1	GO:0000003,GO:0000212,GO:0000226,GO:0000280,GO:0003674,GO:0003774,GO:0003777,GO:0003824,GO:0005575,GO:0005622,GO:0005623,GO:0005634,GO:0005737,GO:0005819,GO:0005856,GO:0005871,GO:0005872,GO:0005874,GO:0005875,GO:0005876,GO:0006928,GO:0006996,GO:0007010,GO:0007017,GO:0007018,GO:0007049,GO:0007051,GO:0007053,GO:0007140,GO:0007276,GO:0008150,GO:0008569,GO:0009524,GO:0009971,GO:0009987,GO:0015630,GO:…
CsaV3.1_1G00810	GO:0005575,GO:0005576,GO:0005622,GO:0005623,GO:0005737,GO:0009507,GO:0009532,GO:0009534,GO:0009535,GO:0009536,GO:0009570,GO:0009579,GO:0016020,GO:0031976,GO:0031977,GO:0031984,GO:0034357,GO:0042651,GO:0043226,GO:0043227,GO:0043229,GO:0043231,GO:0044422,GO:0044424,GO:0044434,GO:0044435,GO:0044436,GO:0044444,GO:0044446,GO:0044464,GO:0048046,GO:0055035
CsaV3_1G011350.1	GO:0005575,GO:0005576,GO:0005618,GO:0005623,GO:0030312,GO:0044464,GO:0071944
CsaV3_1G011400.1	GO:0000287,GO:0003674,GO:0003824,GO:0005488,GO:0005575,GO:0005622,GO:0005623,GO:0005737,GO:0006629,GO:0006720,GO:0006721,GO:0006950,GO:0006952,GO:0008150,GO:0008152,GO:0008299,GO:0008610,GO:0009058,GO:0009507,GO:0009536,GO:0009605,GO:0009607,GO:0009611,GO:0009617,GO:0009987,GO:0010333,GO:0010334,GO:0016101,GO:0016102,GO:0016114,GO:0016829,GO:0016835,GO:0016838,GO:0031347,GO:0034007,GO:0042214,GO:…
CsaV3_1G011410.1	GO:0000287,GO:0003674,GO:0003824,GO:0005488,GO:0005575,GO:0005622,GO:0005623,GO:0005737,GO:0006629,GO:0006720,GO:0006721,GO:0006950,GO:0006952,GO:0008150,GO:0008152,GO:0008299,GO:0008610,GO:0009058,GO:0009507,GO:0009536,GO:0009605,GO:0009607,GO:0009611,GO:0009617,GO:0009987,GO:0010333,GO:0010334,GO:0016101,GO:0016102,GO:0016114,GO:0016829,GO:0016835,GO:0016838,GO:0031347,GO:0034007,GO:0042214,GO:…
CsaV3_1G011420.1	GO:0000287,GO:0003674,GO:0003824,GO:0005488,GO:0005575,GO:0005622,GO:0005623,GO:0005737,GO:0006629,GO:0006720,GO:0006721,GO:0006950,GO:0006952,GO:0008150,GO:0008152,GO:0008299,GO:0008610,GO:0009058,GO:0009507,GO:0009536,GO:0009605,GO:0009607,GO:0009611,GO:0009617,GO:0009987,GO:0010333,GO:0010334,GO:0016101,GO:0016102,GO:0016114,GO:0016829,GO:0016835,GO:0016838,GO:0031347,GO:0034007,GO:0042214,GO:…
CsaV3_1G011430.1	GO:0000287,GO:0003674,GO:0003824,GO:0005488,GO:0005575,GO:0005622,GO:0005623,GO:0005737,GO:0006629,GO:0006720,GO:0006721,GO:0006950,GO:0006952,GO:0008150,GO:0008152,GO:0008299,GO:0008610,GO:0009058,GO:0009507,GO:0009536,GO:0009605,GO:0009607,GO:0009611,GO:0009617,GO:0009987,GO:0010333,GO:0010334,GO:0016101,GO:0016102,GO:0016114,GO:0016829,GO:0016835,GO:0016838,GO:0031347,GO:0034007,GO:0042214,GO:…
CsaV3_1G011460.1	GO:0000820,GO:0000976,GO:0000977,GO:0000978,GO:0000981,GO:0000987,GO:0001012,GO:0001067,GO:0001101,GO:0001228,GO:0003674,GO:0003676,GO:0003677,GO:0003690,GO:0003700,GO:0005488,GO:0005575,GO:0005622,GO:0005623,GO:0005634,GO:0006139,GO:0006351,GO:0006355,GO:0006357,GO:0006366,GO:0006521,GO:0006725,GO:0006807,GO:0006950,GO:0006970,GO:0007154,GO:0008150,GO:0008152,GO:0009058,GO:0009059,GO:0009414,GO:…
CsaV3.1_1G00819	GO:0003674,GO:0003824,GO:0004672,GO:0004674,GO:0005488,GO:0005515,GO:0005516,GO:0005575,GO:0005623,GO:0005886,GO:0006464,GO:0006468,GO:0006793,GO:0006796,GO:0006807,GO:0008150,GO:0008152,GO:0009987,GO:0016020,GO:0016301,GO:0016310,GO:0016740,GO:0016772,GO:0016773,GO:0019538,GO:0036211,GO:0043170,GO:0043412,GO:0044237,GO:0044238,GO:0044260,GO:0044267,GO:0044464,GO:0071704,GO:0071944,GO:0140096,GO:…
CsaV3_1G011480.1	GO:0003674,GO:0003824,GO:0004672,GO:0004674,GO:0005488,GO:0005515,GO:0005516,GO:0005575,GO:0005623,GO:0005886,GO:0006464,GO:0006468,GO:0006793,GO:0006796,GO:0006807,GO:0008150,GO:0008152,GO:0009987,GO:0016020,GO:0016301,GO:0016310,GO:0016740,GO:0016772,GO:0016773,GO:0019538,GO:0036211,GO:0043170,GO:0043412,GO:0044237,GO:0044238,GO:0044260,GO:0044267,GO:0044464,GO:0071704,GO:0071944,GO:0140096,GO:…
CsaV3_1G011510.1	GO:0003674,GO:0005215,GO:0005575,GO:0005622,GO:0005623,GO:0005737,GO:0005773,GO:0005774,GO:0006810,GO:0006855,GO:0008150,GO:0015238,GO:0015893,GO:0016020,GO:0022857,GO:0031090,GO:0042221,GO:0042493,GO:0043226,GO:0043227,GO:0043229,GO:0043231,GO:0044422,GO:0044424,GO:0044437,GO:0044444,GO:0044446,GO:0044464,GO:0050896,GO:0051179,GO:0051234,GO:0055085,GO:0098588,GO:0098805
CsaV3.1_1G00823	GO:0000165,GO:0000166,GO:0000187,GO:0000302,GO:0001568,GO:0001772,GO:0001775,GO:0001784,GO:0001817,GO:0001819,GO:0001820,GO:0001932,GO:0001934,GO:0001944,GO:0001945,GO:0001959,GO:0002090,GO:0002092,GO:0002218,GO:0002220,GO:0002223,GO:0002238,GO:0002250,GO:0002252,GO:0002253,GO:0002263,GO:0002274,GO:0002275,GO:0002281,GO:0002283,GO:0002351,GO:0002366,GO:0002376,GO:0002429,GO:0002431,GO:0002433,GO:…
CsaV3_1G011550.1	GO:0000165,GO:0000166,GO:0000187,GO:0000302,GO:0001568,GO:0001772,GO:0001775,GO:0001784,GO:0001817,GO:0001819,GO:0001820,GO:0001932,GO:0001934,GO:0001944,GO:0001945,GO:0001959,GO:0002090,GO:0002092,GO:0002218,GO:0002220,GO:0002223,GO:0002238,GO:0002250,GO:0002252,GO:0002253,GO:0002263,GO:0002274,GO:0002275,GO:0002281,GO:0002283,GO:0002351,GO:0002366,GO:0002376,GO:0002429,GO:0002431,GO:0002433,GO:…
CsaV3_1G011570.1	GO:0000165,GO:0000166,GO:0000187,GO:0000302,GO:0001568,GO:0001772,GO:0001775,GO:0001784,GO:0001817,GO:0001819,GO:0001820,GO:0001932,GO:0001934,GO:0001944,GO:0001945,GO:0001959,GO:0002090,GO:0002092,GO:0002218,GO:0002220,GO:0002223,GO:0002238,GO:0002250,GO:0002252,GO:0002253,GO:0002263,GO:0002274,GO:0002275,GO:0002281,GO:0002283,GO:0002351,GO:0002366,GO:0002376,GO:0002429,GO:0002431,GO:0002433,GO:…
CsaV3_1G011650.1	GO:0003674,GO:0003824,GO:0004672,GO:0004674,GO:0005488,GO:0005515,GO:0005516,GO:0005575,GO:0005623,GO:0005886,GO:0006464,GO:0006468,GO:0006793,GO:0006796,GO:0006807,GO:0008150,GO:0008152,GO:0009987,GO:0016020,GO:0016301,GO:0016310,GO:0016740,GO:0016772,GO:0016773,GO:0019538,GO:0036211,GO:0043170,GO:0043412,GO:0044237,GO:0044238,GO:0044260,GO:0044267,GO:0044464,GO:0071704,GO:0071944,GO:0140096,GO:…
CsaV3_1G011660.1	GO:0003674,GO:0003824,GO:0004672,GO:0004674,GO:0005488,GO:0005515,GO:0005516,GO:0005575,GO:0005623,GO:0005886,GO:0006464,GO:0006468,GO:0006793,GO:0006796,GO:0006807,GO:0008150,GO:0008152,GO:0009987,GO:0016020,GO:0016301,GO:0016310,GO:0016740,GO:0016772,GO:0016773,GO:0019538,GO:0036211,GO:0043170,GO:0043412,GO:0044237,GO:0044238,GO:0044260,GO:0044267,GO:0044464,GO:0071704,GO:0071944,GO:0140096,GO:…
CsaV3_1G011670.1	GO:0003674,GO:0005215,GO:0005337,GO:0005345,GO:0005575,GO:0005623,GO:0005886,GO:0005887,GO:0006810,GO:0006863,GO:0008150,GO:0009914,GO:0010184,GO:0010817,GO:0015205,GO:0015211,GO:0015851,GO:0015858,GO:0015860,GO:0015931,GO:0015932,GO:0016020,GO:0016021,GO:0022857,GO:0031224,GO:0031226,GO:0044425,GO:0044459,GO:0044464,GO:0051179,GO:0051234,GO:0055085,GO:0065007,GO:0065008,GO:0071702,GO:0071705,GO:…
CsaV3_1G011680.1	GO:0003674,GO:0003824,GO:0004672,GO:0004674,GO:0005488,GO:0005515,GO:0005516,GO:0005575,GO:0005623,GO:0005886,GO:0006464,GO:0006468,GO:0006793,GO:0006796,GO:0006807,GO:0008150,GO:0008152,GO:0009987,GO:0016020,GO:0016301,GO:0016310,GO:0016740,GO:0016772,GO:0016773,GO:0019538,GO:0036211,GO:0043170,GO:0043412,GO:0044237,GO:0044238,GO:0044260,GO:0044267,GO:0044464,GO:0071704,GO:0071944,GO:0140096,GO:…
CsaV3.1_1G02537	GO:0003674,GO:0003700,GO:0006355,GO:0008150,GO:0009889,GO:0010468,GO:0010556,GO:0019219,GO:0019222,GO:0031323,GO:0031326,GO:0050789,GO:0050794,GO:0051171,GO:0051252,GO:0060255,GO:0065007,GO:0080090,GO:0140110,GO:1903506,GO:2000112,GO:2001141
CsaV3_1G011720.1	GO:0000981,GO:0000988,GO:0000989,GO:0001067,GO:0001076,GO:0001134,GO:0001135,GO:0003674,GO:0003676,GO:0003677,GO:0003700,GO:0005488,GO:0005575,GO:0005622,GO:0005623,GO:0005634,GO:0006355,GO:0006357,GO:0008150,GO:0009889,GO:0009987,GO:0010468,GO:0010556,GO:0019219,GO:0019222,GO:0030154,GO:0031323,GO:0031326,GO:0032502,GO:0043226,GO:0043227,GO:0043229,GO:0043231,GO:0043565,GO:0044212,GO:0044424,GO:…
CsaV3_1G011780.1	GO:0003674,GO:0003824,GO:0003954,GO:0005575,GO:0005622,GO:0005623,GO:0005737,GO:0005739,GO:0005740,GO:0005743,GO:0005758,GO:0006091,GO:0006116,GO:0006119,GO:0006139,GO:0006163,GO:0006725,GO:0006732,GO:0006733,GO:0006734,GO:0006753,GO:0006793,GO:0006796,GO:0006807,GO:0008137,GO:0008150,GO:0008152,GO:0009117,GO:0009123,GO:0009126,GO:0009141,GO:0009144,GO:0009150,GO:0009161,GO:0009167,GO:0009199,GO:…
CsaV3.1_1G00838	GO:0003674,GO:0005488,GO:0005515,GO:0005575,GO:0005622,GO:0005623,GO:0005634,GO:0005654,GO:0019899,GO:0031974,GO:0031981,GO:0043226,GO:0043227,GO:0043229,GO:0043231,GO:0043233,GO:0044422,GO:0044424,GO:0044428,GO:0044446,GO:0044464,GO:0070013
CsaV3_1G011800.1	GO:0003674,GO:0003676,GO:0003723,GO:0005488,GO:0005575,GO:0005622,GO:0005623,GO:0005634,GO:0005654,GO:0005697,GO:0006996,GO:0008150,GO:0009889,GO:0009891,GO:0009893,GO:0009987,GO:0010556,GO:0010557,GO:0010604,GO:0015030,GO:0016043,GO:0016604,GO:0019219,GO:0019222,GO:0022607,GO:0031323,GO:0031325,GO:0031326,GO:0031328,GO:0031974,GO:0031981,GO:0032200,GO:0032202,GO:0032203,GO:0032991,GO:0043085,GO:…
CsaV3_1G011810.1	GO:0000287,GO:0003674,GO:0003824,GO:0003919,GO:0005488,GO:0005575,GO:0005622,GO:0005623,GO:0005737,GO:0006793,GO:0006796,GO:0006915,GO:0006950,GO:0008150,GO:0008152,GO:0008219,GO:0008531,GO:0009611,GO:0009893,GO:0009987,GO:0012501,GO:0016301,GO:0016310,GO:0016311,GO:0016740,GO:0016772,GO:0016773,GO:0016779,GO:0016787,GO:0016788,GO:0016791,GO:0019222,GO:0033860,GO:0033864,GO:0042060,GO:0042578,GO:…
CsaV3_1G011820.1	GO:0000003,GO:0000149,GO:0000902,GO:0000904,GO:0003006,GO:0003674,GO:0005488,GO:0005515,GO:0005575,GO:0005622,GO:0005623,GO:0005737,GO:0005886,GO:0006810,GO:0006887,GO:0006906,GO:0006996,GO:0008150,GO:0009653,GO:0009826,GO:0009856,GO:0009860,GO:0009932,GO:0009987,GO:0012505,GO:0016020,GO:0016021,GO:0016043,GO:0016049,GO:0016050,GO:0016192,GO:0022406,GO:0022414,GO:0030133,GO:0030154,GO:0031201,GO:…
CsaV3_1G011850.1	GO:0000003,GO:0000014,GO:0003006,GO:0003674,GO:0003824,GO:0004518,GO:0004519,GO:0004520,GO:0004521,GO:0004536,GO:0004540,GO:0005575,GO:0005576,GO:0006139,GO:0006259,GO:0006725,GO:0006807,GO:0007275,GO:0007568,GO:0008150,GO:0008152,GO:0009791,GO:0009908,GO:0009987,GO:0010150,GO:0016070,GO:0016787,GO:0016788,GO:0016891,GO:0016893,GO:0022414,GO:0032501,GO:0032502,GO:0034641,GO:0043170,GO:0043765,GO:…
CsaV3.1_1G00845	GO:0003674,GO:0003824,GO:0006793,GO:0006796,GO:0008150,GO:0008152,GO:0008252,GO:0008441,GO:0009987,GO:0016311,GO:0016787,GO:0016788,GO:0016791,GO:0042578,GO:0044237
CsaV3_1G011890.1	GO:0000151,GO:0005575,GO:0005622,GO:0005623,GO:0031461,GO:0032991,GO:0044424,GO:0044464,GO:0080008,GO:1902494,GO:1990234
CsaV3.1_1G00850	GO:0005575,GO:0005622,GO:0005623,GO:0005737,GO:0044424,GO:0044464
CsaV3_1G011960.1	GO:0003674,GO:0003824,GO:0004180,GO:0004185,GO:0005575,GO:0005622,GO:0005623,GO:0005737,GO:0005773,GO:0006508,GO:0006807,GO:0008150,GO:0008152,GO:0008233,GO:0008236,GO:0008238,GO:0009056,GO:0009057,GO:0009987,GO:0016787,GO:0017171,GO:0019538,GO:0030163,GO:0043170,GO:0043226,GO:0043227,GO:0043229,GO:0043231,GO:0044237,GO:0044238,GO:0044248,GO:0044257,GO:0044260,GO:0044265,GO:0044267,GO:0044424,GO:…
CsaV3_1G011970.1	GO:0000003,GO:0003006,GO:0003674,GO:0003700,GO:0006355,GO:0007275,GO:0008150,GO:0009555,GO:0009790,GO:0009791,GO:0009793,GO:0009889,GO:0009908,GO:0010154,GO:0010468,GO:0010556,GO:0019219,GO:0019222,GO:0022414,GO:0031323,GO:0031326,GO:0032501,GO:0032502,GO:0048229,GO:0048316,GO:0048367,GO:0048437,GO:0048438,GO:0048443,GO:0048466,GO:0048608,GO:0048653,GO:0048731,GO:0048827,GO:0048856,GO:0050789,GO:…
CsaV3_1G011990.1	GO:0005575,GO:0005622,GO:0005623,GO:0005737,GO:0006996,GO:0008150,GO:0009507,GO:0009526,GO:0009527,GO:0009536,GO:0009657,GO:0009658,GO:0009707,GO:0009941,GO:0009987,GO:0016020,GO:0016043,GO:0019867,GO:0031090,GO:0031967,GO:0031968,GO:0031969,GO:0031975,GO:0042170,GO:0043226,GO:0043227,GO:0043229,GO:0043231,GO:0044422,GO:0044424,GO:0044434,GO:0044435,GO:0044444,GO:0044446,GO:0044464,GO:0071840,GO:…
CsaV3_1G012020.1	GO:0005575,GO:0005622,GO:0005623,GO:0005737,GO:0009507,GO:0009534,GO:0009536,GO:0009543,GO:0009579,GO:0031976,GO:0031977,GO:0031978,GO:0031984,GO:0043226,GO:0043227,GO:0043229,GO:0043231,GO:0044422,GO:0044424,GO:0044434,GO:0044435,GO:0044436,GO:0044444,GO:0044446,GO:0044464
CsaV3_1G012040.1	GO:0005575,GO:0005622,GO:0005623,GO:0005737,GO:0009507,GO:0009534,GO:0009536,GO:0009543,GO:0009579,GO:0031976,GO:0031977,GO:0031978,GO:0031984,GO:0043226,GO:0043227,GO:0043229,GO:0043231,GO:0044422,GO:0044424,GO:0044434,GO:0044435,GO:0044436,GO:0044444,GO:0044446,GO:0044464
CsaV3_1G012050.1	GO:0005575,GO:0005622,GO:0005623,GO:0005737,GO:0009507,GO:0009534,GO:0009536,GO:0009543,GO:0009579,GO:0031976,GO:0031977,GO:0031978,GO:0031984,GO:0043226,GO:0043227,GO:0043229,GO:0043231,GO:0044422,GO:0044424,GO:0044434,GO:0044435,GO:0044436,GO:0044444,GO:0044446,GO:0044464
CsaV3_1G012070.1	GO:0005575,GO:0005622,GO:0005623,GO:0005737,GO:0009507,GO:0009534,GO:0009536,GO:0009543,GO:0009579,GO:0031976,GO:0031977,GO:0031978,GO:0031984,GO:0043226,GO:0043227,GO:0043229,GO:0043231,GO:0044422,GO:0044424,GO:0044434,GO:0044435,GO:0044436,GO:0044444,GO:0044446,GO:0044464
CsaV3_1G012110.1	GO:0000287,GO:0001676,GO:0002532,GO:0002538,GO:0002539,GO:0003008,GO:0003013,GO:0003674,GO:0003824,GO:0004301,GO:0005488,GO:0005575,GO:0005622,GO:0005623,GO:0005737,GO:0005777,GO:0005829,GO:0006082,GO:0006629,GO:0006631,GO:0006793,GO:0006796,GO:0006950,GO:0006952,GO:0006954,GO:0007600,GO:0008015,GO:0008150,GO:0008152,GO:0008217,GO:0009987,GO:0016311,GO:0016787,GO:0016788,GO:0016791,GO:0016801,GO:…
CsaV3_1G012130.1	GO:0003674,GO:0003824,GO:0004672,GO:0004674,GO:0005575,GO:0005623,GO:0005886,GO:0006464,GO:0006468,GO:0006793,GO:0006796,GO:0006807,GO:0008150,GO:0008152,GO:0009987,GO:0016020,GO:0016301,GO:0016310,GO:0016740,GO:0016772,GO:0016773,GO:0019538,GO:0036211,GO:0043170,GO:0043412,GO:0044237,GO:0044238,GO:0044260,GO:0044267,GO:0044464,GO:0071704,GO:0071944,GO:0140096,GO:1901564
CsaV3_1G012180.1	GO:0003674,GO:0003824,GO:0006629,GO:0006643,GO:0006665,GO:0006672,GO:0006807,GO:0008150,GO:0008152,GO:0008610,GO:0009058,GO:0009987,GO:0016491,GO:0016705,GO:0030148,GO:0034641,GO:0042284,GO:0043603,GO:0043604,GO:0044237,GO:0044238,GO:0044249,GO:0044255,GO:0044271,GO:0046467,GO:0046513,GO:0055114,GO:0071704,GO:1901564,GO:1901566,GO:1901576
CsaV3_1G012190.1	GO:0000255,GO:0000256,GO:0003674,GO:0003824,GO:0004038,GO:0005575,GO:0005622,GO:0005623,GO:0005737,GO:0005783,GO:0006139,GO:0006144,GO:0006145,GO:0006725,GO:0006807,GO:0006950,GO:0006995,GO:0007154,GO:0008150,GO:0008152,GO:0009056,GO:0009112,GO:0009267,GO:0009605,GO:0009987,GO:0009991,GO:0010135,GO:0010136,GO:0012505,GO:0016787,GO:0016810,GO:0016812,GO:0017144,GO:0019439,GO:0031667,GO:0031668,GO:…
CsaV3_1G012200.1	GO:0003674,GO:0003676,GO:0003677,GO:0003684,GO:0003690,GO:0003824,GO:0005488,GO:0005575,GO:0005622,GO:0005623,GO:0006139,GO:0006259,GO:0006281,GO:0006298,GO:0006725,GO:0006807,GO:0006950,GO:0006974,GO:0008094,GO:0008150,GO:0008152,GO:0009987,GO:0016462,GO:0016787,GO:0016817,GO:0016818,GO:0016887,GO:0017111,GO:0030983,GO:0032300,GO:0032991,GO:0033554,GO:0034641,GO:0042623,GO:0043170,GO:0044237,GO:…
CsaV3_1G012210.1	GO:0003674,GO:0003676,GO:0003723,GO:0003824,GO:0004518,GO:0004519,GO:0005488,GO:0005575,GO:0005622,GO:0005623,GO:0006139,GO:0006725,GO:0006807,GO:0008150,GO:0008152,GO:0009451,GO:0009987,GO:0016070,GO:0016787,GO:0016788,GO:0034641,GO:0043170,GO:0043226,GO:0043227,GO:0043229,GO:0043231,GO:0043412,GO:0044237,GO:0044238,GO:0044424,GO:0044464,GO:0046483,GO:0071704,GO:0090304,GO:0090305,GO:0097159,GO:…
CsaV3.1_1G00862	GO:0001101,GO:0003674,GO:0003824,GO:0004842,GO:0005575,GO:0005622,GO:0005623,GO:0005737,GO:0005783,GO:0005789,GO:0006464,GO:0006508,GO:0006511,GO:0006807,GO:0006950,GO:0006970,GO:0008150,GO:0008152,GO:0009056,GO:0009057,GO:0009266,GO:0009409,GO:0009414,GO:0009415,GO:0009611,GO:0009628,GO:0009719,GO:0009723,GO:0009725,GO:0009987,GO:0010033,GO:0010035,GO:0010498,GO:0012505,GO:0016020,GO:0016567,GO:…
CsaV3_1G012280.1	GO:0005575,GO:0005622,GO:0005623,GO:0005634,GO:0008150,GO:0009605,GO:0009607,GO:0009617,GO:0031347,GO:0031349,GO:0040008,GO:0043207,GO:0043226,GO:0043227,GO:0043229,GO:0043231,GO:0044424,GO:0044464,GO:0045927,GO:0048518,GO:0048583,GO:0048584,GO:0050789,GO:0050896,GO:0051704,GO:0051707,GO:0065007,GO:0080134
CsaV3_1G012300.1	GO:0000003,GO:0005575,GO:0005623,GO:0005886,GO:0007275,GO:0007623,GO:0008150,GO:0009555,GO:0016020,GO:0032501,GO:0032502,GO:0044464,GO:0048229,GO:0048511,GO:0048856,GO:0071944
CsaV3_1G012330.1	GO:0005575,GO:0005623,GO:0005886,GO:0016020,GO:0044464,GO:0071944
CsaV3_1G012350.1	GO:0000976,GO:0000977,GO:0001012,GO:0001067,GO:0003674,GO:0003676,GO:0003677,GO:0003690,GO:0003700,GO:0005488,GO:0005575,GO:0005622,GO:0005623,GO:0005634,GO:0005667,GO:0006355,GO:0006357,GO:0006950,GO:0006952,GO:0008150,GO:0009605,GO:0009607,GO:0009620,GO:0009889,GO:0010468,GO:0010556,GO:0019219,GO:0019222,GO:0031323,GO:0031326,GO:0032991,GO:0043207,GO:0043226,GO:0043227,GO:0043229,GO:0043231,GO:…
CsaV3_1G012370.1	GO:0001101,GO:0005575,GO:0005618,GO:0005623,GO:0005886,GO:0005911,GO:0008150,GO:0009505,GO:0009506,GO:0009719,GO:0009725,GO:0009753,GO:0010033,GO:0016020,GO:0030054,GO:0030312,GO:0042221,GO:0044464,GO:0048580,GO:0050789,GO:0050793,GO:0050896,GO:0051239,GO:0055044,GO:0065007,GO:0071944,GO:0080050,GO:1901700,GO:2000026,GO:2000033,GO:2000034,GO:2000241,GO:2000280
CsaV3.1_1G00868	GO:0006355,GO:0008150,GO:0009889,GO:0010185,GO:0010468,GO:0010556,GO:0019219,GO:0019222,GO:0031323,GO:0031326,GO:0031347,GO:0031348,GO:0043433,GO:0044092,GO:0048519,GO:0048583,GO:0048585,GO:0050789,GO:0050794,GO:0051090,GO:0051171,GO:0051245,GO:0051252,GO:0060255,GO:0065007,GO:0065009,GO:0080090,GO:0080134,GO:1903506,GO:2000112,GO:2001141
CsaV3_1G012390.1	GO:0000184,GO:0000723,GO:0000956,GO:0003674,GO:0003676,GO:0003677,GO:0003723,GO:0003824,GO:0004518,GO:0004540,GO:0005488,GO:0005575,GO:0005622,GO:0005623,GO:0005634,GO:0005697,GO:0005737,GO:0006139,GO:0006259,GO:0006278,GO:0006401,GO:0006402,GO:0006403,GO:0006405,GO:0006406,GO:0006611,GO:0006725,GO:0006807,GO:0006810,GO:0006886,GO:0006913,GO:0006996,GO:0007004,GO:0008104,GO:0008150,GO:0008152,GO:…
CsaV3_1G012440.1	GO:0005575,GO:0005622,GO:0005623,GO:0005634,GO:0043226,GO:0043227,GO:0043229,GO:0043231,GO:0044424,GO:0044464
CsaV3.1_1G00872	GO:0003333,GO:0003674,GO:0005215,GO:0005290,GO:0005342,GO:0005575,GO:0005622,GO:0005623,GO:0005737,GO:0005739,GO:0005740,GO:0005743,GO:0006810,GO:0006811,GO:0006812,GO:0006820,GO:0006839,GO:0006855,GO:0006865,GO:0008150,GO:0008324,GO:0008509,GO:0008514,GO:0015075,GO:0015171,GO:0015174,GO:0015179,GO:0015181,GO:0015189,GO:0015238,GO:0015318,GO:0015711,GO:0015802,GO:0015807,GO:0015809,GO:0015849,GO:…
CsaV3_1G012480.1	GO:0005575,GO:0005622,GO:0005623,GO:0005737,GO:0005768,GO:0005794,GO:0005802,GO:0012505,GO:0031410,GO:0031982,GO:0031984,GO:0043226,GO:0043227,GO:0043229,GO:0043231,GO:0044422,GO:0044424,GO:0044431,GO:0044444,GO:0044446,GO:0044464,GO:0097708,GO:0098791
CsaV3.1_1G02540	GO:0000160,GO:0003674,GO:0003700,GO:0006355,GO:0007154,GO:0007165,GO:0008150,GO:0009719,GO:0009723,GO:0009725,GO:0009755,GO:0009873,GO:0009889,GO:0009987,GO:0010033,GO:0010468,GO:0010556,GO:0019219,GO:0019222,GO:0023052,GO:0031323,GO:0031326,GO:0032870,GO:0035556,GO:0042221,GO:0050789,GO:0050794,GO:0050896,GO:0051171,GO:0051252,GO:0051716,GO:0060255,GO:0065007,GO:0070887,GO:0071310,GO:0071369,GO:…
CsaV3_1G012540.1	GO:0002376,GO:0006950,GO:0006952,GO:0006955,GO:0006970,GO:0008150,GO:0008219,GO:0009626,GO:0009628,GO:0009651,GO:0009987,GO:0010337,GO:0010565,GO:0010817,GO:0012501,GO:0019222,GO:0031323,GO:0032350,GO:0033036,GO:0033037,GO:0033554,GO:0034050,GO:0045087,GO:0050789,GO:0050794,GO:0050896,GO:0051179,GO:0051716,GO:0052542,GO:0052545,GO:0062012,GO:0065007,GO:0065008
CsaV3_1G012560.1	GO:0000272,GO:0003674,GO:0003824,GO:0004645,GO:0005488,GO:0005575,GO:0005622,GO:0005623,GO:0005737,GO:0005975,GO:0005976,GO:0005977,GO:0005980,GO:0006073,GO:0006091,GO:0006112,GO:0008144,GO:0008150,GO:0008152,GO:0008184,GO:0009056,GO:0009057,GO:0009251,GO:0009987,GO:0010033,GO:0010243,GO:0014070,GO:0014074,GO:0015980,GO:0016052,GO:0016740,GO:0016757,GO:0016758,GO:0019842,GO:0030170,GO:0036094,GO:…
CsaV3.1_1G02544	GO:0003674,GO:0003676,GO:0003723,GO:0003824,GO:0004518,GO:0004519,GO:0005488,GO:0005575,GO:0005622,GO:0005623,GO:0006139,GO:0006725,GO:0006807,GO:0008150,GO:0008152,GO:0009451,GO:0009987,GO:0016070,GO:0016787,GO:0016788,GO:0034641,GO:0043170,GO:0043226,GO:0043227,GO:0043229,GO:0043231,GO:0043412,GO:0044237,GO:0044238,GO:0044424,GO:0044464,GO:0046483,GO:0071704,GO:0090304,GO:0090305,GO:0097159,GO:…
CsaV3_1G012610.1	GO:0000075,GO:0000077,GO:0003674,GO:0003676,GO:0003677,GO:0003700,GO:0005488,GO:0006355,GO:0006950,GO:0006974,GO:0008150,GO:0009314,GO:0009628,GO:0009889,GO:0009987,GO:0010212,GO:0010332,GO:0010468,GO:0010556,GO:0010564,GO:0019219,GO:0019222,GO:0031323,GO:0031326,GO:0031570,GO:0033043,GO:0033554,GO:0040020,GO:0043565,GO:0045786,GO:0048519,GO:0048523,GO:0050789,GO:0050794,GO:0050896,GO:0051128,GO:…
CsaV3_1G012630.1	GO:0000793,GO:0001067,GO:0002215,GO:0002376,GO:0002682,GO:0002683,GO:0002831,GO:0002832,GO:0003674,GO:0003676,GO:0003677,GO:0005488,GO:0005575,GO:0005622,GO:0005623,GO:0005634,GO:0005694,GO:0006139,GO:0006259,GO:0006310,GO:0006325,GO:0006355,GO:0006464,GO:0006473,GO:0006475,GO:0006725,GO:0006807,GO:0006950,GO:0006952,GO:0006955,GO:0006974,GO:0006996,GO:0008150,GO:0008152,GO:0009605,GO:0009607,GO:…
CsaV3_1G012640.1	GO:0002161,GO:0003674,GO:0003824,GO:0005575,GO:0005622,GO:0005623,GO:0005737,GO:0006082,GO:0006139,GO:0006399,GO:0006450,GO:0006520,GO:0006725,GO:0006807,GO:0008150,GO:0008152,GO:0009056,GO:0009063,GO:0009987,GO:0016054,GO:0016070,GO:0016787,GO:0016788,GO:0019478,GO:0019752,GO:0034641,GO:0034660,GO:0043170,GO:0043436,GO:0044237,GO:0044238,GO:0044248,GO:0044281,GO:0044282,GO:0044424,GO:0044464,GO:…
CsaV3_1G012650.1	GO:0003674,GO:0003824,GO:0004601,GO:0005575,GO:0005618,GO:0005623,GO:0005911,GO:0008150,GO:0008152,GO:0009505,GO:0009506,GO:0009636,GO:0009664,GO:0009987,GO:0016043,GO:0016209,GO:0016491,GO:0016684,GO:0030054,GO:0030312,GO:0042221,GO:0044464,GO:0045229,GO:0050896,GO:0051716,GO:0055044,GO:0055114,GO:0070887,GO:0071554,GO:0071555,GO:0071669,GO:0071840,GO:0071944,GO:0097237,GO:0098754,GO:0098869,GO:…
CsaV3_1G012660.1	GO:0003674,GO:0003676,GO:0003723,GO:0003724,GO:0003824,GO:0004004,GO:0004386,GO:0005488,GO:0005575,GO:0005622,GO:0005623,GO:0005634,GO:0005681,GO:0005737,GO:0005829,GO:0005911,GO:0006139,GO:0006396,GO:0006725,GO:0006807,GO:0008026,GO:0008150,GO:0008152,GO:0008186,GO:0009506,GO:0009987,GO:0010467,GO:0016070,GO:0016462,GO:0016787,GO:0016817,GO:0016818,GO:0016887,GO:0017111,GO:0030054,GO:0032991,GO:…
CsaV3_1G012680.1	GO:0003674,GO:0003700,GO:0006355,GO:0007275,GO:0008150,GO:0009653,GO:0009889,GO:0009965,GO:0009987,GO:0010016,GO:0010468,GO:0010556,GO:0019219,GO:0019222,GO:0030154,GO:0031323,GO:0031326,GO:0032501,GO:0032502,GO:0040034,GO:0045962,GO:0048366,GO:0048367,GO:0048731,GO:0048827,GO:0048856,GO:0048869,GO:0050789,GO:0050793,GO:0050794,GO:0051171,GO:0051252,GO:0060255,GO:0065007,GO:0080090,GO:0099402,GO:…
CsaV3_1G012760.1	GO:0000166,GO:0003674,GO:0005488,GO:0005507,GO:0005524,GO:0005575,GO:0005622,GO:0005623,GO:0005634,GO:0005737,GO:0005739,GO:0008144,GO:0009507,GO:0009536,GO:0017076,GO:0030554,GO:0032553,GO:0032555,GO:0032559,GO:0035639,GO:0036094,GO:0043167,GO:0043168,GO:0043169,GO:0043226,GO:0043227,GO:0043229,GO:0043231,GO:0044424,GO:0044444,GO:0044464,GO:0046872,GO:0046914,GO:0097159,GO:0097367,GO:1901265,GO:…
CsaV3_1G012790.1	GO:0000428,GO:0001817,GO:0001819,GO:0002376,GO:0003674,GO:0003824,GO:0003899,GO:0005575,GO:0005622,GO:0005623,GO:0005634,GO:0005654,GO:0005666,GO:0005737,GO:0005829,GO:0006139,GO:0006351,GO:0006725,GO:0006807,GO:0006950,GO:0006952,GO:0006955,GO:0008150,GO:0008152,GO:0009058,GO:0009059,GO:0009987,GO:0010467,GO:0016070,GO:0016740,GO:0016772,GO:0016779,GO:0018130,GO:0019438,GO:0030880,GO:0031974,GO:…
CsaV3_1G012800.1	GO:0003674,GO:0003756,GO:0003824,GO:0005575,GO:0005622,GO:0005623,GO:0005737,GO:0005739,GO:0005773,GO:0005774,GO:0005783,GO:0006457,GO:0006950,GO:0006979,GO:0008150,GO:0009507,GO:0009536,GO:0009987,GO:0012505,GO:0016020,GO:0016853,GO:0016860,GO:0016864,GO:0031090,GO:0033554,GO:0034976,GO:0043226,GO:0043227,GO:0043229,GO:0043231,GO:0044422,GO:0044424,GO:0044437,GO:0044444,GO:0044446,GO:0044464,GO:…
CsaV3_1G012820.1	GO:0001101,GO:0002376,GO:0003674,GO:0003824,GO:0005488,GO:0005575,GO:0005622,GO:0005623,GO:0005737,GO:0006081,GO:0006082,GO:0006090,GO:0006629,GO:0006644,GO:0006720,GO:0006793,GO:0006796,GO:0006950,GO:0006952,GO:0006955,GO:0007154,GO:0007165,GO:0008150,GO:0008152,GO:0008299,GO:0008610,GO:0008654,GO:0009058,GO:0009240,GO:0009507,GO:0009526,GO:0009532,GO:0009536,GO:0009570,GO:0009605,GO:0009607,GO:…
CsaV3_1G012830.1	GO:0000323,GO:0001101,GO:0003674,GO:0003824,GO:0004812,GO:0004819,GO:0004823,GO:0004832,GO:0005096,GO:0005575,GO:0005622,GO:0005623,GO:0005634,GO:0005654,GO:0005737,GO:0005764,GO:0005773,GO:0005783,GO:0005829,GO:0005911,GO:0006082,GO:0006139,GO:0006399,GO:0006412,GO:0006418,GO:0006425,GO:0006429,GO:0006438,GO:0006518,GO:0006520,GO:0006605,GO:0006622,GO:0006623,GO:0006725,GO:0006807,GO:0006810,GO:…
CsaV3_1G012840.1	GO:0000228,GO:0000785,GO:0000786,GO:0000788,GO:0000790,GO:0003674,GO:0003676,GO:0003677,GO:0005488,GO:0005515,GO:0005575,GO:0005622,GO:0005623,GO:0005634,GO:0005694,GO:0006323,GO:0006325,GO:0006333,GO:0006334,GO:0006996,GO:0008150,GO:0009987,GO:0016043,GO:0022607,GO:0031497,GO:0031974,GO:0031981,GO:0032991,GO:0032993,GO:0034622,GO:0034728,GO:0042393,GO:0043226,GO:0043227,GO:0043228,GO:0043229,GO:…
CsaV3.1_1G00881	GO:0000151,GO:0003674,GO:0005488,GO:0005515,GO:0005575,GO:0005622,GO:0005623,GO:0005634,GO:0005737,GO:0006508,GO:0006511,GO:0006807,GO:0008150,GO:0008152,GO:0009056,GO:0009057,GO:0009987,GO:0010498,GO:0019005,GO:0019222,GO:0019538,GO:0019899,GO:0019941,GO:0030162,GO:0030163,GO:0031461,GO:0031625,GO:0032991,GO:0043161,GO:0043170,GO:0043226,GO:0043227,GO:0043229,GO:0043231,GO:0043632,GO:0044237,GO:…
CsaV3.1_1G00883	GO:0003674,GO:0003824,GO:0004553,GO:0004565,GO:0005575,GO:0005618,GO:0005622,GO:0005623,GO:0005737,GO:0005773,GO:0015925,GO:0016787,GO:0016798,GO:0030312,GO:0043226,GO:0043227,GO:0043229,GO:0043231,GO:0044424,GO:0044444,GO:0044464,GO:0071944
CsaV3_1G012920.1	GO:0003674,GO:0003824,GO:0006725,GO:0008150,GO:0008152,GO:0009058,GO:0009698,GO:0009699,GO:0009808,GO:0009809,GO:0009987,GO:0016491,GO:0016722,GO:0019438,GO:0019748,GO:0044237,GO:0044249,GO:0044550,GO:0055114,GO:0071704,GO:1901360,GO:1901362,GO:1901576
CsaV3_1G012930.1	GO:0005575,GO:0005623,GO:0005886,GO:0008150,GO:0009832,GO:0009834,GO:0009987,GO:0016020,GO:0031224,GO:0031225,GO:0042546,GO:0044085,GO:0044425,GO:0044464,GO:0071554,GO:0071669,GO:0071840,GO:0071944
CsaV3_1G012950.1	GO:0002376,GO:0005575,GO:0005623,GO:0005886,GO:0006950,GO:0006952,GO:0006955,GO:0008150,GO:0009605,GO:0009607,GO:0009620,GO:0009814,GO:0009817,GO:0016020,GO:0043207,GO:0044464,GO:0045087,GO:0050832,GO:0050896,GO:0051704,GO:0051707,GO:0071944,GO:0098542
CsaV3_1G012960.1	GO:0003674,GO:0003824,GO:0004672,GO:0004674,GO:0005575,GO:0005623,GO:0005886,GO:0006464,GO:0006468,GO:0006793,GO:0006796,GO:0006807,GO:0008150,GO:0008152,GO:0009987,GO:0016020,GO:0016301,GO:0016310,GO:0016740,GO:0016772,GO:0016773,GO:0019538,GO:0036211,GO:0043170,GO:0043412,GO:0044237,GO:0044238,GO:0044260,GO:0044267,GO:0044464,GO:0071704,GO:0071944,GO:0140096,GO:1901564
CsaV3_1G012970.1	GO:0005575,GO:0005622,GO:0005623,GO:0005737,GO:0005739,GO:0043226,GO:0043227,GO:0043229,GO:0043231,GO:0044424,GO:0044444,GO:0044464
CsaV3_1G012980.1	GO:0005575,GO:0005623,GO:0005886,GO:0006950,GO:0006952,GO:0008150,GO:0016020,GO:0044464,GO:0050896,GO:0071944
CsaV3_1G013000.1	GO:0000003,GO:0000902,GO:0001101,GO:0002682,GO:0002683,GO:0002831,GO:0002832,GO:0003006,GO:0003674,GO:0003824,GO:0005575,GO:0005622,GO:0005623,GO:0005634,GO:0006464,GO:0006807,GO:0006935,GO:0006950,GO:0007154,GO:0007275,GO:0008150,GO:0008152,GO:0009266,GO:0009267,GO:0009408,GO:0009409,GO:0009414,GO:0009415,GO:0009553,GO:0009593,GO:0009605,GO:0009628,GO:0009653,GO:0009787,GO:0009791,GO:0009826,GO:…
CsaV3_1G013010.1	GO:0003674,GO:0003676,GO:0003723,GO:0003824,GO:0004518,GO:0004519,GO:0005488,GO:0005575,GO:0005622,GO:0005623,GO:0006139,GO:0006725,GO:0006807,GO:0008150,GO:0008152,GO:0009451,GO:0009987,GO:0016070,GO:0016787,GO:0016788,GO:0034641,GO:0043170,GO:0043226,GO:0043227,GO:0043229,GO:0043231,GO:0043412,GO:0044237,GO:0044238,GO:0044424,GO:0044464,GO:0046483,GO:0071704,GO:0090304,GO:0090305,GO:0097159,GO:…
CsaV3_1G013020.1	GO:0000003,GO:0000278,GO:0000281,GO:0000394,GO:0000910,GO:0003006,GO:0003674,GO:0003676,GO:0003723,GO:0003729,GO:0003824,GO:0003972,GO:0005488,GO:0005575,GO:0005622,GO:0005623,GO:0005737,GO:0006139,GO:0006388,GO:0006396,GO:0006399,GO:0006725,GO:0006807,GO:0007049,GO:0007275,GO:0008033,GO:0008150,GO:0008152,GO:0008356,GO:0008380,GO:0008452,GO:0009790,GO:0009791,GO:0009793,GO:0009966,GO:0009987,GO:…
CsaV3_1G013030.1	GO:0005575,GO:0005622,GO:0005623,GO:0005634,GO:0006508,GO:0006511,GO:0006807,GO:0008150,GO:0008152,GO:0009056,GO:0009057,GO:0009987,GO:0019538,GO:0019941,GO:0030163,GO:0043170,GO:0043226,GO:0043227,GO:0043229,GO:0043231,GO:0043632,GO:0044237,GO:0044238,GO:0044248,GO:0044257,GO:0044260,GO:0044265,GO:0044267,GO:0044424,GO:0044464,GO:0051603,GO:0071704,GO:1901564,GO:1901565,GO:1901575
CsaV3_1G013060.1	GO:0000151,GO:0000209,GO:0003674,GO:0003824,GO:0004842,GO:0005488,GO:0005515,GO:0005575,GO:0005622,GO:0005623,GO:0005737,GO:0006464,GO:0006807,GO:0008150,GO:0008152,GO:0009653,GO:0009893,GO:0009894,GO:0009896,GO:0009987,GO:0010604,GO:0016567,GO:0016740,GO:0019222,GO:0019538,GO:0019787,GO:0019899,GO:0030154,GO:0030162,GO:0030435,GO:0031323,GO:0031325,GO:0031329,GO:0031331,GO:0031624,GO:0032268,GO:…
CsaV3_1G013070.1	GO:0005575,GO:0005622,GO:0005623,GO:0005737,GO:0009507,GO:0009532,GO:0009534,GO:0009536,GO:0009570,GO:0009579,GO:0031976,GO:0031977,GO:0031984,GO:0043226,GO:0043227,GO:0043229,GO:0043231,GO:0044422,GO:0044424,GO:0044434,GO:0044435,GO:0044436,GO:0044444,GO:0044446,GO:0044464
CsaV3.1_1G00887	GO:0000959,GO:0003674,GO:0003676,GO:0003723,GO:0003824,GO:0004518,GO:0004519,GO:0005488,GO:0005575,GO:0005622,GO:0005623,GO:0005737,GO:0005739,GO:0006139,GO:0006725,GO:0006807,GO:0007154,GO:0007165,GO:0008150,GO:0008152,GO:0009451,GO:0009743,GO:0009756,GO:0009987,GO:0010033,GO:0010182,GO:0016070,GO:0016071,GO:0016556,GO:0016787,GO:0016788,GO:0023052,GO:0034641,GO:0042221,GO:0043170,GO:0043226,GO:…
CsaV3.1_1G00888	GO:0005575,GO:0005623,GO:0005886,GO:0005911,GO:0009506,GO:0016020,GO:0030054,GO:0044464,GO:0055044,GO:0071944
CsaV3_1G013100.1	GO:0003674,GO:0003700,GO:0005575,GO:0005622,GO:0005623,GO:0005634,GO:0005730,GO:0006355,GO:0008150,GO:0009889,GO:0010468,GO:0010556,GO:0019219,GO:0019222,GO:0031323,GO:0031326,GO:0031974,GO:0031981,GO:0043226,GO:0043227,GO:0043228,GO:0043229,GO:0043231,GO:0043232,GO:0043233,GO:0044422,GO:0044424,GO:0044428,GO:0044446,GO:0044464,GO:0050789,GO:0050794,GO:0051171,GO:0051252,GO:0060255,GO:0065007,GO:…
CsaV3_1G013130.1	GO:0000271,GO:0003674,GO:0003824,GO:0005575,GO:0005622,GO:0005623,GO:0005737,GO:0005794,GO:0005975,GO:0005976,GO:0008150,GO:0008152,GO:0008194,GO:0009058,GO:0009059,GO:0009832,GO:0009834,GO:0009987,GO:0010383,GO:0010410,GO:0010413,GO:0010417,GO:0012505,GO:0015020,GO:0016051,GO:0016740,GO:0016757,GO:0016758,GO:0033692,GO:0034637,GO:0034645,GO:0042546,GO:0043170,GO:0043226,GO:0043227,GO:0043229,GO:…
CsaV3_1G013140.1	GO:0000311,GO:0000313,GO:0000315,GO:0003674,GO:0003676,GO:0003723,GO:0003735,GO:0005198,GO:0005488,GO:0005575,GO:0005622,GO:0005623,GO:0005737,GO:0005739,GO:0005840,GO:0006412,GO:0006518,GO:0006807,GO:0008150,GO:0008152,GO:0009058,GO:0009059,GO:0009507,GO:0009526,GO:0009532,GO:0009536,GO:0009547,GO:0009570,GO:0009941,GO:0009987,GO:0010467,GO:0015934,GO:0019538,GO:0031967,GO:0031975,GO:0032991,GO:…
CsaV3.1_1G00895	GO:0003002,GO:0005575,GO:0005622,GO:0005623,GO:0005634,GO:0005737,GO:0005768,GO:0006139,GO:0006396,GO:0006725,GO:0006807,GO:0006810,GO:0007275,GO:0007389,GO:0008150,GO:0008152,GO:0009956,GO:0009987,GO:0010467,GO:0010496,GO:0012505,GO:0016070,GO:0016073,GO:0016180,GO:0022622,GO:0031123,GO:0031410,GO:0031982,GO:0032501,GO:0032502,GO:0034470,GO:0034472,GO:0034641,GO:0034660,GO:0043170,GO:0043226,GO:…
CsaV3.1_1G00896	GO:0003674,GO:0003676,GO:0003723,GO:0003824,GO:0004518,GO:0004519,GO:0005488,GO:0005575,GO:0005622,GO:0005623,GO:0006139,GO:0006725,GO:0006807,GO:0008150,GO:0008152,GO:0009451,GO:0009987,GO:0016070,GO:0016787,GO:0016788,GO:0034641,GO:0043170,GO:0043226,GO:0043227,GO:0043229,GO:0043231,GO:0043412,GO:0044237,GO:0044238,GO:0044424,GO:0044464,GO:0046483,GO:0071704,GO:0090304,GO:0090305,GO:0097159,GO:…
CsaV3_1G013270.1	GO:0003674,GO:0003824,GO:0004069,GO:0005488,GO:0005507,GO:0005575,GO:0005622,GO:0005623,GO:0005737,GO:0005739,GO:0006082,GO:0006103,GO:0006520,GO:0006531,GO:0006536,GO:0006807,GO:0008150,GO:0008152,GO:0008483,GO:0009064,GO:0009066,GO:0009987,GO:0010035,GO:0010038,GO:0016740,GO:0016769,GO:0019752,GO:0042221,GO:0043167,GO:0043169,GO:0043226,GO:0043227,GO:0043229,GO:0043231,GO:0043436,GO:0043648,GO:…
CsaV3_1G013280.1	GO:0000003,GO:0003006,GO:0003674,GO:0003824,GO:0004672,GO:0004674,GO:0004675,GO:0004888,GO:0005575,GO:0005623,GO:0005886,GO:0006464,GO:0006468,GO:0006793,GO:0006796,GO:0006807,GO:0007154,GO:0007165,GO:0007166,GO:0007167,GO:0007178,GO:0007275,GO:0008150,GO:0008152,GO:0009653,GO:0009790,GO:0009791,GO:0009793,GO:0009888,GO:0009987,GO:0010065,GO:0010068,GO:0010154,GO:0016020,GO:0016301,GO:0016310,GO:…
CsaV3_1G013340.1	GO:0000003,GO:0000280,GO:0000775,GO:0000819,GO:0005575,GO:0005622,GO:0005623,GO:0005634,GO:0005694,GO:0006996,GO:0007049,GO:0007059,GO:0007135,GO:0008150,GO:0009987,GO:0016043,GO:0022402,GO:0022414,GO:0043226,GO:0043227,GO:0043228,GO:0043229,GO:0043231,GO:0043232,GO:0044422,GO:0044424,GO:0044427,GO:0044446,GO:0044464,GO:0045132,GO:0045144,GO:0048285,GO:0051276,GO:0051321,GO:0061983,GO:0070192,GO:…
CsaV3_1G013360.1	GO:0000325,GO:0001101,GO:0003674,GO:0005215,GO:0005575,GO:0005622,GO:0005623,GO:0005737,GO:0005773,GO:0005774,GO:0005886,GO:0006810,GO:0006811,GO:0006820,GO:0008150,GO:0008509,GO:0009705,GO:0009987,GO:0010035,GO:0010167,GO:0015075,GO:0015103,GO:0015112,GO:0015318,GO:0015698,GO:0015706,GO:0016020,GO:0022857,GO:0031090,GO:0034220,GO:0042221,GO:0043226,GO:0043227,GO:0043229,GO:0043231,GO:0044422,GO:…
CsaV3.1_1G00904	GO:0000325,GO:0001101,GO:0003674,GO:0005215,GO:0005575,GO:0005622,GO:0005623,GO:0005737,GO:0005773,GO:0005774,GO:0005886,GO:0006810,GO:0006811,GO:0006820,GO:0008150,GO:0008509,GO:0009705,GO:0009987,GO:0010035,GO:0010167,GO:0015075,GO:0015103,GO:0015112,GO:0015318,GO:0015698,GO:0015706,GO:0016020,GO:0022857,GO:0031090,GO:0034220,GO:0042221,GO:0043226,GO:0043227,GO:0043229,GO:0043231,GO:0044422,GO:…
CsaV3_1G013390.1	GO:0003674,GO:0003824,GO:0005215,GO:0005575,GO:0005623,GO:0005886,GO:0006810,GO:0008150,GO:0015399,GO:0015405,GO:0016020,GO:0016021,GO:0016462,GO:0016787,GO:0016817,GO:0016818,GO:0016887,GO:0017111,GO:0022804,GO:0022857,GO:0031224,GO:0042623,GO:0042626,GO:0043492,GO:0044425,GO:0044464,GO:0051179,GO:0051234,GO:0055085,GO:0071944
CsaV3.1_1G02547	GO:0003674,GO:0003676,GO:0003723,GO:0003824,GO:0004518,GO:0004519,GO:0005488,GO:0005575,GO:0005622,GO:0005623,GO:0006139,GO:0006725,GO:0006807,GO:0008150,GO:0008152,GO:0009451,GO:0009987,GO:0016070,GO:0016787,GO:0016788,GO:0034641,GO:0043170,GO:0043226,GO:0043227,GO:0043229,GO:0043231,GO:0043412,GO:0044237,GO:0044238,GO:0044424,GO:0044464,GO:0046483,GO:0071704,GO:0090304,GO:0090305,GO:0097159,GO:…
CsaV3_1G013430.1	GO:0003674,GO:0005488,GO:0005575,GO:0005622,GO:0005623,GO:0005634,GO:0005730,GO:0005737,GO:0006810,GO:0006811,GO:0006812,GO:0006873,GO:0006875,GO:0008150,GO:0008270,GO:0009909,GO:0009910,GO:0009987,GO:0019725,GO:0030001,GO:0030003,GO:0031974,GO:0031981,GO:0042592,GO:0043167,GO:0043169,GO:0043226,GO:0043227,GO:0043228,GO:0043229,GO:0043231,GO:0043232,GO:0043233,GO:0044422,GO:0044424,GO:0044428,GO:…
CsaV3_1G013480.1	GO:0003674,GO:0005488,GO:0005506,GO:0006790,GO:0006807,GO:0008150,GO:0008152,GO:0009987,GO:0010467,GO:0016043,GO:0016226,GO:0019538,GO:0022607,GO:0031163,GO:0043167,GO:0043169,GO:0043170,GO:0044085,GO:0044237,GO:0044238,GO:0046872,GO:0046914,GO:0048037,GO:0051186,GO:0051536,GO:0051537,GO:0051539,GO:0051540,GO:0051604,GO:0071704,GO:0071840,GO:1901564
CsaV3_1G013520.1	GO:0003674,GO:0003824,GO:0004321,GO:0005575,GO:0005622,GO:0005623,GO:0005737,GO:0005777,GO:0006082,GO:0008150,GO:0008152,GO:0009058,GO:0009694,GO:0009695,GO:0009987,GO:0010817,GO:0016053,GO:0016408,GO:0016740,GO:0016746,GO:0016747,GO:0019752,GO:0032787,GO:0042445,GO:0042446,GO:0042579,GO:0043226,GO:0043227,GO:0043229,GO:0043231,GO:0043436,GO:0044237,GO:0044249,GO:0044281,GO:0044283,GO:0044424,GO:…
CsaV3.1_1G00908	GO:0001101,GO:0003674,GO:0005488,GO:0005515,GO:0006950,GO:0006970,GO:0008150,GO:0009414,GO:0009415,GO:0009628,GO:0009651,GO:0010035,GO:0019904,GO:0042221,GO:0050896,GO:1901700
CsaV3_1G013570.1	GO:0003674,GO:0003824,GO:0004180,GO:0004185,GO:0005575,GO:0005622,GO:0005623,GO:0005737,GO:0005773,GO:0006508,GO:0006807,GO:0008150,GO:0008152,GO:0008233,GO:0008236,GO:0008238,GO:0009056,GO:0009057,GO:0009987,GO:0016787,GO:0017171,GO:0019538,GO:0030163,GO:0043170,GO:0043226,GO:0043227,GO:0043229,GO:0043231,GO:0044237,GO:0044238,GO:0044248,GO:0044257,GO:0044260,GO:0044265,GO:0044267,GO:0044424,GO:…
CsaV3_1G013580.1	GO:0000815,GO:0005575,GO:0005622,GO:0005623,GO:0005737,GO:0005768,GO:0005770,GO:0005829,GO:0006810,GO:0006900,GO:0006996,GO:0007032,GO:0008150,GO:0009987,GO:0010008,GO:0010256,GO:0012505,GO:0016020,GO:0016043,GO:0016050,GO:0016192,GO:0031090,GO:0031410,GO:0031982,GO:0032991,GO:0036452,GO:0043226,GO:0043227,GO:0043229,GO:0044422,GO:0044424,GO:0044425,GO:0044433,GO:0044440,GO:0044444,GO:0044446,GO:…
CsaV3_1G013590.1	GO:0000993,GO:0001098,GO:0001099,GO:0003674,GO:0003676,GO:0003723,GO:0003729,GO:0005488,GO:0005515,GO:0005575,GO:0005622,GO:0005623,GO:0005634,GO:0005654,GO:0005737,GO:0005849,GO:0006139,GO:0006351,GO:0006353,GO:0006366,GO:0006369,GO:0006378,GO:0006379,GO:0006396,GO:0006397,GO:0006725,GO:0006807,GO:0008150,GO:0008152,GO:0009058,GO:0009059,GO:0009909,GO:0009911,GO:0009987,GO:0010467,GO:0016070,GO:…
CsaV3_1G013610.1	GO:0003674,GO:0003824,GO:0004553,GO:0008150,GO:0008152,GO:0009056,GO:0009987,GO:0016787,GO:0016798,GO:0016998,GO:0033946,GO:0043170,GO:0044036,GO:0044237,GO:0044248,GO:0044260,GO:0052736,GO:0071554,GO:0071704
CsaV3_1G013720.1	GO:0006066,GO:0006793,GO:0006796,GO:0008150,GO:0008152,GO:0009058,GO:0009987,GO:0010264,GO:0017144,GO:0019637,GO:0019751,GO:0032958,GO:0033517,GO:0043647,GO:0044237,GO:0044281,GO:0044283,GO:0046165,GO:0046173,GO:0071704,GO:0090407,GO:1901576,GO:1901615,GO:1901617
CsaV3_1G013750.1	GO:0003674,GO:0003824,GO:0005215,GO:0005575,GO:0005623,GO:0005886,GO:0006810,GO:0008150,GO:0015399,GO:0015405,GO:0016020,GO:0016021,GO:0016462,GO:0016787,GO:0016817,GO:0016818,GO:0016887,GO:0017111,GO:0022804,GO:0022857,GO:0031224,GO:0042623,GO:0042626,GO:0043492,GO:0044425,GO:0044464,GO:0051179,GO:0051234,GO:0055085,GO:0071944
CsaV3_1G013770.1	GO:0000228,GO:0000723,GO:0000781,GO:0000782,GO:0000783,GO:0000784,GO:0003674,GO:0003676,GO:0003677,GO:0003690,GO:0003691,GO:0005488,GO:0005575,GO:0005622,GO:0005623,GO:0005634,GO:0005694,GO:0006139,GO:0006259,GO:0006725,GO:0006807,GO:0006996,GO:0008150,GO:0008152,GO:0009987,GO:0016043,GO:0031627,GO:0031974,GO:0031981,GO:0032200,GO:0032991,GO:0032993,GO:0034641,GO:0042162,GO:0042592,GO:0043170,GO:…
CsaV3.1_1G00914	GO:0000003,GO:0001763,GO:0003006,GO:0003674,GO:0003700,GO:0006355,GO:0007275,GO:0007389,GO:0008150,GO:0009653,GO:0009791,GO:0009888,GO:0009889,GO:0010016,GO:0010073,GO:0010074,GO:0010076,GO:0010077,GO:0010223,GO:0010228,GO:0010229,GO:0010346,GO:0010468,GO:0010556,GO:0019219,GO:0019222,GO:0019827,GO:0022414,GO:0031323,GO:0031326,GO:0032501,GO:0032502,GO:0048367,GO:0048507,GO:0048608,GO:0048646,GO:…
CsaV3_1G013850.1	GO:0005575,GO:0008150,GO:0010033,GO:0010037,GO:0016020,GO:0042221,GO:0042493,GO:0050896,GO:0072347,GO:1901700
CsaV3.1_1G00917	GO:0005575,GO:0008150,GO:0010033,GO:0010037,GO:0016020,GO:0042221,GO:0042493,GO:0050896,GO:0072347,GO:1901700
CsaV3_1G013870.1	GO:0005575,GO:0008150,GO:0010033,GO:0010037,GO:0016020,GO:0042221,GO:0042493,GO:0050896,GO:0072347,GO:1901700
CsaV3_1G013880.1	GO:0003674,GO:0003824,GO:0005575,GO:0005622,GO:0005623,GO:0005737,GO:0005739,GO:0005777,GO:0006725,GO:0006778,GO:0006790,GO:0006807,GO:0008150,GO:0008152,GO:0008482,GO:0009987,GO:0010035,GO:0010477,GO:0015994,GO:0016491,GO:0016667,GO:0016670,GO:0033013,GO:0042221,GO:0042579,GO:0043226,GO:0043227,GO:0043229,GO:0043231,GO:0044237,GO:0044424,GO:0044444,GO:0044464,GO:0046483,GO:0050896,GO:0051186,GO:…
CsaV3_1G013890.1	GO:0005575,GO:0008150,GO:0010033,GO:0010037,GO:0016020,GO:0042221,GO:0042493,GO:0050896,GO:0072347,GO:1901700
CsaV3_1G013910.1	GO:0005575,GO:0008150,GO:0010033,GO:0010037,GO:0016020,GO:0042221,GO:0042493,GO:0050896,GO:0072347,GO:1901700
CsaV3.1_1G00922	GO:0003674,GO:0005488,GO:0005515,GO:0005575,GO:0005622,GO:0005623,GO:0005634,GO:0006325,GO:0006342,GO:0006344,GO:0006355,GO:0006996,GO:0008150,GO:0009889,GO:0009890,GO:0009892,GO:0009987,GO:0010468,GO:0010556,GO:0010558,GO:0010605,GO:0010629,GO:0016043,GO:0016458,GO:0019219,GO:0019222,GO:0031323,GO:0031324,GO:0031326,GO:0031327,GO:0040029,GO:0042802,GO:0042803,GO:0043226,GO:0043227,GO:0043229,GO:…
CsaV3.1_1G00924	GO:0002376,GO:0003674,GO:0003824,GO:0005575,GO:0005622,GO:0005623,GO:0005737,GO:0005768,GO:0005794,GO:0005802,GO:0006029,GO:0006521,GO:0006807,GO:0006950,GO:0006952,GO:0006955,GO:0007275,GO:0008146,GO:0008150,GO:0008152,GO:0008476,GO:0009058,GO:0009059,GO:0009100,GO:0009101,GO:0009653,GO:0009719,GO:0009725,GO:0009733,GO:0009888,GO:0009889,GO:0009890,GO:0009892,GO:0009987,GO:0010015,GO:0010033,GO:…
CsaV3.1_1G00925	GO:0002376,GO:0003674,GO:0003824,GO:0005575,GO:0005622,GO:0005623,GO:0005737,GO:0005768,GO:0005794,GO:0005802,GO:0006029,GO:0006521,GO:0006807,GO:0006950,GO:0006952,GO:0006955,GO:0007275,GO:0008146,GO:0008150,GO:0008152,GO:0008476,GO:0009058,GO:0009059,GO:0009100,GO:0009101,GO:0009653,GO:0009719,GO:0009725,GO:0009733,GO:0009888,GO:0009889,GO:0009890,GO:0009892,GO:0009987,GO:0010015,GO:0010033,GO:…
CsaV3.1_1G00926	GO:0002376,GO:0003674,GO:0003824,GO:0005575,GO:0005622,GO:0005623,GO:0005737,GO:0005768,GO:0005794,GO:0005802,GO:0006029,GO:0006521,GO:0006807,GO:0006950,GO:0006952,GO:0006955,GO:0007275,GO:0008146,GO:0008150,GO:0008152,GO:0008476,GO:0009058,GO:0009059,GO:0009100,GO:0009101,GO:0009653,GO:0009719,GO:0009725,GO:0009733,GO:0009888,GO:0009889,GO:0009890,GO:0009892,GO:0009987,GO:0010015,GO:0010033,GO:…
CsaV3.1_1G00927	GO:0002376,GO:0003674,GO:0003824,GO:0005575,GO:0005622,GO:0005623,GO:0005737,GO:0005768,GO:0005794,GO:0005802,GO:0006029,GO:0006521,GO:0006807,GO:0006950,GO:0006952,GO:0006955,GO:0007275,GO:0008146,GO:0008150,GO:0008152,GO:0008476,GO:0009058,GO:0009059,GO:0009100,GO:0009101,GO:0009653,GO:0009719,GO:0009725,GO:0009733,GO:0009888,GO:0009889,GO:0009890,GO:0009892,GO:0009987,GO:0010015,GO:0010033,GO:…
CsaV3_1G014030.1	GO:0003674,GO:0003676,GO:0003723,GO:0003725,GO:0005488,GO:0005575,GO:0005622,GO:0005623,GO:0005737,GO:0006139,GO:0006325,GO:0006342,GO:0006355,GO:0006396,GO:0006725,GO:0006807,GO:0006996,GO:0008150,GO:0008152,GO:0009889,GO:0009890,GO:0009892,GO:0009987,GO:0010033,GO:0010467,GO:0010468,GO:0010556,GO:0010558,GO:0010605,GO:0010608,GO:0010629,GO:0014070,GO:0016043,GO:0016070,GO:0016441,GO:0016458,GO:…
CsaV3_1G014040.1	GO:0005575,GO:0005622,GO:0005623,GO:0005737,GO:0005768,GO:0006810,GO:0006886,GO:0006996,GO:0007033,GO:0007034,GO:0007275,GO:0008104,GO:0008150,GO:0009987,GO:0012505,GO:0015031,GO:0015833,GO:0016043,GO:0016192,GO:0031410,GO:0031982,GO:0032501,GO:0032502,GO:0033036,GO:0034613,GO:0042886,GO:0043226,GO:0043227,GO:0043229,GO:0044424,GO:0044444,GO:0044464,GO:0045184,GO:0045324,GO:0046907,GO:0048731,GO:…
CsaV3_1G014060.1	GO:0000463,GO:0000470,GO:0003674,GO:0003676,GO:0003723,GO:0005488,GO:0005575,GO:0005622,GO:0005623,GO:0005634,GO:0005730,GO:0006139,GO:0006364,GO:0006396,GO:0006725,GO:0006807,GO:0008150,GO:0008152,GO:0009987,GO:0010467,GO:0010468,GO:0016070,GO:0016072,GO:0019219,GO:0019222,GO:0022613,GO:0030684,GO:0030686,GO:0031323,GO:0031974,GO:0031981,GO:0032991,GO:0034470,GO:0034641,GO:0034660,GO:0042254,GO:…
CsaV3.1_1G00931	GO:0003674,GO:0003700,GO:0005575,GO:0005622,GO:0005623,GO:0005634,GO:0006355,GO:0008150,GO:0009268,GO:0009628,GO:0009889,GO:0010033,GO:0010035,GO:0010038,GO:0010044,GO:0010200,GO:0010243,GO:0010447,GO:0010468,GO:0010556,GO:0019219,GO:0019222,GO:0031323,GO:0031326,GO:0042221,GO:0042493,GO:0043226,GO:0043227,GO:0043229,GO:0043231,GO:0044424,GO:0044464,GO:0050789,GO:0050794,GO:0050896,GO:0051171,GO:…
CsaV3.1_1G00933	GO:0000003,GO:0002376,GO:0003006,GO:0003674,GO:0003824,GO:0005488,GO:0005575,GO:0005622,GO:0005623,GO:0005737,GO:0006725,GO:0006778,GO:0006787,GO:0006807,GO:0006950,GO:0006952,GO:0006955,GO:0007275,GO:0008150,GO:0008152,GO:0008219,GO:0009056,GO:0009507,GO:0009526,GO:0009528,GO:0009534,GO:0009536,GO:0009579,GO:0009605,GO:0009607,GO:0009617,GO:0009706,GO:0009791,GO:0009814,GO:0009816,GO:0009908,GO:…
CsaV3_1G014120.1	GO:0000003,GO:0002376,GO:0003006,GO:0003674,GO:0003824,GO:0005488,GO:0005575,GO:0005622,GO:0005623,GO:0005737,GO:0006725,GO:0006778,GO:0006787,GO:0006807,GO:0006950,GO:0006952,GO:0006955,GO:0007275,GO:0008150,GO:0008152,GO:0008219,GO:0009056,GO:0009507,GO:0009526,GO:0009528,GO:0009534,GO:0009536,GO:0009579,GO:0009605,GO:0009607,GO:0009617,GO:0009706,GO:0009791,GO:0009814,GO:0009816,GO:0009908,GO:…
CsaV3_1G014130.1	GO:0003674,GO:0003676,GO:0003723,GO:0003824,GO:0004518,GO:0004519,GO:0005488,GO:0005575,GO:0005622,GO:0005623,GO:0006139,GO:0006725,GO:0006807,GO:0008150,GO:0008152,GO:0009451,GO:0009987,GO:0016070,GO:0016787,GO:0016788,GO:0034641,GO:0043170,GO:0043226,GO:0043227,GO:0043229,GO:0043231,GO:0043412,GO:0044237,GO:0044238,GO:0044424,GO:0044464,GO:0046483,GO:0071704,GO:0090304,GO:0090305,GO:0097159,GO:…
CsaV3_1G014150.1	GO:0000079,GO:0000151,GO:0000307,GO:0001932,GO:0001934,GO:0003674,GO:0005488,GO:0005515,GO:0005575,GO:0005622,GO:0005623,GO:0005634,GO:0005737,GO:0006355,GO:0007346,GO:0008047,GO:0008150,GO:0009889,GO:0009891,GO:0009893,GO:0010468,GO:0010556,GO:0010557,GO:0010562,GO:0010604,GO:0010628,GO:0016538,GO:0019005,GO:0019207,GO:0019209,GO:0019219,GO:0019220,GO:0019222,GO:0019887,GO:0019899,GO:0019900,GO:…
CsaV3_1G014320.1	GO:0003674,GO:0005215,GO:0005575,GO:0005622,GO:0005623,GO:0005737,GO:0006810,GO:0006811,GO:0006812,GO:0006996,GO:0008150,GO:0008324,GO:0009314,GO:0009416,GO:0009507,GO:0009526,GO:0009536,GO:0009628,GO:0009657,GO:0009668,GO:0009941,GO:0009987,GO:0010027,GO:0010117,GO:0010960,GO:0015075,GO:0015095,GO:0015318,GO:0015693,GO:0016043,GO:0022857,GO:0022890,GO:0030001,GO:0031967,GO:0031975,GO:0034220,GO:…
CsaV3_1G014330.1	GO:0002252,GO:0002376,GO:0005575,GO:0005622,GO:0005623,GO:0005737,GO:0005829,GO:0006950,GO:0006952,GO:0006955,GO:0008150,GO:0009605,GO:0009607,GO:0009615,GO:0009616,GO:0009814,GO:0009892,GO:0009987,GO:0010468,GO:0010605,GO:0010608,GO:0010629,GO:0016441,GO:0016458,GO:0019222,GO:0035821,GO:0040029,GO:0043207,GO:0044003,GO:0044403,GO:0044419,GO:0044424,GO:0044444,GO:0044464,GO:0045087,GO:0048519,GO:…
CsaV3_1G014340.1	GO:0001525,GO:0001568,GO:0001944,GO:0002155,GO:0002254,GO:0002353,GO:0002526,GO:0003008,GO:0003013,GO:0003073,GO:0003085,GO:0003674,GO:0003824,GO:0004177,GO:0005575,GO:0005623,GO:0006508,GO:0006807,GO:0006950,GO:0006952,GO:0006954,GO:0007275,GO:0008015,GO:0008150,GO:0008152,GO:0008217,GO:0008233,GO:0008238,GO:0008239,GO:0009611,GO:0009653,GO:0009966,GO:0010594,GO:0010632,GO:0010646,GO:0016787,GO:…
CsaV3_1G014350.1	GO:0000245,GO:0000375,GO:0000377,GO:0000398,GO:0000974,GO:0003674,GO:0003676,GO:0003723,GO:0005488,GO:0005575,GO:0005622,GO:0005623,GO:0005634,GO:0005654,GO:0005681,GO:0005684,GO:0006139,GO:0006396,GO:0006397,GO:0006725,GO:0006807,GO:0008150,GO:0008152,GO:0008380,GO:0009987,GO:0010467,GO:0016043,GO:0016070,GO:0016071,GO:0022607,GO:0022613,GO:0022618,GO:0031974,GO:0031981,GO:0032991,GO:0034622,GO:…
CsaV3_1G014360.1	GO:0003674,GO:0005488,GO:0005515,GO:0005575,GO:0005622,GO:0005623,GO:0005737,GO:0005768,GO:0005770,GO:0006605,GO:0006623,GO:0006810,GO:0006886,GO:0006996,GO:0007033,GO:0007034,GO:0008104,GO:0008150,GO:0009987,GO:0012505,GO:0015031,GO:0015833,GO:0016020,GO:0016043,GO:0019899,GO:0030897,GO:0031338,GO:0031410,GO:0031982,GO:0032879,GO:0032991,GO:0033036,GO:0033043,GO:0033263,GO:0033365,GO:0034613,GO:…
CsaV3_1G014370.1	GO:0003674,GO:0003676,GO:0003723,GO:0003824,GO:0004518,GO:0004519,GO:0005488,GO:0005575,GO:0005622,GO:0005623,GO:0006139,GO:0006725,GO:0006807,GO:0008150,GO:0008152,GO:0009451,GO:0009987,GO:0016070,GO:0016787,GO:0016788,GO:0034641,GO:0043170,GO:0043226,GO:0043227,GO:0043229,GO:0043231,GO:0043412,GO:0044237,GO:0044238,GO:0044424,GO:0044464,GO:0046483,GO:0071704,GO:0090304,GO:0090305,GO:0097159,GO:…
CsaV3_1G014400.1	GO:0003674,GO:0003824,GO:0005575,GO:0005622,GO:0005623,GO:0005737,GO:0005783,GO:0006139,GO:0006163,GO:0006637,GO:0006725,GO:0006732,GO:0006753,GO:0006790,GO:0006793,GO:0006796,GO:0006807,GO:0008150,GO:0008152,GO:0009058,GO:0009117,GO:0009150,GO:0009259,GO:0009698,GO:0009699,GO:0009987,GO:0010025,GO:0010166,GO:0010345,GO:0012505,GO:0016491,GO:0016620,GO:0016903,GO:0019438,GO:0019637,GO:0019693,GO:…
CsaV3_1G014430.1	GO:0003674,GO:0003676,GO:0003723,GO:0003824,GO:0004518,GO:0004519,GO:0005488,GO:0005575,GO:0005622,GO:0005623,GO:0006139,GO:0006725,GO:0006807,GO:0008150,GO:0008152,GO:0009451,GO:0009987,GO:0016070,GO:0016787,GO:0016788,GO:0034641,GO:0043170,GO:0043226,GO:0043227,GO:0043229,GO:0043231,GO:0043412,GO:0044237,GO:0044238,GO:0044424,GO:0044464,GO:0046483,GO:0071704,GO:0090304,GO:0090305,GO:0097159,GO:…
CsaV3_1G014450.1	GO:0003674,GO:0003824,GO:0004180,GO:0004185,GO:0006508,GO:0006807,GO:0008150,GO:0008152,GO:0008233,GO:0008236,GO:0008238,GO:0009056,GO:0009057,GO:0009987,GO:0016787,GO:0017171,GO:0019538,GO:0030163,GO:0043170,GO:0044237,GO:0044238,GO:0044248,GO:0044257,GO:0044260,GO:0044265,GO:0044267,GO:0051603,GO:0070008,GO:0070011,GO:0071704,GO:0140096,GO:1901564,GO:1901565,GO:1901575
CsaV3_1G014460.1	GO:0005575,GO:0005623,GO:0005886,GO:0016020,GO:0044464,GO:0071944
CsaV3_1G014470.1	GO:0000724,GO:0000725,GO:0006139,GO:0006259,GO:0006281,GO:0006302,GO:0006310,GO:0006725,GO:0006807,GO:0006950,GO:0006974,GO:0008150,GO:0008152,GO:0009292,GO:0009294,GO:0009987,GO:0033554,GO:0034641,GO:0043170,GO:0044237,GO:0044238,GO:0044260,GO:0044764,GO:0045003,GO:0046483,GO:0050896,GO:0051704,GO:0051716,GO:0071704,GO:0090304,GO:1901360
CsaV3.1_1G00956	GO:0003674,GO:0003824,GO:0005575,GO:0005622,GO:0005623,GO:0005737,GO:0005829,GO:0006082,GO:0006520,GO:0006558,GO:0006570,GO:0006571,GO:0006725,GO:0006807,GO:0008150,GO:0008152,GO:0008652,GO:0009058,GO:0009072,GO:0009073,GO:0009094,GO:0009095,GO:0009314,GO:0009416,GO:0009507,GO:0009536,GO:0009628,GO:0009637,GO:0009642,GO:0009645,GO:0009987,GO:0010244,GO:0016053,GO:0016829,GO:0016835,GO:0016836,GO:…
CsaV3.1_1G00957	GO:0003674,GO:0003824,GO:0005575,GO:0005622,GO:0005623,GO:0005737,GO:0005829,GO:0006082,GO:0006520,GO:0006558,GO:0006570,GO:0006571,GO:0006725,GO:0006807,GO:0008150,GO:0008152,GO:0008652,GO:0009058,GO:0009072,GO:0009073,GO:0009094,GO:0009095,GO:0009314,GO:0009416,GO:0009507,GO:0009536,GO:0009628,GO:0009637,GO:0009642,GO:0009645,GO:0009987,GO:0010244,GO:0016053,GO:0016829,GO:0016835,GO:0016836,GO:…
CsaV3_1G014520.1	GO:0003674,GO:0005215,GO:0005345,GO:0005350,GO:0005575,GO:0005623,GO:0005886,GO:0006810,GO:0006811,GO:0006812,GO:0006855,GO:0006863,GO:0008150,GO:0008324,GO:0015075,GO:0015205,GO:0015207,GO:0015208,GO:0015210,GO:0015238,GO:0015291,GO:0015293,GO:0015294,GO:0015318,GO:0015851,GO:0015853,GO:0015854,GO:0015855,GO:0015857,GO:0015893,GO:0016020,GO:0022804,GO:0022857,GO:0022890,GO:0034220,GO:0035344,GO:…
CsaV3_1G014560.1	GO:0005575,GO:0005622,GO:0005623,GO:0005737,GO:0009507,GO:0009536,GO:0043226,GO:0043227,GO:0043229,GO:0043231,GO:0044424,GO:0044444,GO:0044464
CsaV3_1G014570.1	GO:0003674,GO:0003824,GO:0005575,GO:0005622,GO:0005623,GO:0005737,GO:0005739,GO:0005829,GO:0006139,GO:0006396,GO:0006399,GO:0006400,GO:0006725,GO:0006807,GO:0008033,GO:0008150,GO:0008152,GO:0009058,GO:0009308,GO:0009451,GO:0009690,GO:0009691,GO:0009824,GO:0009987,GO:0010467,GO:0010817,GO:0016070,GO:0016740,GO:0016765,GO:0034470,GO:0034641,GO:0034660,GO:0034754,GO:0042445,GO:0042446,GO:0043170,GO:…
CsaV3_1G014580.1	GO:0005575,GO:0005622,GO:0005623,GO:0005737,GO:0008150,GO:0009507,GO:0009536,GO:0009987,GO:0019725,GO:0042592,GO:0043226,GO:0043227,GO:0043229,GO:0043231,GO:0044424,GO:0044444,GO:0044464,GO:0045454,GO:0050789,GO:0050794,GO:0065007,GO:0065008
CsaV3.1_1G00963	GO:0000003,GO:0003674,GO:0003824,GO:0004175,GO:0004252,GO:0006508,GO:0006807,GO:0008150,GO:0008152,GO:0008233,GO:0008236,GO:0009566,GO:0009567,GO:0016787,GO:0017171,GO:0019538,GO:0019953,GO:0022414,GO:0043170,GO:0044238,GO:0044703,GO:0051704,GO:0070011,GO:0071704,GO:0140096,GO:1901564
CsaV3_1G014630.1	GO:0000003,GO:0000413,GO:0003002,GO:0003006,GO:0003674,GO:0003682,GO:0003755,GO:0003824,GO:0005488,GO:0005515,GO:0005575,GO:0005622,GO:0005623,GO:0005634,GO:0005654,GO:0005681,GO:0006464,GO:0006807,GO:0007275,GO:0007389,GO:0008144,GO:0008150,GO:0008152,GO:0009653,GO:0009791,GO:0009888,GO:0009908,GO:0009909,GO:0009933,GO:0009965,GO:0009987,GO:0010015,GO:0010016,GO:0010051,GO:0010073,GO:0010075,GO:…
CsaV3_1G014730.1	GO:0003674,GO:0003700,GO:0005575,GO:0005622,GO:0005623,GO:0005634,GO:0006355,GO:0008150,GO:0008152,GO:0009058,GO:0009812,GO:0009813,GO:0009889,GO:0010468,GO:0010556,GO:0019219,GO:0019222,GO:0031323,GO:0031326,GO:0043226,GO:0043227,GO:0043229,GO:0043231,GO:0044424,GO:0044464,GO:0050789,GO:0050794,GO:0051171,GO:0051252,GO:0060255,GO:0065007,GO:0071704,GO:0080090,GO:0140110,GO:1901576,GO:1903506,GO:…
CsaV3_1G014780.1	GO:0002790,GO:0003674,GO:0004888,GO:0005575,GO:0005623,GO:0005886,GO:0005887,GO:0006810,GO:0006897,GO:0006909,GO:0007154,GO:0007155,GO:0007165,GO:0008104,GO:0008150,GO:0008283,GO:0009306,GO:0009605,GO:0009607,GO:0009624,GO:0009987,GO:0015031,GO:0015833,GO:0016020,GO:0016021,GO:0016192,GO:0022610,GO:0023052,GO:0030587,GO:0031224,GO:0031226,GO:0031589,GO:0032502,GO:0032940,GO:0033036,GO:0033299,GO:…
CsaV3_1G014790.1	GO:0000014,GO:0003674,GO:0003824,GO:0004518,GO:0004519,GO:0004520,GO:0004536,GO:0005575,GO:0005576,GO:0006139,GO:0006259,GO:0006725,GO:0006807,GO:0008150,GO:0008152,GO:0009987,GO:0016787,GO:0016788,GO:0034641,GO:0043170,GO:0043765,GO:0044237,GO:0044238,GO:0044260,GO:0046483,GO:0071704,GO:0090304,GO:0090305,GO:0140097,GO:1901360
CsaV3.1_1G00983	GO:0000166,GO:0003674,GO:0003824,GO:0003960,GO:0005488,GO:0005515,GO:0005575,GO:0005622,GO:0005623,GO:0005737,GO:0005829,GO:0006139,GO:0006725,GO:0006732,GO:0006733,GO:0006739,GO:0006753,GO:0006793,GO:0006796,GO:0006807,GO:0008150,GO:0008152,GO:0009117,GO:0009987,GO:0010941,GO:0016491,GO:0016651,GO:0016655,GO:0019362,GO:0019637,GO:0034641,GO:0036094,GO:0042802,GO:0042803,GO:0042981,GO:0043067,GO:…
CsaV3_1G014820.1	GO:0000470,GO:0003002,GO:0003674,GO:0003676,GO:0003723,GO:0003735,GO:0005198,GO:0005488,GO:0005575,GO:0005622,GO:0005623,GO:0005634,GO:0005730,GO:0005737,GO:0005829,GO:0005840,GO:0005844,GO:0005886,GO:0005911,GO:0006139,GO:0006364,GO:0006396,GO:0006412,GO:0006518,GO:0006725,GO:0006807,GO:0007275,GO:0007389,GO:0008150,GO:0008152,GO:0009058,GO:0009059,GO:0009506,GO:0009791,GO:0009955,GO:0009987,GO:…
CsaV3_1G014830.1	GO:0003674,GO:0003824,GO:0005488,GO:0005575,GO:0005622,GO:0005623,GO:0005737,GO:0006091,GO:0008150,GO:0008152,GO:0009055,GO:0009507,GO:0009513,GO:0009532,GO:0009536,GO:0009570,GO:0009578,GO:0009987,GO:0016491,GO:0022900,GO:0043226,GO:0043227,GO:0043229,GO:0043231,GO:0044237,GO:0044422,GO:0044424,GO:0044434,GO:0044435,GO:0044444,GO:0044446,GO:0044464,GO:0048037,GO:0051536,GO:0051537,GO:0051540,GO:…
CsaV3_1G014850.1	GO:0001871,GO:0003674,GO:0003824,GO:0004553,GO:0005488,GO:0005575,GO:0005622,GO:0005623,GO:0005634,GO:0005737,GO:0005886,GO:0016020,GO:0016787,GO:0016798,GO:0030246,GO:0030247,GO:0031224,GO:0031225,GO:0031226,GO:0043226,GO:0043227,GO:0043229,GO:0043231,GO:0044424,GO:0044425,GO:0044459,GO:0044464,GO:0046658,GO:0071944
CsaV3.1_1G00989	GO:0003674,GO:0005488,GO:0005507,GO:0005575,GO:0005622,GO:0005623,GO:0005634,GO:0005730,GO:0005737,GO:0005739,GO:0005740,GO:0005743,GO:0005746,GO:0005747,GO:0005773,GO:0008150,GO:0008152,GO:0009853,GO:0009987,GO:0016020,GO:0019866,GO:0030964,GO:0031090,GO:0031966,GO:0031967,GO:0031974,GO:0031975,GO:0031981,GO:0032991,GO:0043094,GO:0043167,GO:0043169,GO:0043226,GO:0043227,GO:0043228,GO:0043229,GO:…
CsaV3_1G014920.1	GO:0003674,GO:0003700,GO:0006355,GO:0008150,GO:0009889,GO:0010468,GO:0010556,GO:0019219,GO:0019222,GO:0031323,GO:0031326,GO:0050789,GO:0050794,GO:0051171,GO:0051252,GO:0060255,GO:0065007,GO:0080090,GO:0140110,GO:1903506,GO:2000112,GO:2001141
CsaV3.1_1G00992	GO:0005575,GO:0005618,GO:0005623,GO:0030312,GO:0044464,GO:0071944
CsaV3_1G014970.1	GO:0003674,GO:0003824,GO:0004601,GO:0005575,GO:0005618,GO:0005623,GO:0005911,GO:0008150,GO:0008152,GO:0009505,GO:0009506,GO:0009636,GO:0009664,GO:0009987,GO:0016043,GO:0016209,GO:0016491,GO:0016684,GO:0030054,GO:0030312,GO:0042221,GO:0044464,GO:0045229,GO:0050896,GO:0051716,GO:0055044,GO:0055114,GO:0070887,GO:0071554,GO:0071555,GO:0071669,GO:0071840,GO:0071944,GO:0097237,GO:0098754,GO:0098869,GO:…
CsaV3_1G015010.1	GO:0003674,GO:0003824,GO:0006576,GO:0006595,GO:0006596,GO:0006807,GO:0008150,GO:0008152,GO:0009058,GO:0009308,GO:0009309,GO:0009445,GO:0009446,GO:0009987,GO:0016787,GO:0016810,GO:0016811,GO:0034641,GO:0042401,GO:0044106,GO:0044237,GO:0044249,GO:0044271,GO:0050126,GO:0071704,GO:0097164,GO:1901564,GO:1901566,GO:1901576
CsaV3_1G015020.1	GO:0000266,GO:0005575,GO:0005622,GO:0005623,GO:0005737,GO:0005739,GO:0005740,GO:0005741,GO:0006996,GO:0007005,GO:0008150,GO:0009987,GO:0016020,GO:0016043,GO:0019867,GO:0031090,GO:0031966,GO:0031967,GO:0031968,GO:0031975,GO:0043226,GO:0043227,GO:0043229,GO:0043231,GO:0044422,GO:0044424,GO:0044429,GO:0044444,GO:0044446,GO:0044464,GO:0048285,GO:0071840,GO:0098588,GO:0098805
CsaV3_1G015080.1	GO:0005575,GO:0005622,GO:0005623,GO:0005737,GO:0005783,GO:0005789,GO:0006355,GO:0006357,GO:0007275,GO:0007399,GO:0008150,GO:0009889,GO:0009966,GO:0009968,GO:0010468,GO:0010556,GO:0010646,GO:0010648,GO:0012505,GO:0016020,GO:0019219,GO:0019222,GO:0023051,GO:0023057,GO:0031323,GO:0031326,GO:0031984,GO:0032501,GO:0032502,GO:0032925,GO:0032926,GO:0042175,GO:0043226,GO:0043227,GO:0043229,GO:0043231,GO:…
CsaV3_1G015090.1	GO:0000003,GO:0000226,GO:0001578,GO:0001669,GO:0002177,GO:0005575,GO:0005622,GO:0005623,GO:0005737,GO:0005856,GO:0006996,GO:0007010,GO:0007017,GO:0007276,GO:0007283,GO:0008150,GO:0009987,GO:0012505,GO:0015630,GO:0016043,GO:0019953,GO:0022414,GO:0022607,GO:0030030,GO:0030031,GO:0030141,GO:0031410,GO:0031982,GO:0032501,GO:0032504,GO:0035082,GO:0043226,GO:0043227,GO:0043228,GO:0043229,GO:0043232,GO:…
CsaV3_1G015100.1	GO:0005575,GO:0005622,GO:0005623,GO:0005737,GO:0006091,GO:0008150,GO:0008152,GO:0009507,GO:0009521,GO:0009522,GO:0009536,GO:0009579,GO:0009765,GO:0009767,GO:0009768,GO:0009987,GO:0015979,GO:0016020,GO:0019684,GO:0022900,GO:0032991,GO:0034357,GO:0043226,GO:0043227,GO:0043229,GO:0043231,GO:0044237,GO:0044424,GO:0044425,GO:0044436,GO:0044444,GO:0044464,GO:0055114,GO:0098796
CsaV3_1G015110.1	GO:0005575,GO:0005623,GO:0005886,GO:0016020,GO:0044464,GO:0071944
CsaV3.1_1G01002	GO:0000003,GO:0001101,GO:0002376,GO:0003006,GO:0003674,GO:0003676,GO:0003677,GO:0003700,GO:0005488,GO:0005575,GO:0005622,GO:0005623,GO:0005634,GO:0005737,GO:0005783,GO:0005886,GO:0006355,GO:0006508,GO:0006807,GO:0006950,GO:0006952,GO:0006955,GO:0006970,GO:0007275,GO:0008150,GO:0008152,GO:0008219,GO:0009314,GO:0009416,GO:0009626,GO:0009628,GO:0009648,GO:0009651,GO:0009719,GO:0009725,GO:0009739,GO:…
CsaV3.1_1G01005	GO:0000028,GO:0003674,GO:0003676,GO:0003723,GO:0003729,GO:0003735,GO:0005198,GO:0005488,GO:0005575,GO:0005618,GO:0005622,GO:0005623,GO:0005737,GO:0005773,GO:0005774,GO:0005829,GO:0005840,GO:0005844,GO:0005886,GO:0005911,GO:0006412,GO:0006518,GO:0006807,GO:0006996,GO:0008150,GO:0008152,GO:0009058,GO:0009059,GO:0009506,GO:0009507,GO:0009536,GO:0009719,GO:0009725,GO:0009735,GO:0009987,GO:0010033,GO:…
CsaV3.1_1G01006	GO:0005575,GO:0005622,GO:0005623,GO:0005634,GO:0005737,GO:0008150,GO:0009966,GO:0010646,GO:0023051,GO:0043226,GO:0043227,GO:0043229,GO:0043231,GO:0044424,GO:0044464,GO:0048583,GO:0050789,GO:0050794,GO:0065007,GO:1900457
CsaV3.1_1G01007	GO:0000175,GO:0000288,GO:0000289,GO:0000291,GO:0000932,GO:0000956,GO:0002213,GO:0003674,GO:0003824,GO:0004518,GO:0004527,GO:0004532,GO:0004535,GO:0004540,GO:0005575,GO:0005622,GO:0005623,GO:0005737,GO:0006139,GO:0006401,GO:0006402,GO:0006417,GO:0006725,GO:0006807,GO:0006950,GO:0006952,GO:0008150,GO:0008152,GO:0008408,GO:0009056,GO:0009057,GO:0009605,GO:0009607,GO:0009611,GO:0009617,GO:0009889,GO:…
CsaV3.1_1G01011	GO:0003674,GO:0003676,GO:0003723,GO:0003824,GO:0004518,GO:0004519,GO:0005488,GO:0005575,GO:0005622,GO:0005623,GO:0005737,GO:0006139,GO:0006725,GO:0006807,GO:0008150,GO:0008152,GO:0009451,GO:0009507,GO:0009536,GO:0009987,GO:0016070,GO:0016787,GO:0016788,GO:0034641,GO:0043170,GO:0043226,GO:0043227,GO:0043229,GO:0043231,GO:0043412,GO:0044237,GO:0044238,GO:0044424,GO:0044444,GO:0044464,GO:0046483,GO:…
CsaV3_1G015300.1	GO:0003674,GO:0003676,GO:0003723,GO:0003729,GO:0004857,GO:0004864,GO:0004865,GO:0005488,GO:0005575,GO:0005622,GO:0005623,GO:0005634,GO:0005654,GO:0008150,GO:0009892,GO:0010563,GO:0010605,GO:0010921,GO:0010923,GO:0016604,GO:0016607,GO:0019208,GO:0019212,GO:0019220,GO:0019222,GO:0019888,GO:0030234,GO:0031323,GO:0031324,GO:0031399,GO:0031400,GO:0031974,GO:0031981,GO:0032268,GO:0032269,GO:0032515,GO:…
CsaV3_1G015310.1	GO:0005575,GO:0005622,GO:0005623,GO:0005737,GO:0005783,GO:0012505,GO:0043226,GO:0043227,GO:0043229,GO:0043231,GO:0044424,GO:0044444,GO:0044464
CsaV3_1G015340.1	GO:0003674,GO:0003824,GO:0004175,GO:0004252,GO:0006508,GO:0006807,GO:0008150,GO:0008152,GO:0008233,GO:0008236,GO:0009888,GO:0010073,GO:0010074,GO:0016787,GO:0017171,GO:0019538,GO:0019827,GO:0032501,GO:0032502,GO:0043170,GO:0044238,GO:0048507,GO:0048856,GO:0070011,GO:0071704,GO:0098727,GO:0140096,GO:1901564
CsaV3_1G015350.1	GO:0003674,GO:0003824,GO:0004175,GO:0004252,GO:0006508,GO:0006807,GO:0008150,GO:0008152,GO:0008233,GO:0008236,GO:0009888,GO:0010073,GO:0010074,GO:0016787,GO:0017171,GO:0019538,GO:0019827,GO:0032501,GO:0032502,GO:0043170,GO:0044238,GO:0048507,GO:0048856,GO:0070011,GO:0071704,GO:0098727,GO:0140096,GO:1901564
CsaV3_1G015360.1	GO:0001871,GO:0003674,GO:0003824,GO:0004553,GO:0005488,GO:0005575,GO:0005618,GO:0005622,GO:0005623,GO:0005737,GO:0005773,GO:0005886,GO:0005911,GO:0009505,GO:0009506,GO:0016020,GO:0016787,GO:0016798,GO:0030054,GO:0030246,GO:0030247,GO:0030312,GO:0031224,GO:0031225,GO:0031226,GO:0043226,GO:0043227,GO:0043229,GO:0043231,GO:0044424,GO:0044425,GO:0044444,GO:0044459,GO:0044464,GO:0046658,GO:0055044,GO:…
CsaV3.1_1G02555	GO:0003674,GO:0003676,GO:0003723,GO:0003824,GO:0004518,GO:0004519,GO:0005488,GO:0005575,GO:0005622,GO:0005623,GO:0006139,GO:0006725,GO:0006807,GO:0008150,GO:0008152,GO:0009451,GO:0009987,GO:0016070,GO:0016787,GO:0016788,GO:0034641,GO:0043170,GO:0043226,GO:0043227,GO:0043229,GO:0043231,GO:0043412,GO:0044237,GO:0044238,GO:0044424,GO:0044464,GO:0046483,GO:0071704,GO:0090304,GO:0090305,GO:0097159,GO:…
CsaV3_1G015390.1	GO:0005575,GO:0005622,GO:0005623,GO:0005737,GO:0005768,GO:0005773,GO:0005886,GO:0006810,GO:0006888,GO:0008150,GO:0012505,GO:0016020,GO:0016192,GO:0030100,GO:0031410,GO:0031982,GO:0032879,GO:0043226,GO:0043227,GO:0043229,GO:0043231,GO:0044424,GO:0044444,GO:0044464,GO:0046907,GO:0048193,GO:0050789,GO:0050794,GO:0051049,GO:0051128,GO:0051179,GO:0051234,GO:0051641,GO:0051649,GO:0060627,GO:0065007,GO:…
CsaV3_1G015450.1	GO:0005575,GO:0005622,GO:0005623,GO:0005737,GO:0005829,GO:0006996,GO:0008150,GO:0009657,GO:0009658,GO:0009902,GO:0009903,GO:0009904,GO:0009987,GO:0016043,GO:0019750,GO:0044424,GO:0044444,GO:0044464,GO:0051179,GO:0051234,GO:0051640,GO:0051641,GO:0051644,GO:0051649,GO:0051656,GO:0051667,GO:0071840
CsaV3_1G015480.1	GO:0003674,GO:0003824,GO:0003985,GO:0003988,GO:0005575,GO:0005622,GO:0005623,GO:0005737,GO:0005829,GO:0006082,GO:0006629,GO:0006631,GO:0006635,GO:0008150,GO:0008152,GO:0009056,GO:0009062,GO:0009987,GO:0016042,GO:0016054,GO:0016407,GO:0016408,GO:0016453,GO:0016740,GO:0016746,GO:0016747,GO:0019395,GO:0019752,GO:0030258,GO:0032787,GO:0034440,GO:0043436,GO:0044237,GO:0044238,GO:0044242,GO:0044248,GO:…
CsaV3_1G015490.1	GO:0003674,GO:0003676,GO:0003723,GO:0003729,GO:0003824,GO:0004518,GO:0004519,GO:0005488,GO:0005575,GO:0005622,GO:0005623,GO:0005737,GO:0006139,GO:0006396,GO:0006417,GO:0006725,GO:0006807,GO:0008150,GO:0008152,GO:0009451,GO:0009507,GO:0009532,GO:0009536,GO:0009570,GO:0009889,GO:0009891,GO:0009893,GO:0009987,GO:0010467,GO:0010468,GO:0010556,GO:0010557,GO:0010604,GO:0010608,GO:0010628,GO:0016070,GO:…
CsaV3_1G015510.1	GO:0000325,GO:0003674,GO:0005215,GO:0005216,GO:0005242,GO:0005244,GO:0005249,GO:0005261,GO:0005267,GO:0005575,GO:0005622,GO:0005623,GO:0005737,GO:0005773,GO:0005774,GO:0005886,GO:0005887,GO:0006810,GO:0006811,GO:0006812,GO:0006813,GO:0006873,GO:0006875,GO:0008150,GO:0008324,GO:0009705,GO:0009987,GO:0010029,GO:0010119,GO:0015075,GO:0015077,GO:0015079,GO:0015267,GO:0015276,GO:0015318,GO:0015672,GO:…
CsaV3_1G015550.1	GO:0003674,GO:0003682,GO:0003700,GO:0003712,GO:0003713,GO:0005488,GO:0005575,GO:0005622,GO:0005623,GO:0005634,GO:0006325,GO:0006338,GO:0006355,GO:0006357,GO:0006950,GO:0006996,GO:0008150,GO:0009266,GO:0009409,GO:0009628,GO:0009631,GO:0009719,GO:0009725,GO:0009733,GO:0009735,GO:0009889,GO:0009891,GO:0009893,GO:0009987,GO:0010033,GO:0010468,GO:0010556,GO:0010557,GO:0010604,GO:0010638,GO:0016043,GO:…
CsaV3_1G015600.1	GO:0003674,GO:0003824,GO:0004672,GO:0004674,GO:0005575,GO:0005622,GO:0005623,GO:0005634,GO:0005737,GO:0005886,GO:0006464,GO:0006468,GO:0006793,GO:0006796,GO:0006807,GO:0007154,GO:0007165,GO:0008150,GO:0008152,GO:0009987,GO:0016020,GO:0016301,GO:0016310,GO:0016740,GO:0016772,GO:0016773,GO:0019538,GO:0023052,GO:0035556,GO:0036211,GO:0043170,GO:0043226,GO:0043227,GO:0043229,GO:0043231,GO:0043412,GO:…
CsaV3_1G015620.1	GO:0003674,GO:0005215,GO:0005451,GO:0005575,GO:0005622,GO:0005623,GO:0005737,GO:0005768,GO:0005886,GO:0006810,GO:0006811,GO:0006812,GO:0006813,GO:0006814,GO:0006873,GO:0006885,GO:0008150,GO:0008324,GO:0009987,GO:0012505,GO:0015075,GO:0015077,GO:0015078,GO:0015079,GO:0015081,GO:0015291,GO:0015297,GO:0015298,GO:0015299,GO:0015318,GO:0015385,GO:0015386,GO:0015491,GO:0015672,GO:0016020,GO:0019725,GO:…
CsaV3_1G015630.1	GO:0003674,GO:0003824,GO:0005575,GO:0005622,GO:0005623,GO:0005737,GO:0005794,GO:0008194,GO:0012505,GO:0016740,GO:0016757,GO:0016758,GO:0043226,GO:0043227,GO:0043229,GO:0043231,GO:0044424,GO:0044444,GO:0044464,GO:0047262
CsaV3_1G015650.1	GO:0000041,GO:0003674,GO:0005215,GO:0005575,GO:0005623,GO:0005886,GO:0005911,GO:0006810,GO:0006811,GO:0006812,GO:0006826,GO:0006873,GO:0006875,GO:0008150,GO:0008324,GO:0009506,GO:0009987,GO:0010232,GO:0010233,GO:0015075,GO:0015318,GO:0016020,GO:0019725,GO:0022857,GO:0022890,GO:0030001,GO:0030003,GO:0030054,GO:0032501,GO:0034220,GO:0042592,GO:0044464,GO:0046873,GO:0046915,GO:0048878,GO:0050801,GO:…
CsaV3_1G015690.1	GO:0000003,GO:0000054,GO:0000166,GO:0001882,GO:0001883,GO:0003006,GO:0003674,GO:0003824,GO:0003924,GO:0005488,GO:0005525,GO:0005575,GO:0005622,GO:0005623,GO:0005634,GO:0005654,GO:0005730,GO:0005737,GO:0005783,GO:0005829,GO:0006139,GO:0006364,GO:0006396,GO:0006403,GO:0006405,GO:0006611,GO:0006725,GO:0006807,GO:0006810,GO:0006886,GO:0006913,GO:0007275,GO:0008104,GO:0008150,GO:0008152,GO:0009790,GO:…
CsaV3_1G015710.1	GO:0005575,GO:0005622,GO:0005623,GO:0005737,GO:0006091,GO:0008150,GO:0008152,GO:0009507,GO:0009532,GO:0009534,GO:0009535,GO:0009536,GO:0009543,GO:0009570,GO:0009579,GO:0009987,GO:0015979,GO:0016020,GO:0016043,GO:0019684,GO:0022607,GO:0031976,GO:0031977,GO:0031978,GO:0031984,GO:0034357,GO:0034622,GO:0042651,GO:0043226,GO:0043227,GO:0043229,GO:0043231,GO:0043933,GO:0044085,GO:0044237,GO:0044422,GO:…
CsaV3_1G015720.1	GO:0006810,GO:0006928,GO:0007017,GO:0007018,GO:0008088,GO:0008089,GO:0008150,GO:0009605,GO:0009606,GO:0009628,GO:0009629,GO:0009630,GO:0009987,GO:0010970,GO:0016192,GO:0030705,GO:0046907,GO:0047496,GO:0048489,GO:0048490,GO:0050896,GO:0051179,GO:0051234,GO:0051640,GO:0051641,GO:0051648,GO:0051649,GO:0051650,GO:0051656,GO:0072384,GO:0097479,GO:0097480,GO:0098930,GO:0099003,GO:0099111,GO:0099514,GO:…
CsaV3_1G015730.1	GO:0000271,GO:0001101,GO:0003674,GO:0003824,GO:0005488,GO:0005536,GO:0005975,GO:0005976,GO:0005977,GO:0005978,GO:0005996,GO:0006012,GO:0006073,GO:0006091,GO:0006112,GO:0006950,GO:0006970,GO:0006979,GO:0007154,GO:0008150,GO:0008152,GO:0008194,GO:0008378,GO:0008466,GO:0009058,GO:0009059,GO:0009250,GO:0009266,GO:0009269,GO:0009409,GO:0009414,GO:0009415,GO:0009605,GO:0009628,GO:0009651,GO:0009719,GO:…
CsaV3_1G015750.1	GO:0003674,GO:0005215,GO:0005575,GO:0005622,GO:0005623,GO:0005737,GO:0005886,GO:0005887,GO:0005938,GO:0006810,GO:0007154,GO:0007165,GO:0008150,GO:0009719,GO:0009725,GO:0009733,GO:0009734,GO:0009755,GO:0009987,GO:0010033,GO:0016020,GO:0016021,GO:0022857,GO:0023052,GO:0031224,GO:0031226,GO:0032870,GO:0042221,GO:0044424,GO:0044425,GO:0044444,GO:0044459,GO:0044464,GO:0050789,GO:0050794,GO:0050896,GO:…
CsaV3_1G015770.1	GO:0000035,GO:0000036,GO:0003674,GO:0005488,GO:0005575,GO:0005622,GO:0005623,GO:0005737,GO:0005829,GO:0005975,GO:0006082,GO:0006629,GO:0006631,GO:0006633,GO:0006643,GO:0006644,GO:0006664,GO:0006793,GO:0006796,GO:0008150,GO:0008152,GO:0008610,GO:0008654,GO:0009058,GO:0009245,GO:0009247,GO:0009311,GO:0009312,GO:0009987,GO:0016051,GO:0016053,GO:0019637,GO:0019752,GO:0019842,GO:0031177,GO:0032787,GO:…
CsaV3.1_1G02557	GO:0000003,GO:0003006,GO:0003674,GO:0003700,GO:0005575,GO:0005622,GO:0005623,GO:0005634,GO:0006355,GO:0007275,GO:0008150,GO:0009791,GO:0009888,GO:0009889,GO:0009960,GO:0010154,GO:0010468,GO:0010556,GO:0010817,GO:0019219,GO:0019222,GO:0022414,GO:0031323,GO:0031326,GO:0032501,GO:0032502,GO:0032879,GO:0043226,GO:0043227,GO:0043229,GO:0043231,GO:0044424,GO:0044464,GO:0048316,GO:0048608,GO:0048731,GO:…
CsaV3_1G015810.1	GO:0003674,GO:0003824,GO:0003954,GO:0005488,GO:0005575,GO:0005622,GO:0005623,GO:0005634,GO:0005737,GO:0005829,GO:0008150,GO:0008152,GO:0009628,GO:0016491,GO:0016651,GO:0043226,GO:0043227,GO:0043229,GO:0043231,GO:0044424,GO:0044444,GO:0044464,GO:0048037,GO:0050896,GO:0051536,GO:0051540,GO:0055114,GO:0070482
CsaV3_1G015820.1	GO:0003674,GO:0005488,GO:0048037,GO:0051536,GO:0051540
CsaV3_1G015830.1	GO:0005575,GO:0005618,GO:0005622,GO:0005623,GO:0005737,GO:0005739,GO:0005773,GO:0005774,GO:0005783,GO:0005789,GO:0005794,GO:0005886,GO:0005911,GO:0006464,GO:0006486,GO:0006487,GO:0006807,GO:0006950,GO:0008150,GO:0008152,GO:0008250,GO:0009058,GO:0009059,GO:0009100,GO:0009101,GO:0009266,GO:0009409,GO:0009505,GO:0009506,GO:0009628,GO:0009987,GO:0012505,GO:0016020,GO:0018193,GO:0018196,GO:0018279,GO:…
CsaV3_1G015880.1	GO:0005575,GO:0005618,GO:0005623,GO:0030312,GO:0044464,GO:0071944
CsaV3_1G015890.1	GO:0003674,GO:0003824,GO:0004601,GO:0005575,GO:0005618,GO:0005623,GO:0005911,GO:0008150,GO:0008152,GO:0009505,GO:0009506,GO:0009636,GO:0009664,GO:0009987,GO:0016043,GO:0016209,GO:0016491,GO:0016684,GO:0030054,GO:0030312,GO:0042221,GO:0044464,GO:0045229,GO:0050896,GO:0051716,GO:0055044,GO:0055114,GO:0070887,GO:0071554,GO:0071555,GO:0071669,GO:0071840,GO:0071944,GO:0097237,GO:0098754,GO:0098869,GO:…
CsaV3.1_1G02559	GO:0003674,GO:0003824,GO:0006576,GO:0006595,GO:0006596,GO:0006807,GO:0008150,GO:0008152,GO:0009058,GO:0009308,GO:0009309,GO:0009445,GO:0009446,GO:0009987,GO:0016787,GO:0016810,GO:0016811,GO:0034641,GO:0042401,GO:0044106,GO:0044237,GO:0044249,GO:0044271,GO:0050126,GO:0071704,GO:0097164,GO:1901564,GO:1901566,GO:1901576
CsaV3.1_1G01029	GO:0000266,GO:0005575,GO:0005622,GO:0005623,GO:0005737,GO:0005739,GO:0005740,GO:0005741,GO:0006996,GO:0007005,GO:0008150,GO:0009987,GO:0016020,GO:0016043,GO:0019867,GO:0031090,GO:0031966,GO:0031967,GO:0031968,GO:0031975,GO:0043226,GO:0043227,GO:0043229,GO:0043231,GO:0044422,GO:0044424,GO:0044429,GO:0044444,GO:0044446,GO:0044464,GO:0048285,GO:0071840,GO:0098588,GO:0098805
CsaV3_1G016940.1	GO:0001101,GO:0003674,GO:0005215,GO:0005451,GO:0005575,GO:0005623,GO:0005886,GO:0006810,GO:0006811,GO:0006812,GO:0006813,GO:0006820,GO:0007275,GO:0007568,GO:0008150,GO:0008324,GO:0008509,GO:0009987,GO:0010035,GO:0010150,GO:0010167,GO:0015075,GO:0015077,GO:0015078,GO:0015079,GO:0015103,GO:0015112,GO:0015291,GO:0015297,GO:0015298,GO:0015299,GO:0015318,GO:0015386,GO:0015491,GO:0015672,GO:0015698,GO:…
CsaV3.1_1G01031	GO:0000003,GO:0000287,GO:0003006,GO:0003674,GO:0003824,GO:0004743,GO:0005488,GO:0005575,GO:0005622,GO:0005623,GO:0005737,GO:0005975,GO:0006082,GO:0006090,GO:0006091,GO:0006096,GO:0006139,GO:0006163,GO:0006164,GO:0006165,GO:0006725,GO:0006732,GO:0006733,GO:0006753,GO:0006754,GO:0006757,GO:0006793,GO:0006796,GO:0006807,GO:0007275,GO:0008150,GO:0008152,GO:0009056,GO:0009058,GO:0009108,GO:0009117,GO:…
CsaV3_1G016990.1	GO:0008150,GO:0016032,GO:0019058,GO:0019079,GO:0044403,GO:0044419,GO:0046786,GO:0051704
CsaV3_1G017000.1	GO:0000325,GO:0003674,GO:0005488,GO:0005515,GO:0005575,GO:0005622,GO:0005623,GO:0005737,GO:0005773,GO:0005774,GO:0005794,GO:0005911,GO:0008150,GO:0009506,GO:0009705,GO:0012505,GO:0016020,GO:0016032,GO:0019058,GO:0019079,GO:0030054,GO:0031090,GO:0043226,GO:0043227,GO:0043229,GO:0043231,GO:0043621,GO:0044403,GO:0044419,GO:0044422,GO:0044424,GO:0044437,GO:0044444,GO:0044446,GO:0044464,GO:0046786,GO:…
CsaV3.1_1G01037	GO:0003674,GO:0003700,GO:0005575,GO:0005622,GO:0005623,GO:0005634,GO:0006355,GO:0008150,GO:0009889,GO:0010468,GO:0010556,GO:0019219,GO:0019222,GO:0031323,GO:0031326,GO:0043226,GO:0043227,GO:0043229,GO:0043231,GO:0044424,GO:0044464,GO:0050789,GO:0050794,GO:0051171,GO:0051252,GO:0060255,GO:0065007,GO:0080090,GO:0140110,GO:1903506,GO:2000112,GO:2001141
CsaV3_1G017060.1	GO:0003674,GO:0003676,GO:0003723,GO:0003727,GO:0005488,GO:0005575,GO:0005622,GO:0005623,GO:0005737,GO:0005844,GO:0008150,GO:0008187,GO:0008266,GO:0009987,GO:0030154,GO:0032502,GO:0032991,GO:0044424,GO:0044464,GO:0048468,GO:0048856,GO:0048863,GO:0048864,GO:0048869,GO:0097159,GO:1901363,GO:1990904
CsaV3.1_1G01044	GO:0005575,GO:0005622,GO:0005623,GO:0005737,GO:0005773,GO:0005774,GO:0005886,GO:0016020,GO:0031090,GO:0043226,GO:0043227,GO:0043229,GO:0043231,GO:0044422,GO:0044424,GO:0044437,GO:0044444,GO:0044446,GO:0044464,GO:0071944,GO:0098588,GO:0098805
CsaV3_1G017090.1	GO:0005575,GO:0005622,GO:0005623,GO:0005737,GO:0005773,GO:0005794,GO:0005886,GO:0005911,GO:0009506,GO:0012505,GO:0016020,GO:0030054,GO:0043226,GO:0043227,GO:0043229,GO:0043231,GO:0044424,GO:0044444,GO:0044464,GO:0055044,GO:0071944
CsaV3_1G017100.1	GO:0000287,GO:0003674,GO:0003824,GO:0005488,GO:0005975,GO:0006020,GO:0006021,GO:0006066,GO:0006793,GO:0006796,GO:0007154,GO:0007165,GO:0008150,GO:0008152,GO:0008934,GO:0009056,GO:0009058,GO:0009987,GO:0016051,GO:0016311,GO:0016787,GO:0016788,GO:0016791,GO:0019637,GO:0019751,GO:0023052,GO:0034637,GO:0042578,GO:0043167,GO:0043169,GO:0043647,GO:0044237,GO:0044238,GO:0044249,GO:0044262,GO:0044281,GO:…
CsaV3.1_1G01047	GO:0002020,GO:0003674,GO:0004857,GO:0004866,GO:0004869,GO:0005488,GO:0005515,GO:0005575,GO:0005618,GO:0005623,GO:0006950,GO:0008150,GO:0009266,GO:0009408,GO:0009628,GO:0009892,GO:0009987,GO:0010029,GO:0010030,GO:0010466,GO:0010605,GO:0010951,GO:0019222,GO:0019899,GO:0030162,GO:0030234,GO:0030312,GO:0030414,GO:0031323,GO:0031324,GO:0032268,GO:0032269,GO:0033554,GO:0034605,GO:0043086,GO:0044092,GO:…
CsaV3.1_1G01048	GO:0002020,GO:0003674,GO:0004857,GO:0004866,GO:0004869,GO:0005488,GO:0005515,GO:0005575,GO:0005618,GO:0005623,GO:0006950,GO:0008150,GO:0009266,GO:0009408,GO:0009628,GO:0009892,GO:0009987,GO:0010029,GO:0010030,GO:0010466,GO:0010605,GO:0010951,GO:0019222,GO:0019899,GO:0030162,GO:0030234,GO:0030312,GO:0030414,GO:0031323,GO:0031324,GO:0032268,GO:0032269,GO:0033554,GO:0034605,GO:0043086,GO:0044092,GO:…
CsaV3_1G017130.1	GO:0005575,GO:0005623,GO:0005886,GO:0016020,GO:0044464,GO:0071944
CsaV3.1_1G01050	GO:0002020,GO:0003674,GO:0004857,GO:0004866,GO:0004869,GO:0005488,GO:0005515,GO:0005575,GO:0005618,GO:0005623,GO:0006950,GO:0008150,GO:0009266,GO:0009408,GO:0009628,GO:0009892,GO:0009987,GO:0010029,GO:0010030,GO:0010466,GO:0010605,GO:0010951,GO:0019222,GO:0019899,GO:0030162,GO:0030234,GO:0030312,GO:0030414,GO:0031323,GO:0031324,GO:0032268,GO:0032269,GO:0033554,GO:0034605,GO:0043086,GO:0044092,GO:…
CsaV3_1G017150.1	GO:0003674,GO:0003824,GO:0005575,GO:0005622,GO:0005623,GO:0005737,GO:0005829,GO:0005975,GO:0006020,GO:0006066,GO:0006793,GO:0006796,GO:0007154,GO:0007165,GO:0008150,GO:0008152,GO:0008934,GO:0009056,GO:0009507,GO:0009532,GO:0009536,GO:0009570,GO:0009987,GO:0016311,GO:0016787,GO:0016788,GO:0016791,GO:0019637,GO:0019751,GO:0023052,GO:0042578,GO:0043226,GO:0043227,GO:0043229,GO:0043231,GO:0043647,GO:…
CsaV3.1_1G01051	GO:0002237,GO:0002831,GO:0002832,GO:0005575,GO:0005622,GO:0005623,GO:0005737,GO:0005739,GO:0005740,GO:0005743,GO:0005744,GO:0006605,GO:0006626,GO:0006810,GO:0006839,GO:0006886,GO:0006996,GO:0007005,GO:0008104,GO:0008150,GO:0009605,GO:0009607,GO:0009617,GO:0009892,GO:0009987,GO:0010033,GO:0010817,GO:0015031,GO:0015833,GO:0016020,GO:0016043,GO:0017038,GO:0019222,GO:0019866,GO:0030150,GO:0031090,GO:…
CsaV3.1_1G01053	GO:0005575,GO:0005622,GO:0005623,GO:0005634,GO:0005654,GO:0031974,GO:0031981,GO:0043226,GO:0043227,GO:0043229,GO:0043231,GO:0043233,GO:0044422,GO:0044424,GO:0044428,GO:0044446,GO:0044464,GO:0070013
CsaV3_1G017190.1	GO:0003674,GO:0005215,GO:0005310,GO:0005342,GO:0005575,GO:0005622,GO:0005623,GO:0005737,GO:0005773,GO:0006810,GO:0006811,GO:0006820,GO:0006835,GO:0006873,GO:0006885,GO:0008150,GO:0008509,GO:0008514,GO:0009987,GO:0015075,GO:0015140,GO:0015318,GO:0015556,GO:0015711,GO:0015740,GO:0015743,GO:0015849,GO:0016020,GO:0016021,GO:0019725,GO:0022857,GO:0030003,GO:0030004,GO:0030641,GO:0031224,GO:0034220,GO:…
CsaV3.1_1G01055	GO:0005575,GO:0005911,GO:0006457,GO:0008150,GO:0009266,GO:0009506,GO:0009605,GO:0009607,GO:0009628,GO:0009987,GO:0030054,GO:0043207,GO:0050896,GO:0055044
CsaV3_1G017220.1	GO:0005575,GO:0005576,GO:0005622,GO:0005623,GO:0005737,GO:0005773,GO:0005886,GO:0009507,GO:0009536,GO:0016020,GO:0031224,GO:0031225,GO:0031226,GO:0043226,GO:0043227,GO:0043229,GO:0043231,GO:0044424,GO:0044425,GO:0044444,GO:0044459,GO:0044464,GO:0046658,GO:0048046,GO:0071944
CsaV3.1_1G01057	GO:0000902,GO:0007275,GO:0008150,GO:0009653,GO:0009826,GO:0009888,GO:0009932,GO:0009987,GO:0010015,GO:0010053,GO:0016043,GO:0016049,GO:0022622,GO:0030154,GO:0032501,GO:0032502,GO:0032989,GO:0040007,GO:0048364,GO:0048589,GO:0048731,GO:0048856,GO:0048869,GO:0060560,GO:0071840,GO:0090558,GO:0090627,GO:0099402,GO:1905392
CsaV3_1G017270.1	GO:0001101,GO:0006950,GO:0008150,GO:0009414,GO:0009415,GO:0009628,GO:0010035,GO:0042221,GO:0050896,GO:1901700
CsaV3.1_1G01060	GO:0001101,GO:0006950,GO:0008150,GO:0009414,GO:0009415,GO:0009628,GO:0010035,GO:0042221,GO:0050896,GO:1901700
CsaV3_1G017290.1	GO:0003674,GO:0003824,GO:0005215,GO:0005575,GO:0005623,GO:0005886,GO:0006810,GO:0006855,GO:0008150,GO:0008643,GO:0015399,GO:0015405,GO:0015893,GO:0016020,GO:0016021,GO:0016462,GO:0016787,GO:0016817,GO:0016818,GO:0016887,GO:0017111,GO:0022804,GO:0022857,GO:0031224,GO:0033231,GO:0042221,GO:0042493,GO:0042623,GO:0042626,GO:0043492,GO:0044425,GO:0044464,GO:0050896,GO:0051179,GO:0051234,GO:0055085,GO:…
CsaV3.1_1G01066	GO:0000288,GO:0000289,GO:0000956,GO:0003674,GO:0003824,GO:0004518,GO:0004527,GO:0004532,GO:0004540,GO:0005488,GO:0005515,GO:0006139,GO:0006401,GO:0006402,GO:0006725,GO:0006807,GO:0008150,GO:0008152,GO:0009056,GO:0009057,GO:0009892,GO:0009987,GO:0010468,GO:0010605,GO:0010629,GO:0016070,GO:0016071,GO:0016787,GO:0016788,GO:0019222,GO:0019439,GO:0034641,GO:0034655,GO:0042752,GO:0043170,GO:0043621,GO:…
CsaV3.1_1G01068	GO:0000075,GO:0000076,GO:0000785,GO:0001932,GO:0001934,GO:0003674,GO:0003682,GO:0005488,GO:0005515,GO:0005575,GO:0005622,GO:0005623,GO:0005634,GO:0005694,GO:0006139,GO:0006259,GO:0006260,GO:0006261,GO:0006270,GO:0006275,GO:0006725,GO:0006807,GO:0006950,GO:0006974,GO:0007049,GO:0008104,GO:0008150,GO:0008152,GO:0009058,GO:0009059,GO:0009889,GO:0009893,GO:0009987,GO:0010556,GO:0010562,GO:0010604,GO:…
CsaV3.1_1G01069	GO:0000003,GO:0003006,GO:0003674,GO:0003676,GO:0003677,GO:0003700,GO:0005488,GO:0005575,GO:0005622,GO:0005623,GO:0005634,GO:0006325,GO:0006355,GO:0006950,GO:0006952,GO:0006996,GO:0007154,GO:0007165,GO:0007275,GO:0008150,GO:0009605,GO:0009607,GO:0009620,GO:0009791,GO:0009889,GO:0009893,GO:0009909,GO:0009911,GO:0009987,GO:0010228,GO:0010468,GO:0010556,GO:0010604,GO:0010638,GO:0016043,GO:0019219,GO:…
CsaV3.1_1G01070	GO:0000003,GO:0003006,GO:0003674,GO:0003676,GO:0003677,GO:0003700,GO:0005488,GO:0005575,GO:0005622,GO:0005623,GO:0005634,GO:0006325,GO:0006355,GO:0006950,GO:0006952,GO:0006996,GO:0007154,GO:0007165,GO:0007275,GO:0008150,GO:0009605,GO:0009607,GO:0009620,GO:0009791,GO:0009889,GO:0009893,GO:0009909,GO:0009911,GO:0009987,GO:0010228,GO:0010468,GO:0010556,GO:0010604,GO:0010638,GO:0016043,GO:0019219,GO:…
CsaV3_1G018390.1	GO:0003674,GO:0003824,GO:0004605,GO:0005575,GO:0005622,GO:0005623,GO:0005737,GO:0005783,GO:0005789,GO:0006139,GO:0006220,GO:0006221,GO:0006629,GO:0006644,GO:0006650,GO:0006655,GO:0006725,GO:0006753,GO:0006793,GO:0006796,GO:0006807,GO:0008150,GO:0008152,GO:0008610,GO:0008654,GO:0009058,GO:0009117,GO:0009165,GO:0009987,GO:0012505,GO:0016020,GO:0016024,GO:0016740,GO:0016772,GO:0016779,GO:0018130,GO:…
CsaV3_1G018420.1	GO:0003674,GO:0005215,GO:0005342,GO:0005575,GO:0005622,GO:0005623,GO:0005737,GO:0005739,GO:0005740,GO:0005743,GO:0006810,GO:0006811,GO:0006820,GO:0006848,GO:0008028,GO:0008150,GO:0008509,GO:0008514,GO:0015075,GO:0015318,GO:0015711,GO:0015718,GO:0015849,GO:0016020,GO:0016021,GO:0019866,GO:0022857,GO:0031090,GO:0031224,GO:0031300,GO:0031301,GO:0031304,GO:0031305,GO:0031966,GO:0031967,GO:0031975,GO:…
CsaV3_1G018440.1	GO:0000003,GO:0000139,GO:0000902,GO:0000904,GO:0003006,GO:0003674,GO:0003824,GO:0003836,GO:0005575,GO:0005576,GO:0005622,GO:0005623,GO:0005737,GO:0005768,GO:0005794,GO:0005795,GO:0005802,GO:0005975,GO:0006464,GO:0006486,GO:0006487,GO:0006629,GO:0006643,GO:0006664,GO:0006807,GO:0008150,GO:0008152,GO:0008373,GO:0008610,GO:0009058,GO:0009059,GO:0009100,GO:0009101,GO:0009247,GO:0009311,GO:0009312,GO:…
CsaV3.1_1G01077	GO:0000003,GO:0000506,GO:0000902,GO:0000904,GO:0003006,GO:0003674,GO:0003824,GO:0005575,GO:0005622,GO:0005623,GO:0005737,GO:0005783,GO:0005789,GO:0006464,GO:0006497,GO:0006505,GO:0006506,GO:0006629,GO:0006643,GO:0006644,GO:0006650,GO:0006661,GO:0006664,GO:0006793,GO:0006796,GO:0006807,GO:0008150,GO:0008152,GO:0008610,GO:0008654,GO:0009058,GO:0009059,GO:0009247,GO:0009653,GO:0009826,GO:0009846,GO:…
CsaV3.1_1G02565	GO:0001101,GO:0005575,GO:0005622,GO:0005623,GO:0005634,GO:0006355,GO:0007154,GO:0007165,GO:0008150,GO:0009719,GO:0009725,GO:0009753,GO:0009755,GO:0009867,GO:0009889,GO:0009890,GO:0009892,GO:0009987,GO:0010033,GO:0010468,GO:0010556,GO:0010558,GO:0010605,GO:0010629,GO:0019219,GO:0019222,GO:0023052,GO:0031323,GO:0031324,GO:0031326,GO:0031327,GO:0032870,GO:0042221,GO:0043226,GO:0043227,GO:0043229,GO:…
CsaV3_1G019500.1	GO:0003674,GO:0003824,GO:0004842,GO:0006464,GO:0006508,GO:0006511,GO:0006807,GO:0008150,GO:0008152,GO:0009056,GO:0009057,GO:0009987,GO:0010498,GO:0016567,GO:0016740,GO:0019538,GO:0019787,GO:0019941,GO:0030163,GO:0032446,GO:0036211,GO:0043161,GO:0043170,GO:0043412,GO:0043632,GO:0044237,GO:0044238,GO:0044248,GO:0044257,GO:0044260,GO:0044265,GO:0044267,GO:0051603,GO:0061630,GO:0061659,GO:0070647,GO:…
CsaV3.1_1G01083	GO:0003674,GO:0003824,GO:0004842,GO:0006464,GO:0006508,GO:0006511,GO:0006807,GO:0008150,GO:0008152,GO:0009056,GO:0009057,GO:0009987,GO:0010498,GO:0016567,GO:0016740,GO:0019538,GO:0019787,GO:0019941,GO:0030163,GO:0032446,GO:0036211,GO:0043161,GO:0043170,GO:0043412,GO:0043632,GO:0044237,GO:0044238,GO:0044248,GO:0044257,GO:0044260,GO:0044265,GO:0044267,GO:0051603,GO:0061630,GO:0061659,GO:0070647,GO:…
CsaV3_1G019530.1	GO:0005575,GO:0005623,GO:0005886,GO:0016020,GO:0044464,GO:0071944
CsaV3_1G019580.1	GO:0003674,GO:0003824,GO:0004462,GO:0005575,GO:0005622,GO:0005623,GO:0005737,GO:0006081,GO:0006082,GO:0006089,GO:0006950,GO:0008150,GO:0008152,GO:0009056,GO:0009266,GO:0009409,GO:0009438,GO:0009507,GO:0009526,GO:0009532,GO:0009536,GO:0009570,GO:0009579,GO:0009628,GO:0009987,GO:0010319,GO:0016829,GO:0016846,GO:0019243,GO:0019752,GO:0031967,GO:0031975,GO:0031977,GO:0032787,GO:0042180,GO:0042182,GO:…
CsaV3_1G019610.1	GO:0003674,GO:0005488,GO:0005575,GO:0005622,GO:0005623,GO:0005737,GO:0006091,GO:0008150,GO:0008152,GO:0009314,GO:0009416,GO:0009507,GO:0009526,GO:0009532,GO:0009534,GO:0009535,GO:0009536,GO:0009570,GO:0009579,GO:0009628,GO:0009765,GO:0009768,GO:0009941,GO:0009987,GO:0010287,GO:0015979,GO:0016020,GO:0016168,GO:0019684,GO:0031409,GO:0031967,GO:0031975,GO:0031976,GO:0031984,GO:0034357,GO:0042651,GO:…
CsaV3_1G020720.1	GO:0003674,GO:0003824,GO:0004462,GO:0005575,GO:0005622,GO:0005623,GO:0005737,GO:0006081,GO:0006082,GO:0006089,GO:0006950,GO:0008150,GO:0008152,GO:0009056,GO:0009266,GO:0009409,GO:0009438,GO:0009507,GO:0009526,GO:0009532,GO:0009536,GO:0009570,GO:0009579,GO:0009628,GO:0009987,GO:0010319,GO:0016829,GO:0016846,GO:0019243,GO:0019752,GO:0031967,GO:0031975,GO:0031977,GO:0032787,GO:0042180,GO:0042182,GO:…
CsaV3.1_1G01105	GO:0001510,GO:0003674,GO:0003824,GO:0006139,GO:0006725,GO:0006807,GO:0008150,GO:0008152,GO:0008168,GO:0008173,GO:0008757,GO:0009451,GO:0009987,GO:0016070,GO:0016073,GO:0016740,GO:0016741,GO:0032259,GO:0034641,GO:0034660,GO:0040031,GO:0043170,GO:0043412,GO:0043414,GO:0044237,GO:0044238,GO:0044260,GO:0046483,GO:0071704,GO:0090304,GO:0140098,GO:1901360
CsaV3_1G021830.1	GO:0005575,GO:0005622,GO:0005623,GO:0005634,GO:0006355,GO:0007275,GO:0008150,GO:0009889,GO:0009890,GO:0009892,GO:0010468,GO:0010556,GO:0010558,GO:0010605,GO:0010629,GO:0019219,GO:0019222,GO:0031323,GO:0031324,GO:0031326,GO:0031327,GO:0032501,GO:0032502,GO:0043226,GO:0043227,GO:0043229,GO:0043231,GO:0044424,GO:0044464,GO:0045892,GO:0045934,GO:0048366,GO:0048367,GO:0048519,GO:0048523,GO:0048731,GO:…
CsaV3_1G021860.1	GO:0003674,GO:0003700,GO:0006355,GO:0008150,GO:0009719,GO:0009725,GO:0009733,GO:0009889,GO:0010033,GO:0010468,GO:0010556,GO:0019219,GO:0019222,GO:0031323,GO:0031326,GO:0042221,GO:0050789,GO:0050794,GO:0050896,GO:0051171,GO:0051252,GO:0060255,GO:0065007,GO:0080090,GO:0140110,GO:1903506,GO:2000112,GO:2001141
CsaV3_1G021870.1	GO:0003674,GO:0003824,GO:0005575,GO:0005622,GO:0005623,GO:0008194,GO:0016740,GO:0016757,GO:0016758,GO:0035251,GO:0043226,GO:0043227,GO:0043229,GO:0043231,GO:0044424,GO:0044464,GO:0046527,GO:0080043,GO:0080044
CsaV3_1G022880.1	GO:0005575,GO:0005911,GO:0006810,GO:0007154,GO:0007165,GO:0008150,GO:0009506,GO:0009719,GO:0009725,GO:0009735,GO:0009736,GO:0009755,GO:0009914,GO:0009926,GO:0009987,GO:0010033,GO:0010540,GO:0010541,GO:0010817,GO:0023052,GO:0030054,GO:0032870,GO:0042221,GO:0050789,GO:0050794,GO:0050896,GO:0051179,GO:0051234,GO:0051716,GO:0055044,GO:0060918,GO:0065007,GO:0065008,GO:0070887,GO:0071310,GO:0071368,GO:…
CsaV3_1G022900.1	GO:0000003,GO:0000287,GO:0000302,GO:0001101,GO:0003006,GO:0003674,GO:0003824,GO:0003825,GO:0004553,GO:0004805,GO:0005488,GO:0005575,GO:0005622,GO:0005623,GO:0005737,GO:0005829,GO:0005886,GO:0005946,GO:0005975,GO:0005984,GO:0005991,GO:0005992,GO:0006793,GO:0006796,GO:0006950,GO:0006970,GO:0006974,GO:0006979,GO:0007049,GO:0007154,GO:0008150,GO:0008152,GO:0008194,GO:0009058,GO:0009266,GO:0009269,GO:…
CsaV3.1_1G01119	GO:0000160,GO:0001101,GO:0003674,GO:0003676,GO:0003677,GO:0003700,GO:0005488,GO:0005575,GO:0005622,GO:0005623,GO:0005634,GO:0006355,GO:0006950,GO:0006970,GO:0007154,GO:0007165,GO:0008150,GO:0009266,GO:0009314,GO:0009409,GO:0009414,GO:0009415,GO:0009416,GO:0009611,GO:0009628,GO:0009651,GO:0009719,GO:0009723,GO:0009725,GO:0009735,GO:0009736,GO:0009755,GO:0009873,GO:0009889,GO:0009987,GO:0010033,GO:…
CsaV3_1G022950.1	GO:0005575,GO:0005576,GO:0005618,GO:0005622,GO:0005623,GO:0005737,GO:0005911,GO:0009505,GO:0009506,GO:0009507,GO:0009536,GO:0030054,GO:0030312,GO:0043226,GO:0043227,GO:0043229,GO:0043231,GO:0044424,GO:0044444,GO:0044464,GO:0048046,GO:0055044,GO:0071944
CsaV3_1G022990.1	GO:0003674,GO:0003824,GO:0005575,GO:0005622,GO:0005623,GO:0005737,GO:0005794,GO:0008378,GO:0012505,GO:0016740,GO:0016757,GO:0016758,GO:0043226,GO:0043227,GO:0043229,GO:0043231,GO:0044424,GO:0044444,GO:0044464,GO:0048531
CsaV3.1_1G01125	GO:0005575,GO:0005622,GO:0005623,GO:0005634,GO:0005737,GO:0005829,GO:0043226,GO:0043227,GO:0043229,GO:0043231,GO:0044424,GO:0044444,GO:0044464
CsaV3.1_1G01126	GO:0000976,GO:0000987,GO:0001067,GO:0003674,GO:0003676,GO:0003677,GO:0003690,GO:0003700,GO:0005488,GO:0005575,GO:0005622,GO:0005623,GO:0005634,GO:0006355,GO:0007154,GO:0007165,GO:0007275,GO:0008150,GO:0009555,GO:0009653,GO:0009719,GO:0009725,GO:0009733,GO:0009734,GO:0009755,GO:0009889,GO:0009987,GO:0010033,GO:0010208,GO:0010468,GO:0010556,GO:0010927,GO:0016043,GO:0019219,GO:0019222,GO:0022607,GO:…
CsaV3.1_1G01128	GO:0000139,GO:0002791,GO:0002792,GO:0005575,GO:0005622,GO:0005623,GO:0005737,GO:0005783,GO:0005789,GO:0005794,GO:0006928,GO:0008150,GO:0008283,GO:0009894,GO:0009966,GO:0009987,GO:0010646,GO:0012505,GO:0016020,GO:0016477,GO:0019222,GO:0023051,GO:0030162,GO:0031090,GO:0031323,GO:0031329,GO:0031984,GO:0032268,GO:0032879,GO:0032880,GO:0040011,GO:0042058,GO:0042175,GO:0042176,GO:0043226,GO:0043227,GO:…
CsaV3.1_1G01133	GO:0000226,GO:0000278,GO:0000280,GO:0000281,GO:0000910,GO:0001578,GO:0003674,GO:0003824,GO:0005488,GO:0005515,GO:0005575,GO:0005622,GO:0005623,GO:0005634,GO:0005635,GO:0006810,GO:0006928,GO:0006996,GO:0006997,GO:0006998,GO:0007010,GO:0007017,GO:0007018,GO:0007049,GO:0007051,GO:0007052,GO:0008017,GO:0008088,GO:0008089,GO:0008092,GO:0008150,GO:0008568,GO:0009987,GO:0010256,GO:0010458,GO:0010970,GO:…
CsaV3_1G023100.1	GO:0003674,GO:0005215,GO:0005575,GO:0005622,GO:0005623,GO:0005634,GO:0005635,GO:0005737,GO:0005829,GO:0006606,GO:0006810,GO:0006886,GO:0006913,GO:0007154,GO:0007165,GO:0008104,GO:0008150,GO:0008565,GO:0009892,GO:0009987,GO:0010468,GO:0010605,GO:0010608,GO:0010629,GO:0012505,GO:0015031,GO:0015833,GO:0016043,GO:0016441,GO:0016458,GO:0017038,GO:0019222,GO:0022607,GO:0022613,GO:0022618,GO:0023052,GO:…
CsaV3_1G024100.1	GO:0003674,GO:0003824,GO:0004576,GO:0004579,GO:0005575,GO:0005622,GO:0005623,GO:0005737,GO:0005783,GO:0005789,GO:0005886,GO:0006464,GO:0006486,GO:0006487,GO:0006807,GO:0006950,GO:0006970,GO:0008150,GO:0008152,GO:0008250,GO:0009058,GO:0009059,GO:0009100,GO:0009101,GO:0009628,GO:0009651,GO:0009987,GO:0012505,GO:0016020,GO:0016740,GO:0016757,GO:0016758,GO:0018193,GO:0018196,GO:0018279,GO:0019538,GO:…
CsaV3_1G024160.1	GO:0000226,GO:0000278,GO:0003674,GO:0003774,GO:0003777,GO:0003824,GO:0005575,GO:0005622,GO:0005623,GO:0005634,GO:0005813,GO:0005815,GO:0005856,GO:0005871,GO:0005875,GO:0005886,GO:0006928,GO:0006996,GO:0007010,GO:0007017,GO:0007018,GO:0007049,GO:0007051,GO:0007052,GO:0008150,GO:0009987,GO:0015630,GO:0016020,GO:0016043,GO:0016462,GO:0016787,GO:0016817,GO:0016818,GO:0016887,GO:0017111,GO:0022402,GO:…
CsaV3_1G024170.1	GO:0001101,GO:0003674,GO:0003700,GO:0005575,GO:0005622,GO:0005623,GO:0005634,GO:0006355,GO:0006950,GO:0006970,GO:0008150,GO:0009628,GO:0009719,GO:0009725,GO:0009737,GO:0009889,GO:0010033,GO:0010468,GO:0010556,GO:0019219,GO:0019222,GO:0031323,GO:0031326,GO:0033993,GO:0042221,GO:0043226,GO:0043227,GO:0043229,GO:0043231,GO:0044424,GO:0044464,GO:0050789,GO:0050794,GO:0050896,GO:0051171,GO:0051252,GO:…
CsaV3_1G024190.1	GO:0008150,GO:0008152,GO:0009058,GO:0009850,GO:0009851,GO:0009987,GO:0010817,GO:0042445,GO:0042446,GO:0044237,GO:0044249,GO:0065007,GO:0065008
CsaV3_1G024220.1	GO:0006355,GO:0008150,GO:0009889,GO:0009890,GO:0009892,GO:0010468,GO:0010556,GO:0010558,GO:0010605,GO:0010629,GO:0019219,GO:0019222,GO:0031323,GO:0031324,GO:0031326,GO:0031327,GO:0045892,GO:0045934,GO:0048519,GO:0048523,GO:0050789,GO:0050794,GO:0051171,GO:0051172,GO:0051252,GO:0051253,GO:0060255,GO:0065007,GO:0080090,GO:1902679,GO:1903506,GO:1903507,GO:2000112,GO:2000113,GO:2001141
CsaV3_1G024230.1	GO:0003674,GO:0005215,GO:0005351,GO:0005354,GO:0005355,GO:0005365,GO:0005402,GO:0005575,GO:0005623,GO:0005886,GO:0006810,GO:0006811,GO:0006812,GO:0007275,GO:0008150,GO:0008324,GO:0008643,GO:0008645,GO:0009653,GO:0009791,GO:0010015,GO:0010101,GO:0010102,GO:0010311,GO:0015075,GO:0015077,GO:0015078,GO:0015144,GO:0015145,GO:0015146,GO:0015148,GO:0015149,GO:0015166,GO:0015168,GO:0015291,GO:0015293,GO:…
CsaV3_1G024260.1	GO:0003674,GO:0003824,GO:0005575,GO:0005622,GO:0005623,GO:0005737,GO:0006725,GO:0006778,GO:0006787,GO:0006807,GO:0008150,GO:0008152,GO:0009056,GO:0009057,GO:0009507,GO:0009536,GO:0009987,GO:0010304,GO:0015994,GO:0015996,GO:0016491,GO:0016614,GO:0016616,GO:0019439,GO:0019538,GO:0030163,GO:0033013,GO:0033015,GO:0034256,GO:0034641,GO:0042440,GO:0043170,GO:0043226,GO:0043227,GO:0043229,GO:0043231,GO:…
CsaV3_1G024290.1	GO:0003674,GO:0003824,GO:0004672,GO:0004674,GO:0004675,GO:0004888,GO:0005575,GO:0005623,GO:0005886,GO:0006464,GO:0006468,GO:0006793,GO:0006796,GO:0006807,GO:0006950,GO:0007154,GO:0007165,GO:0007166,GO:0007167,GO:0007178,GO:0008150,GO:0008152,GO:0009605,GO:0009607,GO:0009611,GO:0009620,GO:0009987,GO:0016020,GO:0016301,GO:0016310,GO:0016740,GO:0016772,GO:0016773,GO:0019199,GO:0019538,GO:0023052,GO:…
CsaV3_1G024300.1	GO:0000139,GO:0003674,GO:0003824,GO:0004175,GO:0004222,GO:0004252,GO:0005575,GO:0005622,GO:0005623,GO:0005737,GO:0005783,GO:0005788,GO:0005789,GO:0005794,GO:0006464,GO:0006508,GO:0006807,GO:0006950,GO:0006970,GO:0006972,GO:0006984,GO:0006986,GO:0006996,GO:0007033,GO:0007040,GO:0007154,GO:0007165,GO:0008150,GO:0008152,GO:0008233,GO:0008236,GO:0008237,GO:0009628,GO:0009651,GO:0009889,GO:0009987,GO:…
CsaV3.1_1G01156	GO:0005575,GO:0005622,GO:0005623,GO:0005737,GO:0005773,GO:0005886,GO:0016020,GO:0043226,GO:0043227,GO:0043229,GO:0043231,GO:0044424,GO:0044444,GO:0044464,GO:0071944
CsaV3.1_1G01157	GO:0003674,GO:0003824,GO:0005575,GO:0005622,GO:0005623,GO:0006066,GO:0006950,GO:0008150,GO:0008152,GO:0009266,GO:0009409,GO:0009628,GO:0016491,GO:0016614,GO:0016899,GO:0043226,GO:0043227,GO:0043229,GO:0043231,GO:0044281,GO:0044424,GO:0044464,GO:0046577,GO:0050896,GO:0055114,GO:0071704,GO:1901615
CsaV3.1_1G01161	GO:0003002,GO:0005575,GO:0005622,GO:0005623,GO:0005737,GO:0005794,GO:0007275,GO:0007389,GO:0008150,GO:0010051,GO:0010222,GO:0012505,GO:0016020,GO:0016021,GO:0031224,GO:0032501,GO:0032502,GO:0043226,GO:0043227,GO:0043229,GO:0043231,GO:0044424,GO:0044425,GO:0044444,GO:0044464,GO:0048856
CsaV3.1_1G02577	GO:0005575,GO:0005622,GO:0005623,GO:0005737,GO:0009536,GO:0043226,GO:0043227,GO:0043229,GO:0043231,GO:0044424,GO:0044444,GO:0044464
CsaV3.1_1G02579	GO:0005575,GO:0005622,GO:0005623,GO:0005737,GO:0009536,GO:0043226,GO:0043227,GO:0043229,GO:0043231,GO:0044424,GO:0044444,GO:0044464
CsaV3.1_1G01170	GO:0003674,GO:0005215,GO:0005575,GO:0005622,GO:0005623,GO:0005737,GO:0006810,GO:0008104,GO:0008150,GO:0008565,GO:0009507,GO:0009526,GO:0009528,GO:0009536,GO:0009706,GO:0009941,GO:0015031,GO:0015833,GO:0016020,GO:0019866,GO:0031090,GO:0031967,GO:0031969,GO:0031975,GO:0033036,GO:0042170,GO:0042886,GO:0043226,GO:0043227,GO:0043229,GO:0043231,GO:0044422,GO:0044424,GO:0044434,GO:0044435,GO:0044444,GO:…
CsaV3.1_1G01172	GO:0003674,GO:0003824,GO:0005575,GO:0005622,GO:0005623,GO:0005737,GO:0006508,GO:0006807,GO:0006996,GO:0008150,GO:0008152,GO:0008233,GO:0009507,GO:0009526,GO:0009534,GO:0009535,GO:0009536,GO:0009579,GO:0009657,GO:0009668,GO:0009987,GO:0010027,GO:0010467,GO:0016020,GO:0016043,GO:0016787,GO:0019538,GO:0031967,GO:0031975,GO:0031976,GO:0031984,GO:0034357,GO:0042651,GO:0043170,GO:0043226,GO:0043227,GO:…
CsaV3.1_1G01173	GO:0003674,GO:0003676,GO:0003723,GO:0003824,GO:0004518,GO:0004519,GO:0005488,GO:0005575,GO:0005622,GO:0005623,GO:0006139,GO:0006725,GO:0006807,GO:0008150,GO:0008152,GO:0009451,GO:0009987,GO:0016070,GO:0016787,GO:0016788,GO:0034641,GO:0043170,GO:0043226,GO:0043227,GO:0043229,GO:0043231,GO:0043412,GO:0044237,GO:0044238,GO:0044424,GO:0044464,GO:0046483,GO:0071704,GO:0090304,GO:0090305,GO:0097159,GO:…
CsaV3_1G025550.1	GO:0003674,GO:0005215,GO:0005351,GO:0005355,GO:0005402,GO:0005575,GO:0005623,GO:0005886,GO:0006810,GO:0006811,GO:0006812,GO:0008150,GO:0008324,GO:0008643,GO:0008645,GO:0015075,GO:0015077,GO:0015078,GO:0015144,GO:0015145,GO:0015149,GO:0015291,GO:0015293,GO:0015294,GO:0015295,GO:0015318,GO:0015672,GO:0015749,GO:0016020,GO:0022804,GO:0022857,GO:0022890,GO:0034219,GO:0034220,GO:0044464,GO:0046323,GO:…
CsaV3_1G025560.1	GO:0003674,GO:0003824,GO:0004672,GO:0005575,GO:0005622,GO:0005623,GO:0005737,GO:0006464,GO:0006468,GO:0006793,GO:0006796,GO:0006807,GO:0007154,GO:0007165,GO:0008150,GO:0008152,GO:0009987,GO:0016301,GO:0016310,GO:0016740,GO:0016772,GO:0016773,GO:0019538,GO:0023052,GO:0035556,GO:0036211,GO:0043170,GO:0043412,GO:0044237,GO:0044238,GO:0044260,GO:0044267,GO:0044424,GO:0044464,GO:0050789,GO:0050794,GO:…
CsaV3.1_1G01178	GO:0000325,GO:0003674,GO:0003824,GO:0005215,GO:0005575,GO:0005622,GO:0005623,GO:0005737,GO:0005773,GO:0006810,GO:0008150,GO:0015399,GO:0015405,GO:0016462,GO:0016787,GO:0016817,GO:0016818,GO:0016887,GO:0017111,GO:0022804,GO:0022857,GO:0042623,GO:0042626,GO:0043226,GO:0043227,GO:0043229,GO:0043231,GO:0043492,GO:0044424,GO:0044444,GO:0044464,GO:0051179,GO:0051234,GO:0055085
CsaV3_1G026620.1	GO:0003674,GO:0003824,GO:0004497,GO:0005488,GO:0005515,GO:0005575,GO:0005618,GO:0005622,GO:0005623,GO:0005737,GO:0005773,GO:0005774,GO:0005783,GO:0005794,GO:0005886,GO:0005911,GO:0006725,GO:0006732,GO:0006733,GO:0006743,GO:0006744,GO:0007275,GO:0008150,GO:0008152,GO:0009058,GO:0009108,GO:0009505,GO:0009506,GO:0009555,GO:0009628,GO:0009698,GO:0009808,GO:0009987,GO:0012505,GO:0016020,GO:0016491,GO:…
CsaV3.1_1G01183	GO:0005575,GO:0005622,GO:0005623,GO:0005737,GO:0005739,GO:0005759,GO:0031974,GO:0043226,GO:0043227,GO:0043229,GO:0043231,GO:0043233,GO:0044422,GO:0044424,GO:0044429,GO:0044444,GO:0044446,GO:0044464,GO:0070013
CsaV3_1G026650.1	GO:0003674,GO:0003700,GO:0006355,GO:0008150,GO:0009314,GO:0009416,GO:0009628,GO:0009639,GO:0009719,GO:0009725,GO:0009733,GO:0009889,GO:0010033,GO:0010114,GO:0010218,GO:0010468,GO:0010556,GO:0019219,GO:0019222,GO:0031323,GO:0031326,GO:0042221,GO:0050789,GO:0050794,GO:0050896,GO:0051171,GO:0051252,GO:0060255,GO:0065007,GO:0080090,GO:0140110,GO:1903506,GO:2000112,GO:2001141
CsaV3_1G026680.1	GO:0003674,GO:0003824,GO:0004672,GO:0004674,GO:0004675,GO:0004888,GO:0005575,GO:0005623,GO:0005886,GO:0006464,GO:0006468,GO:0006793,GO:0006796,GO:0006807,GO:0007154,GO:0007165,GO:0007166,GO:0007167,GO:0007178,GO:0008150,GO:0008152,GO:0009987,GO:0016020,GO:0016301,GO:0016310,GO:0016740,GO:0016772,GO:0016773,GO:0019199,GO:0019538,GO:0023052,GO:0036211,GO:0038023,GO:0043170,GO:0043412,GO:0044237,GO:…
CsaV3.1_1G01191	GO:0000976,GO:0000977,GO:0001012,GO:0001067,GO:0003674,GO:0003676,GO:0003677,GO:0003690,GO:0003700,GO:0005488,GO:0005575,GO:0005622,GO:0005623,GO:0005634,GO:0005737,GO:0005829,GO:0006355,GO:0006357,GO:0007275,GO:0008150,GO:0009791,GO:0009889,GO:0010468,GO:0010556,GO:0019219,GO:0019222,GO:0031323,GO:0031326,GO:0032501,GO:0032502,GO:0043226,GO:0043227,GO:0043229,GO:0043231,GO:0043565,GO:0044212,GO:…
CsaV3.1_1G01196	GO:0000325,GO:0003674,GO:0003824,GO:0005215,GO:0005575,GO:0005622,GO:0005623,GO:0005737,GO:0005773,GO:0006810,GO:0008150,GO:0015399,GO:0015405,GO:0016462,GO:0016787,GO:0016817,GO:0016818,GO:0016887,GO:0017111,GO:0022804,GO:0022857,GO:0042623,GO:0042626,GO:0043226,GO:0043227,GO:0043229,GO:0043231,GO:0043492,GO:0044424,GO:0044444,GO:0044464,GO:0051179,GO:0051234,GO:0055085
CsaV3_1G027880.1	GO:0005575,GO:0005623,GO:0005886,GO:0016020,GO:0044464,GO:0071944
CsaV3.1_1G01216	GO:0003674,GO:0003824,GO:0003993,GO:0005575,GO:0005618,GO:0005622,GO:0005623,GO:0005737,GO:0005773,GO:0005829,GO:0006793,GO:0006796,GO:0008150,GO:0008152,GO:0009505,GO:0009987,GO:0016311,GO:0016787,GO:0016788,GO:0016791,GO:0030312,GO:0042578,GO:0042592,GO:0043226,GO:0043227,GO:0043229,GO:0043231,GO:0044237,GO:0044424,GO:0044444,GO:0044464,GO:0048878,GO:0050801,GO:0055062,GO:0055081,GO:0055083,GO:…
CsaV3_1G027950.1	GO:0005575,GO:0005622,GO:0005623,GO:0005737,GO:0005829,GO:0005886,GO:0005911,GO:0006810,GO:0008150,GO:0009506,GO:0016020,GO:0030054,GO:0044424,GO:0044444,GO:0044464,GO:0046903,GO:0051179,GO:0051234,GO:0055044,GO:0071836,GO:0071944
CsaV3_1G027960.1	GO:0006950,GO:0006970,GO:0008150,GO:0009628,GO:0009651,GO:0009719,GO:0009725,GO:0009743,GO:0009744,GO:0009787,GO:0009788,GO:0009966,GO:0009968,GO:0010033,GO:0010646,GO:0010648,GO:0023051,GO:0023057,GO:0034285,GO:0042221,GO:0048519,GO:0048523,GO:0048583,GO:0048585,GO:0050789,GO:0050794,GO:0050896,GO:0065007,GO:1901419,GO:1901420,GO:1901700,GO:1905957,GO:1905958
CsaV3_1G028070.1	GO:0003674,GO:0003824,GO:0007275,GO:0007568,GO:0008150,GO:0008152,GO:0010150,GO:0016491,GO:0016679,GO:0016682,GO:0032501,GO:0032502,GO:0048366,GO:0048367,GO:0048731,GO:0048827,GO:0048856,GO:0055114,GO:0090693,GO:0099402
CsaV3_1G028300.1	GO:0003674,GO:0003824,GO:0007275,GO:0007568,GO:0008150,GO:0008152,GO:0010150,GO:0016491,GO:0016679,GO:0016682,GO:0032501,GO:0032502,GO:0048366,GO:0048367,GO:0048731,GO:0048827,GO:0048856,GO:0055114,GO:0090693,GO:0099402
CsaV3_1G028340.1	GO:0005575,GO:0005622,GO:0005623,GO:0005737,GO:0005783,GO:0005788,GO:0006508,GO:0006511,GO:0006807,GO:0006810,GO:0006886,GO:0006950,GO:0006970,GO:0008104,GO:0008150,GO:0008152,GO:0009056,GO:0009057,GO:0009628,GO:0009651,GO:0009987,GO:0010033,GO:0010243,GO:0010498,GO:0012505,GO:0015031,GO:0015833,GO:0019538,GO:0019941,GO:0030163,GO:0030433,GO:0030970,GO:0031974,GO:0032527,GO:0033036,GO:0033554,GO:…
CsaV3_1G028400.1	GO:0001666,GO:0002218,GO:0002253,GO:0002376,GO:0002682,GO:0002684,GO:0003674,GO:0003824,GO:0004497,GO:0006950,GO:0006952,GO:0006955,GO:0007154,GO:0007165,GO:0008150,GO:0008152,GO:0008219,GO:0009605,GO:0009607,GO:0009617,GO:0009620,GO:0009626,GO:0009627,GO:0009628,GO:0009814,GO:0009870,GO:0009987,GO:0010204,GO:0012501,GO:0016491,GO:0023052,GO:0031347,GO:0031349,GO:0033554,GO:0034050,GO:0036293,GO:…
CsaV3_1G028410.1	GO:0005575,GO:0005622,GO:0005623,GO:0005737,GO:0008150,GO:0009507,GO:0009532,GO:0009534,GO:0009535,GO:0009536,GO:0009570,GO:0009579,GO:0009987,GO:0010275,GO:0016020,GO:0016043,GO:0022607,GO:0031976,GO:0031984,GO:0034357,GO:0034622,GO:0042651,GO:0043226,GO:0043227,GO:0043229,GO:0043231,GO:0043933,GO:0044085,GO:0044422,GO:0044424,GO:0044434,GO:0044435,GO:0044436,GO:0044444,GO:0044446,GO:0044464,GO:…
CsaV3_1G028430.1	GO:0008150,GO:0042592,GO:0048878,GO:0050801,GO:0055062,GO:0055081,GO:0055083,GO:0065007,GO:0065008,GO:0072505,GO:0072506,GO:0098771
CsaV3_1G028450.1	GO:0000578,GO:0003674,GO:0003824,GO:0004842,GO:0005488,GO:0005515,GO:0005575,GO:0005622,GO:0005623,GO:0005634,GO:0006464,GO:0006508,GO:0006511,GO:0006807,GO:0007275,GO:0007389,GO:0008134,GO:0008150,GO:0008152,GO:0009056,GO:0009057,GO:0009790,GO:0009798,GO:0009880,GO:0009987,GO:0016567,GO:0016740,GO:0019538,GO:0019787,GO:0019941,GO:0030163,GO:0032446,GO:0032501,GO:0032502,GO:0036211,GO:0042802,GO:…
CsaV3_1G028500.1	GO:0001666,GO:0003674,GO:0003824,GO:0004672,GO:0004674,GO:0004712,GO:0005575,GO:0005622,GO:0005623,GO:0005737,GO:0005783,GO:0005789,GO:0006082,GO:0006464,GO:0006468,GO:0006629,GO:0006720,GO:0006721,GO:0006793,GO:0006796,GO:0006807,GO:0006950,GO:0007154,GO:0007165,GO:0008150,GO:0008152,GO:0008299,GO:0008610,GO:0009058,GO:0009628,GO:0009685,GO:0009686,GO:0009719,GO:0009723,GO:0009725,GO:0009743,GO:…
CsaV3_1G028550.1	GO:0005575,GO:0005622,GO:0005623,GO:0005737,GO:0005768,GO:0005769,GO:0005794,GO:0005802,GO:0008150,GO:0012505,GO:0016020,GO:0016021,GO:0031224,GO:0031410,GO:0031982,GO:0031984,GO:0032386,GO:0032388,GO:0032879,GO:0032880,GO:0033157,GO:0043226,GO:0043227,GO:0043229,GO:0043231,GO:0044422,GO:0044424,GO:0044425,GO:0044431,GO:0044444,GO:0044446,GO:0044464,GO:0048518,GO:0050789,GO:0051049,GO:0051050,GO:…
CsaV3_1G028560.1	GO:0003674,GO:0005215,GO:0005351,GO:0005355,GO:0005402,GO:0005575,GO:0005623,GO:0005886,GO:0006810,GO:0006811,GO:0006812,GO:0008150,GO:0008324,GO:0008643,GO:0008645,GO:0012505,GO:0015075,GO:0015077,GO:0015078,GO:0015144,GO:0015145,GO:0015146,GO:0015149,GO:0015291,GO:0015293,GO:0015294,GO:0015295,GO:0015318,GO:0015672,GO:0015749,GO:0015750,GO:0015751,GO:0016020,GO:0022804,GO:0022857,GO:0022890,GO:…
CsaV3_1G028590.1	GO:0000003,GO:0002252,GO:0002376,GO:0003002,GO:0003006,GO:0003674,GO:0003676,GO:0003723,GO:0003824,GO:0004518,GO:0004519,GO:0004521,GO:0004525,GO:0004540,GO:0005488,GO:0005575,GO:0005622,GO:0005623,GO:0005634,GO:0005737,GO:0006139,GO:0006259,GO:0006351,GO:0006353,GO:0006396,GO:0006725,GO:0006807,GO:0006950,GO:0006952,GO:0006955,GO:0007275,GO:0007389,GO:0008150,GO:0008152,GO:0009058,GO:0009059,GO:…
CsaV3_1G028620.1	GO:0005575,GO:0005623,GO:0005886,GO:0016020,GO:0044464,GO:0071944
CsaV3_1G028640.1	GO:0000323,GO:0001775,GO:0002252,GO:0002263,GO:0002274,GO:0002275,GO:0002283,GO:0002366,GO:0002376,GO:0002443,GO:0002444,GO:0002446,GO:0003674,GO:0003824,GO:0004553,GO:0004568,GO:0005488,GO:0005575,GO:0005576,GO:0005615,GO:0005622,GO:0005623,GO:0005737,GO:0005764,GO:0005773,GO:0006022,GO:0006026,GO:0006030,GO:0006032,GO:0006040,GO:0006807,GO:0006810,GO:0006887,GO:0006955,GO:0007586,GO:0008061,GO:…
CsaV3_1G028650.1	GO:0000323,GO:0001775,GO:0002252,GO:0002263,GO:0002274,GO:0002275,GO:0002283,GO:0002366,GO:0002376,GO:0002443,GO:0002444,GO:0002446,GO:0003674,GO:0003824,GO:0004553,GO:0004568,GO:0005488,GO:0005575,GO:0005576,GO:0005615,GO:0005622,GO:0005623,GO:0005737,GO:0005764,GO:0005773,GO:0006022,GO:0006026,GO:0006030,GO:0006032,GO:0006040,GO:0006807,GO:0006810,GO:0006887,GO:0006955,GO:0007586,GO:0008061,GO:…
CsaV3_1G028690.1	GO:0000156,GO:0000160,GO:0001101,GO:0003674,GO:0003700,GO:0005575,GO:0005622,GO:0005623,GO:0005634,GO:0006355,GO:0006950,GO:0007154,GO:0007165,GO:0007275,GO:0008150,GO:0009414,GO:0009415,GO:0009628,GO:0009653,GO:0009719,GO:0009725,GO:0009735,GO:0009736,GO:0009755,GO:0009888,GO:0009889,GO:0009966,GO:0009987,GO:0010015,GO:0010033,GO:0010035,GO:0010073,GO:0010074,GO:0010075,GO:0010082,GO:0010380,GO:…
CsaV3_1G028710.1	GO:0005575,GO:0005623,GO:0009279,GO:0016020,GO:0019867,GO:0030312,GO:0030313,GO:0031975,GO:0044462,GO:0044464,GO:0071944
CsaV3_1G028720.1	GO:0000149,GO:0003674,GO:0005484,GO:0005488,GO:0005515,GO:0005575,GO:0005622,GO:0005623,GO:0005737,GO:0006810,GO:0006887,GO:0006906,GO:0006996,GO:0008150,GO:0009987,GO:0016020,GO:0016043,GO:0016050,GO:0016192,GO:0031201,GO:0032940,GO:0032991,GO:0044424,GO:0044425,GO:0044444,GO:0044464,GO:0046903,GO:0048284,GO:0051179,GO:0051234,GO:0061024,GO:0061025,GO:0071840,GO:0090174,GO:0098796
CsaV3.1_1G01271	GO:0003674,GO:0003676,GO:0003723,GO:0005488,GO:0005515,GO:0042802,GO:0097159,GO:1901363
CsaV3_1G028760.1	GO:0000166,GO:0001664,GO:0001882,GO:0001883,GO:0003674,GO:0003824,GO:0003924,GO:0005102,GO:0005488,GO:0005515,GO:0005525,GO:0005575,GO:0005622,GO:0005623,GO:0005634,GO:0005834,GO:0005886,GO:0007154,GO:0007165,GO:0007186,GO:0007187,GO:0007188,GO:0008150,GO:0009605,GO:0009607,GO:0009617,GO:0009719,GO:0009723,GO:0009725,GO:0009898,GO:0009987,GO:0010033,GO:0016020,GO:0016462,GO:0016787,GO:0016817,GO:…
CsaV3.1_1G02583	GO:0003674,GO:0003700,GO:0006355,GO:0008150,GO:0009889,GO:0010468,GO:0010556,GO:0019219,GO:0019222,GO:0031323,GO:0031326,GO:0050789,GO:0050794,GO:0051171,GO:0051252,GO:0060255,GO:0065007,GO:0080090,GO:0140110,GO:1903506,GO:2000112,GO:2001141
CsaV3.1_1G01273	GO:0001101,GO:0003674,GO:0003824,GO:0004672,GO:0004674,GO:0005575,GO:0005622,GO:0005623,GO:0006464,GO:0006468,GO:0006793,GO:0006796,GO:0006807,GO:0006810,GO:0006950,GO:0006970,GO:0006972,GO:0007154,GO:0007165,GO:0007275,GO:0008150,GO:0008152,GO:0009414,GO:0009415,GO:0009628,GO:0009651,GO:0009914,GO:0009926,GO:0009987,GO:0010035,GO:0010540,GO:0010817,GO:0016301,GO:0016310,GO:0016740,GO:0016772,GO:…
CsaV3.1_1G01274	GO:0000030,GO:0003674,GO:0003824,GO:0005575,GO:0005622,GO:0005623,GO:0005737,GO:0005783,GO:0005789,GO:0006464,GO:0006497,GO:0006505,GO:0006506,GO:0006629,GO:0006643,GO:0006644,GO:0006650,GO:0006661,GO:0006664,GO:0006793,GO:0006796,GO:0006807,GO:0008150,GO:0008152,GO:0008610,GO:0008654,GO:0009058,GO:0009059,GO:0009247,GO:0009987,GO:0012505,GO:0016020,GO:0016740,GO:0016757,GO:0016758,GO:0019538,GO:…
CsaV3_1G028890.1	GO:0000902,GO:0001101,GO:0003674,GO:0003824,GO:0004672,GO:0004674,GO:0005488,GO:0005515,GO:0005575,GO:0005622,GO:0005623,GO:0005737,GO:0005829,GO:0005832,GO:0005975,GO:0006457,GO:0006458,GO:0006464,GO:0006468,GO:0006793,GO:0006796,GO:0006807,GO:0006884,GO:0007154,GO:0007165,GO:0007166,GO:0008150,GO:0008152,GO:0008361,GO:0009311,GO:0009653,GO:0009719,GO:0009725,GO:0009751,GO:0009826,GO:0009987,GO:…
CsaV3_1G028900.1	GO:0003674,GO:0005488,GO:0005515,GO:0005575,GO:0005622,GO:0005623,GO:0005737,GO:0006082,GO:0006629,GO:0006631,GO:0006633,GO:0008150,GO:0008152,GO:0008610,GO:0009058,GO:0009314,GO:0009416,GO:0009507,GO:0009526,GO:0009536,GO:0009628,GO:0009642,GO:0009644,GO:0009892,GO:0009941,GO:0009987,GO:0010109,GO:0010205,GO:0016053,GO:0019222,GO:0019752,GO:0019904,GO:0031323,GO:0031324,GO:0031967,GO:0031975,GO:…
CsaV3_1G028920.1	GO:0005575,GO:0005622,GO:0005623,GO:0005737,GO:0005773,GO:0005886,GO:0016020,GO:0043226,GO:0043227,GO:0043229,GO:0043231,GO:0044424,GO:0044444,GO:0044464,GO:0071944
CsaV3_1G028960.1	GO:0003674,GO:0003700,GO:0006355,GO:0008150,GO:0009889,GO:0010468,GO:0010556,GO:0019219,GO:0019222,GO:0031323,GO:0031326,GO:0050789,GO:0050794,GO:0051171,GO:0051252,GO:0060255,GO:0065007,GO:0080090,GO:0140110,GO:1903506,GO:2000112,GO:2001141
CsaV3_1G028980.1	GO:0005575,GO:0005622,GO:0005623,GO:0005737,GO:0005768,GO:0005769,GO:0005794,GO:0008150,GO:0012505,GO:0016020,GO:0016021,GO:0031224,GO:0031410,GO:0031982,GO:0032386,GO:0032388,GO:0032879,GO:0032880,GO:0033157,GO:0043226,GO:0043227,GO:0043229,GO:0043231,GO:0044424,GO:0044425,GO:0044444,GO:0044464,GO:0048518,GO:0050789,GO:0051049,GO:0051050,GO:0051222,GO:0051223,GO:0060341,GO:0065007,GO:0070201,GO:…
CsaV3_1G029010.1	GO:0003674,GO:0003824,GO:0004180,GO:0004185,GO:0005575,GO:0005576,GO:0005615,GO:0006508,GO:0006807,GO:0007154,GO:0007165,GO:0008150,GO:0008152,GO:0008233,GO:0008236,GO:0008238,GO:0009056,GO:0009057,GO:0009719,GO:0009725,GO:0009741,GO:0009742,GO:0009755,GO:0009987,GO:0010033,GO:0014070,GO:0016787,GO:0017171,GO:0019538,GO:0023052,GO:0030163,GO:0032870,GO:0033993,GO:0042221,GO:0043170,GO:0043401,GO:…
CsaV3_1G029200.1	GO:0003674,GO:0003735,GO:0005198,GO:0005575,GO:0005622,GO:0005623,GO:0005737,GO:0005840,GO:0009507,GO:0009536,GO:0015934,GO:0032991,GO:0043226,GO:0043227,GO:0043228,GO:0043229,GO:0043231,GO:0043232,GO:0044391,GO:0044422,GO:0044424,GO:0044444,GO:0044446,GO:0044464,GO:1990904
CsaV3_1G029220.1	GO:0001101,GO:0008150,GO:0009719,GO:0009725,GO:0009737,GO:0010033,GO:0033993,GO:0042221,GO:0050896,GO:0097305,GO:1901700
CsaV3_1G029230.1	GO:0002791,GO:0002793,GO:0003674,GO:0005488,GO:0005575,GO:0005623,GO:0005886,GO:0006082,GO:0006629,GO:0006631,GO:0006950,GO:0006979,GO:0007154,GO:0007165,GO:0007166,GO:0008150,GO:0008152,GO:0009719,GO:0009725,GO:0009743,GO:0009744,GO:0009755,GO:0009987,GO:0010033,GO:0010646,GO:0010647,GO:0010817,GO:0016020,GO:0016021,GO:0016500,GO:0019221,GO:0019395,GO:0019752,GO:0019827,GO:0023051,GO:0023052,GO:…
CsaV3_1G029250.1	GO:0000785,GO:0005575,GO:0005622,GO:0005623,GO:0005634,GO:0005694,GO:0043226,GO:0043227,GO:0043228,GO:0043229,GO:0043231,GO:0043232,GO:0044422,GO:0044424,GO:0044427,GO:0044446,GO:0044464
CsaV3_1G029260.1	GO:0003674,GO:0003824,GO:0005575,GO:0005622,GO:0005623,GO:0005737,GO:0005829,GO:0006082,GO:0006508,GO:0006725,GO:0006790,GO:0006807,GO:0008150,GO:0008152,GO:0008233,GO:0008238,GO:0008242,GO:0009058,GO:0009403,GO:0009404,GO:0009700,GO:0009987,GO:0010120,GO:0016143,GO:0016787,GO:0018130,GO:0019438,GO:0019538,GO:0019748,GO:0019757,GO:0019760,GO:0034641,GO:0034722,GO:0042430,GO:0042435,GO:0043170,GO:…
CsaV3_1G029270.1	GO:0003674,GO:0003824,GO:0004672,GO:0004674,GO:0004675,GO:0004713,GO:0004888,GO:0005575,GO:0005623,GO:0005886,GO:0006464,GO:0006468,GO:0006793,GO:0006796,GO:0006807,GO:0007154,GO:0007165,GO:0007166,GO:0007167,GO:0007178,GO:0007275,GO:0007568,GO:0008150,GO:0008152,GO:0009987,GO:0010150,GO:0016020,GO:0016301,GO:0016310,GO:0016740,GO:0016772,GO:0016773,GO:0018108,GO:0018193,GO:0018212,GO:0019199,GO:…
CsaV3_1G029310.1	GO:0003674,GO:0003824,GO:0005575,GO:0005622,GO:0005623,GO:0005737,GO:0005768,GO:0005794,GO:0005802,GO:0005975,GO:0005996,GO:0006063,GO:0006082,GO:0006950,GO:0006952,GO:0008150,GO:0008152,GO:0009058,GO:0009605,GO:0009607,GO:0009617,GO:0009620,GO:0009987,GO:0012505,GO:0016051,GO:0016053,GO:0016853,GO:0016854,GO:0016857,GO:0019586,GO:0019752,GO:0031410,GO:0031982,GO:0031984,GO:0032787,GO:0033481,GO:…
CsaV3_1G029390.1	GO:0005575,GO:0005622,GO:0005623,GO:0005737,GO:0005794,GO:0005886,GO:0005911,GO:0006950,GO:0006952,GO:0008150,GO:0009506,GO:0009605,GO:0009607,GO:0009617,GO:0012505,GO:0016020,GO:0030054,GO:0042742,GO:0043207,GO:0043226,GO:0043227,GO:0043229,GO:0043231,GO:0044424,GO:0044444,GO:0044464,GO:0050829,GO:0050896,GO:0051704,GO:0051707,GO:0055044,GO:0071944,GO:0098542
CsaV3.1_1G01312	GO:0003674,GO:0005215,GO:0005575,GO:0005622,GO:0005623,GO:0005737,GO:0005886,GO:0005887,GO:0005938,GO:0006810,GO:0007154,GO:0007165,GO:0008150,GO:0009719,GO:0009725,GO:0009733,GO:0009734,GO:0009755,GO:0009987,GO:0010033,GO:0016020,GO:0016021,GO:0022857,GO:0023052,GO:0031224,GO:0031226,GO:0032870,GO:0042221,GO:0044424,GO:0044425,GO:0044444,GO:0044459,GO:0044464,GO:0050789,GO:0050794,GO:0050896,GO:…
CsaV3_1G029400.1	GO:0003674,GO:0005215,GO:0005575,GO:0005622,GO:0005623,GO:0005737,GO:0005886,GO:0005887,GO:0005938,GO:0006810,GO:0007154,GO:0007165,GO:0008150,GO:0009719,GO:0009725,GO:0009733,GO:0009734,GO:0009755,GO:0009987,GO:0010033,GO:0016020,GO:0016021,GO:0022857,GO:0023052,GO:0031224,GO:0031226,GO:0032870,GO:0042221,GO:0044424,GO:0044425,GO:0044444,GO:0044459,GO:0044464,GO:0050789,GO:0050794,GO:0050896,GO:…
CsaV3_1G029410.1	GO:0003674,GO:0003676,GO:0003723,GO:0003729,GO:0003824,GO:0004518,GO:0004519,GO:0005488,GO:0005575,GO:0005622,GO:0005623,GO:0005737,GO:0006139,GO:0006725,GO:0006807,GO:0006950,GO:0008150,GO:0008152,GO:0009266,GO:0009409,GO:0009451,GO:0009507,GO:0009534,GO:0009535,GO:0009536,GO:0009579,GO:0009628,GO:0009987,GO:0016020,GO:0016070,GO:0016787,GO:0016788,GO:0031976,GO:0031984,GO:0034357,GO:0034641,GO:…
CsaV3_1G029420.1	GO:0000003,GO:0003006,GO:0003674,GO:0003824,GO:0005575,GO:0005622,GO:0005623,GO:0005737,GO:0005783,GO:0005789,GO:0005886,GO:0006629,GO:0006723,GO:0007275,GO:0007276,GO:0008150,GO:0008152,GO:0009058,GO:0009555,GO:0009987,GO:0010025,GO:0010166,GO:0012505,GO:0016020,GO:0016491,GO:0019953,GO:0022412,GO:0022414,GO:0030154,GO:0031984,GO:0032501,GO:0032502,GO:0032504,GO:0042175,GO:0042335,GO:0043226,GO:…
CsaV3_1G029460.1	GO:0003674,GO:0003700,GO:0006355,GO:0007154,GO:0007165,GO:0008150,GO:0009719,GO:0009725,GO:0009741,GO:0009742,GO:0009755,GO:0009889,GO:0009987,GO:0010033,GO:0010468,GO:0010556,GO:0014070,GO:0019219,GO:0019222,GO:0023052,GO:0031323,GO:0031326,GO:0032870,GO:0033993,GO:0040008,GO:0042221,GO:0043401,GO:0048545,GO:0050789,GO:0050794,GO:0050896,GO:0051171,GO:0051252,GO:0051716,GO:0060255,GO:0065007,GO:…
CsaV3_1G029480.1	GO:0003674,GO:0003824,GO:0004842,GO:0006464,GO:0006508,GO:0006511,GO:0006521,GO:0006807,GO:0007275,GO:0008150,GO:0008152,GO:0009056,GO:0009057,GO:0009653,GO:0009719,GO:0009725,GO:0009733,GO:0009791,GO:0009889,GO:0009890,GO:0009892,GO:0009987,GO:0010015,GO:0010033,GO:0010101,GO:0010102,GO:0010311,GO:0010364,GO:0010366,GO:0010565,GO:0010817,GO:0016567,GO:0016740,GO:0019222,GO:0019538,GO:0019787,GO:…
CsaV3_1G029490.1	GO:0000003,GO:0003006,GO:0003674,GO:0003824,GO:0004842,GO:0006464,GO:0006508,GO:0006511,GO:0006807,GO:0007275,GO:0008150,GO:0008152,GO:0009056,GO:0009057,GO:0009628,GO:0009790,GO:0009791,GO:0009793,GO:0009987,GO:0010154,GO:0010498,GO:0016567,GO:0016740,GO:0019538,GO:0019787,GO:0019941,GO:0022414,GO:0030163,GO:0032446,GO:0032501,GO:0032502,GO:0036211,GO:0043161,GO:0043170,GO:0043412,GO:0043632,GO:…
CsaV3_1G029500.1	GO:0003674,GO:0005215,GO:0005216,GO:0005244,GO:0005249,GO:0005261,GO:0005267,GO:0005575,GO:0005623,GO:0005886,GO:0005887,GO:0006810,GO:0006811,GO:0006812,GO:0006813,GO:0008150,GO:0008324,GO:0009987,GO:0015075,GO:0015077,GO:0015079,GO:0015267,GO:0015318,GO:0015672,GO:0016020,GO:0016021,GO:0022803,GO:0022832,GO:0022836,GO:0022838,GO:0022839,GO:0022843,GO:0022857,GO:0022890,GO:0030001,GO:0031224,GO:…
CsaV3_1G029510.1	GO:0005575,GO:0005622,GO:0005623,GO:0005737,GO:0006996,GO:0008150,GO:0009507,GO:0009534,GO:0009535,GO:0009536,GO:0009579,GO:0009657,GO:0009668,GO:0009987,GO:0010027,GO:0016020,GO:0016043,GO:0031976,GO:0031984,GO:0034357,GO:0042651,GO:0043226,GO:0043227,GO:0043229,GO:0043231,GO:0044422,GO:0044424,GO:0044434,GO:0044435,GO:0044436,GO:0044444,GO:0044446,GO:0044464,GO:0055035,GO:0061024,GO:0071840
CsaV3_1G029520.1	GO:0007275,GO:0007623,GO:0008150,GO:0009628,GO:0009719,GO:0009725,GO:0009791,GO:0009845,GO:0010033,GO:0014070,GO:0032501,GO:0032502,GO:0033993,GO:0042221,GO:0048511,GO:0048856,GO:0050896,GO:0080167,GO:0090351,GO:1901700,GO:1902347
CsaV3_1G029550.1	GO:0003674,GO:0003824,GO:0004143,GO:0005575,GO:0005623,GO:0005886,GO:0005911,GO:0006793,GO:0006796,GO:0007275,GO:0008150,GO:0008152,GO:0009506,GO:0009987,GO:0016020,GO:0016301,GO:0016310,GO:0016740,GO:0016772,GO:0016773,GO:0022622,GO:0030054,GO:0032501,GO:0032502,GO:0044237,GO:0044464,GO:0048364,GO:0048366,GO:0048367,GO:0048731,GO:0048827,GO:0048856,GO:0055044,GO:0071944,GO:0099402
CsaV3_1G029620.1	GO:0000502,GO:0003674,GO:0003824,GO:0005488,GO:0005515,GO:0005575,GO:0005622,GO:0005623,GO:0005634,GO:0005737,GO:0005829,GO:0005886,GO:0006355,GO:0006357,GO:0006508,GO:0006511,GO:0006807,GO:0006950,GO:0008134,GO:0008150,GO:0008152,GO:0009056,GO:0009057,GO:0009889,GO:0009891,GO:0009893,GO:0009894,GO:0009896,GO:0009987,GO:0010033,GO:0010243,GO:0010468,GO:0010498,GO:0010556,GO:0010557,GO:0010604,GO:…
CsaV3_1G029630.1	GO:0000209,GO:0000323,GO:0002376,GO:0002495,GO:0002504,GO:0003674,GO:0003824,GO:0004842,GO:0005102,GO:0005488,GO:0005515,GO:0005575,GO:0005622,GO:0005623,GO:0005737,GO:0005764,GO:0005768,GO:0005773,GO:0006464,GO:0006807,GO:0008150,GO:0008152,GO:0009889,GO:0009890,GO:0009892,GO:0009987,GO:0010556,GO:0010558,GO:0010605,GO:0012505,GO:0016567,GO:0016740,GO:0019222,GO:0019538,GO:0019787,GO:0019882,GO:…
CsaV3_1G029650.1	GO:0001101,GO:0003674,GO:0005215,GO:0005216,GO:0005242,GO:0005244,GO:0005249,GO:0005261,GO:0005267,GO:0005488,GO:0005515,GO:0005575,GO:0005623,GO:0005886,GO:0005887,GO:0006810,GO:0006811,GO:0006812,GO:0006813,GO:0006950,GO:0006970,GO:0007275,GO:0008150,GO:0008324,GO:0009414,GO:0009415,GO:0009628,GO:0009651,GO:0009653,GO:0009888,GO:0009987,GO:0010015,GO:0010035,GO:0010053,GO:0010054,GO:0010107,GO:…
CsaV3_1G029680.1	GO:0000054,GO:0000166,GO:0001882,GO:0001883,GO:0003674,GO:0003824,GO:0003924,GO:0005488,GO:0005525,GO:0005575,GO:0005622,GO:0005623,GO:0005634,GO:0005730,GO:0005737,GO:0005794,GO:0006403,GO:0006405,GO:0006606,GO:0006611,GO:0006810,GO:0006886,GO:0006913,GO:0008104,GO:0008150,GO:0010035,GO:0010038,GO:0012505,GO:0015031,GO:0015833,GO:0015931,GO:0016462,GO:0016787,GO:0016817,GO:0016818,GO:0017038,GO:…
CsaV3_1G029700.1	GO:0000054,GO:0000166,GO:0001882,GO:0001883,GO:0003674,GO:0003824,GO:0003924,GO:0005488,GO:0005525,GO:0005575,GO:0005622,GO:0005623,GO:0005634,GO:0005730,GO:0005737,GO:0005794,GO:0006403,GO:0006405,GO:0006606,GO:0006611,GO:0006810,GO:0006886,GO:0006913,GO:0008104,GO:0008150,GO:0010035,GO:0010038,GO:0012505,GO:0015031,GO:0015833,GO:0015931,GO:0016462,GO:0016787,GO:0016817,GO:0016818,GO:0017038,GO:…
CsaV3_1G029710.1	GO:0003674,GO:0003824,GO:0004497,GO:0006629,GO:0008150,GO:0008152,GO:0008202,GO:0008395,GO:0009719,GO:0009725,GO:0009741,GO:0010033,GO:0010268,GO:0010817,GO:0014070,GO:0016128,GO:0016131,GO:0016491,GO:0033993,GO:0042221,GO:0042445,GO:0042592,GO:0044238,GO:0048878,GO:0050896,GO:0055088,GO:0055114,GO:0065007,GO:0065008,GO:0071704,GO:1901360,GO:1901615,GO:1901700
CsaV3.1_1G01336	GO:0000003,GO:0003006,GO:0003674,GO:0003824,GO:0005575,GO:0005622,GO:0005623,GO:0005737,GO:0005829,GO:0006325,GO:0006355,GO:0006464,GO:0006479,GO:0006807,GO:0006996,GO:0007275,GO:0008150,GO:0008152,GO:0008168,GO:0008170,GO:0008213,GO:0008276,GO:0008469,GO:0008757,GO:0009791,GO:0009889,GO:0009987,GO:0010228,GO:0010468,GO:0010556,GO:0016043,GO:0016273,GO:0016274,GO:0016277,GO:0016569,GO:0016570,GO:…
CsaV3_1G029750.1	GO:0003674,GO:0003824,GO:0004672,GO:0004674,GO:0005575,GO:0005623,GO:0005886,GO:0006464,GO:0006468,GO:0006793,GO:0006796,GO:0006807,GO:0008150,GO:0008152,GO:0009987,GO:0016020,GO:0016301,GO:0016310,GO:0016740,GO:0016772,GO:0016773,GO:0019538,GO:0036211,GO:0043170,GO:0043412,GO:0044237,GO:0044238,GO:0044260,GO:0044267,GO:0044464,GO:0071704,GO:0071944,GO:0140096,GO:1901564
CsaV3_1G029760.1	GO:0000902,GO:0000904,GO:0002084,GO:0003674,GO:0003824,GO:0005575,GO:0005622,GO:0005623,GO:0005737,GO:0005829,GO:0006464,GO:0006807,GO:0006928,GO:0006935,GO:0007275,GO:0007399,GO:0007409,GO:0007411,GO:0008150,GO:0008152,GO:0008474,GO:0009056,GO:0009057,GO:0009605,GO:0009653,GO:0009987,GO:0016043,GO:0016787,GO:0016788,GO:0016790,GO:0019538,GO:0022008,GO:0030030,GO:0030154,GO:0030163,GO:0030182,GO:…
CsaV3.1_1G01341	GO:0000054,GO:0000166,GO:0001882,GO:0001883,GO:0003674,GO:0003824,GO:0003924,GO:0005488,GO:0005525,GO:0005575,GO:0005622,GO:0005623,GO:0005634,GO:0005730,GO:0005737,GO:0005794,GO:0006403,GO:0006405,GO:0006606,GO:0006611,GO:0006810,GO:0006886,GO:0006913,GO:0008104,GO:0008150,GO:0010035,GO:0010038,GO:0012505,GO:0015031,GO:0015833,GO:0015931,GO:0016462,GO:0016787,GO:0016817,GO:0016818,GO:0017038,GO:…
CsaV3.1_1G01343	GO:0003674,GO:0003676,GO:0003723,GO:0003824,GO:0004518,GO:0004519,GO:0005488,GO:0005575,GO:0005622,GO:0005623,GO:0005737,GO:0006139,GO:0006396,GO:0006725,GO:0006807,GO:0008150,GO:0008152,GO:0009451,GO:0009507,GO:0009536,GO:0009987,GO:0010467,GO:0016070,GO:0016787,GO:0016788,GO:0031425,GO:0034641,GO:0043170,GO:0043226,GO:0043227,GO:0043229,GO:0043231,GO:0043412,GO:0044237,GO:0044238,GO:0044424,GO:…
CsaV3.1_1G01344	GO:0003674,GO:0003676,GO:0003723,GO:0005488,GO:0097159,GO:1901363
CsaV3.1_1G01355	GO:0000151,GO:0005575,GO:0005622,GO:0005623,GO:0031461,GO:0031463,GO:0032991,GO:0044424,GO:0044464,GO:1902494,GO:1990234
CsaV3_1G029920.1	GO:0005575,GO:0005622,GO:0005623,GO:0005737,GO:0005829,GO:0044424,GO:0044444,GO:0044464
CsaV3.1_1G01358	GO:0000960,GO:0000962,GO:0003674,GO:0003676,GO:0003723,GO:0003824,GO:0004518,GO:0004519,GO:0005488,GO:0005575,GO:0005622,GO:0005623,GO:0005737,GO:0005739,GO:0006139,GO:0006725,GO:0006807,GO:0008150,GO:0008152,GO:0009451,GO:0009893,GO:0009894,GO:0009896,GO:0009987,GO:0010468,GO:0010604,GO:0016070,GO:0016787,GO:0016788,GO:0019219,GO:0019222,GO:0031323,GO:0031325,GO:0031329,GO:0031331,GO:0034641,GO:…
CsaV3.1_1G01360	GO:0000960,GO:0000962,GO:0003674,GO:0003676,GO:0003723,GO:0003824,GO:0004518,GO:0004519,GO:0005488,GO:0005575,GO:0005622,GO:0005623,GO:0005737,GO:0005739,GO:0006139,GO:0006725,GO:0006807,GO:0008150,GO:0008152,GO:0009451,GO:0009893,GO:0009894,GO:0009896,GO:0009987,GO:0010468,GO:0010604,GO:0016070,GO:0016787,GO:0016788,GO:0019219,GO:0019222,GO:0031323,GO:0031325,GO:0031329,GO:0031331,GO:0034641,GO:…
CsaV3_1G030010.1	GO:0001101,GO:0006950,GO:0008150,GO:0009611,GO:0009719,GO:0009725,GO:0009753,GO:0010033,GO:0042221,GO:0050896,GO:1901700
CsaV3_1G030090.1	GO:0000003,GO:0003006,GO:0003674,GO:0003824,GO:0004392,GO:0005488,GO:0005575,GO:0005622,GO:0005623,GO:0005737,GO:0006629,GO:0006720,GO:0006721,GO:0006725,GO:0006778,GO:0006787,GO:0006788,GO:0006807,GO:0007154,GO:0007165,GO:0007275,GO:0008150,GO:0008152,GO:0008299,GO:0008610,GO:0009056,GO:0009058,GO:0009314,GO:0009411,GO:0009416,GO:0009507,GO:0009536,GO:0009628,GO:0009648,GO:0009791,GO:0009812,GO:…
CsaV3_1G030110.1	GO:0000003,GO:0003006,GO:0003674,GO:0005215,GO:0005575,GO:0005623,GO:0005886,GO:0006810,GO:0007275,GO:0008150,GO:0009605,GO:0009607,GO:0009624,GO:0009791,GO:0010035,GO:0010038,GO:0010039,GO:0010043,GO:0010154,GO:0015603,GO:0015688,GO:0016020,GO:0022414,GO:0022857,GO:0032501,GO:0032502,GO:0042221,GO:0043207,GO:0044464,GO:0048316,GO:0048608,GO:0048731,GO:0048856,GO:0050896,GO:0051179,GO:0051234,GO:…
CsaV3_1G030120.1	GO:0005575,GO:0005618,GO:0005623,GO:0005911,GO:0009505,GO:0009506,GO:0030054,GO:0030312,GO:0044464,GO:0055044,GO:0071944
CsaV3_1G030140.1	GO:0002218,GO:0002252,GO:0002253,GO:0002376,GO:0002682,GO:0002684,GO:0003674,GO:0005488,GO:0005515,GO:0005575,GO:0005622,GO:0005623,GO:0005634,GO:0006950,GO:0006952,GO:0006955,GO:0007154,GO:0007165,GO:0008150,GO:0008219,GO:0009314,GO:0009416,GO:0009605,GO:0009607,GO:0009615,GO:0009617,GO:0009626,GO:0009628,GO:0009639,GO:0009870,GO:0009987,GO:0010114,GO:0012501,GO:0012505,GO:0016020,GO:0023052,GO:…
CsaV3_1G030150.1	GO:0000166,GO:0003674,GO:0003824,GO:0003853,GO:0003995,GO:0005488,GO:0005524,GO:0005575,GO:0005622,GO:0005623,GO:0005737,GO:0005739,GO:0005759,GO:0006082,GO:0006139,GO:0006163,GO:0006195,GO:0006520,GO:0006551,GO:0006552,GO:0006637,GO:0006725,GO:0006732,GO:0006753,GO:0006790,GO:0006793,GO:0006796,GO:0006807,GO:0008144,GO:0008150,GO:0008152,GO:0008470,GO:0009056,GO:0009058,GO:0009063,GO:0009081,GO:…
CsaV3_1G030170.1	GO:0005575,GO:0005618,GO:0005623,GO:0005911,GO:0009505,GO:0009506,GO:0030054,GO:0030312,GO:0044464,GO:0055044,GO:0071944
CsaV3.1_1G01377	GO:0003674,GO:0003700,GO:0006355,GO:0008150,GO:0009889,GO:0010468,GO:0010556,GO:0019219,GO:0019222,GO:0031323,GO:0031326,GO:0050789,GO:0050794,GO:0051171,GO:0051252,GO:0060255,GO:0065007,GO:0080090,GO:0140110,GO:1903506,GO:2000112,GO:2001141
CsaV3_1G030280.1	GO:0000325,GO:0003674,GO:0003824,GO:0004672,GO:0004674,GO:0005575,GO:0005622,GO:0005623,GO:0005634,GO:0005737,GO:0005773,GO:0005774,GO:0006464,GO:0006468,GO:0006793,GO:0006796,GO:0006807,GO:0006950,GO:0006970,GO:0007154,GO:0007165,GO:0008150,GO:0008152,GO:0009628,GO:0009651,GO:0009705,GO:0009987,GO:0016020,GO:0016301,GO:0016310,GO:0016740,GO:0016772,GO:0016773,GO:0019538,GO:0023052,GO:0031090,GO:…
CsaV3.1_1G01389	GO:0000166,GO:0003674,GO:0003676,GO:0003677,GO:0005488,GO:0005575,GO:0005622,GO:0005623,GO:0005634,GO:0005737,GO:0005829,GO:0008327,GO:0036094,GO:0043226,GO:0043227,GO:0043229,GO:0043231,GO:0043565,GO:0044424,GO:0044444,GO:0044464,GO:0097159,GO:1901265,GO:1901363
CsaV3.1_1G01390	GO:0001871,GO:0003674,GO:0003824,GO:0004553,GO:0005488,GO:0005575,GO:0005618,GO:0005623,GO:0005886,GO:0007154,GO:0008150,GO:0008422,GO:0009505,GO:0009987,GO:0015926,GO:0016020,GO:0016787,GO:0016798,GO:0030246,GO:0030247,GO:0030312,GO:0031224,GO:0031225,GO:0031226,GO:0042973,GO:0044425,GO:0044459,GO:0044464,GO:0046658,GO:0071944
CsaV3.1_1G01391	GO:0002239,GO:0005575,GO:0005622,GO:0005623,GO:0005737,GO:0005773,GO:0005886,GO:0006810,GO:0006811,GO:0006812,GO:0006950,GO:0006979,GO:0008150,GO:0009266,GO:0009314,GO:0009409,GO:0009416,GO:0009605,GO:0009607,GO:0009628,GO:0009642,GO:0009646,GO:0009889,GO:0009987,GO:0015690,GO:0016020,GO:0019222,GO:0030001,GO:0031224,GO:0031225,GO:0031226,GO:0031323,GO:0031326,GO:0033554,GO:0043207,GO:0043226,GO:…
CsaV3_1G030370.1	GO:0002239,GO:0005575,GO:0005622,GO:0005623,GO:0005737,GO:0005773,GO:0005886,GO:0006810,GO:0006811,GO:0006812,GO:0006950,GO:0006979,GO:0008150,GO:0009266,GO:0009314,GO:0009409,GO:0009416,GO:0009605,GO:0009607,GO:0009628,GO:0009642,GO:0009646,GO:0009889,GO:0009987,GO:0015690,GO:0016020,GO:0019222,GO:0030001,GO:0031224,GO:0031225,GO:0031226,GO:0031323,GO:0031326,GO:0033554,GO:0043207,GO:0043226,GO:…
CsaV3_1G030380.1	GO:0002239,GO:0005575,GO:0005622,GO:0005623,GO:0005737,GO:0005773,GO:0005886,GO:0006810,GO:0006811,GO:0006812,GO:0006950,GO:0006979,GO:0008150,GO:0009266,GO:0009314,GO:0009409,GO:0009416,GO:0009605,GO:0009607,GO:0009628,GO:0009642,GO:0009646,GO:0009889,GO:0009987,GO:0015690,GO:0016020,GO:0019222,GO:0030001,GO:0031224,GO:0031225,GO:0031226,GO:0031323,GO:0031326,GO:0033554,GO:0043207,GO:0043226,GO:…
CsaV3_1G030390.1	GO:0002239,GO:0005575,GO:0005622,GO:0005623,GO:0005737,GO:0005773,GO:0005886,GO:0006810,GO:0006811,GO:0006812,GO:0006950,GO:0006979,GO:0008150,GO:0009266,GO:0009314,GO:0009409,GO:0009416,GO:0009605,GO:0009607,GO:0009628,GO:0009642,GO:0009646,GO:0009889,GO:0009987,GO:0015690,GO:0016020,GO:0019222,GO:0030001,GO:0031224,GO:0031225,GO:0031226,GO:0031323,GO:0031326,GO:0033554,GO:0043207,GO:0043226,GO:…
CsaV3_1G030420.1	GO:0000139,GO:0005575,GO:0005622,GO:0005623,GO:0005737,GO:0005794,GO:0012505,GO:0016020,GO:0031090,GO:0031984,GO:0043226,GO:0043227,GO:0043229,GO:0043231,GO:0044422,GO:0044424,GO:0044431,GO:0044444,GO:0044446,GO:0044464,GO:0098588,GO:0098791
CsaV3_1G030450.1	GO:0003674,GO:0003700,GO:0005575,GO:0005622,GO:0005623,GO:0005634,GO:0006355,GO:0008150,GO:0009314,GO:0009416,GO:0009628,GO:0009637,GO:0009889,GO:0010468,GO:0010556,GO:0019219,GO:0019222,GO:0031323,GO:0031326,GO:0043226,GO:0043227,GO:0043229,GO:0043231,GO:0044424,GO:0044464,GO:0050789,GO:0050794,GO:0050896,GO:0051171,GO:0051252,GO:0060255,GO:0065007,GO:0080090,GO:0140110,GO:1903506,GO:2000112,GO:…
CsaV3_1G030460.1	GO:0003674,GO:0003676,GO:0003677,GO:0003700,GO:0005488,GO:0006355,GO:0008150,GO:0009889,GO:0009891,GO:0009893,GO:0010468,GO:0010556,GO:0010557,GO:0010604,GO:0010628,GO:0019219,GO:0019222,GO:0031323,GO:0031325,GO:0031326,GO:0031328,GO:0043565,GO:0045893,GO:0045935,GO:0048518,GO:0048522,GO:0050789,GO:0050794,GO:0051171,GO:0051173,GO:0051252,GO:0051254,GO:0060255,GO:0065007,GO:0080090,GO:0097159,GO:…
CsaV3_1G030610.1	GO:0003674,GO:0003824,GO:0004029,GO:0004030,GO:0006725,GO:0008150,GO:0008152,GO:0009058,GO:0009698,GO:0009699,GO:0009987,GO:0016491,GO:0016620,GO:0016903,GO:0019438,GO:0019748,GO:0044237,GO:0044249,GO:0044550,GO:0050269,GO:0055114,GO:0071704,GO:1901360,GO:1901362,GO:1901576
CsaV3.1_1G01405	GO:0003674,GO:0005215,GO:0005575,GO:0005623,GO:0005886,GO:0005887,GO:0006810,GO:0006811,GO:0006820,GO:0008150,GO:0008272,GO:0008509,GO:0015075,GO:0015103,GO:0015116,GO:0015318,GO:0015698,GO:0016020,GO:0016021,GO:0022857,GO:0031224,GO:0031226,GO:0034220,GO:0044425,GO:0044459,GO:0044464,GO:0051179,GO:0051234,GO:0055085,GO:0071944,GO:0072348,GO:0098656,GO:0098660,GO:0098661,GO:1901682,GO:1902358
CsaV3.1_1G01412	GO:0003674,GO:0005215,GO:0005575,GO:0005623,GO:0005886,GO:0005887,GO:0006810,GO:0006811,GO:0006820,GO:0008150,GO:0008272,GO:0008509,GO:0015075,GO:0015103,GO:0015116,GO:0015318,GO:0015698,GO:0016020,GO:0016021,GO:0022857,GO:0031224,GO:0031226,GO:0034220,GO:0044425,GO:0044459,GO:0044464,GO:0051179,GO:0051234,GO:0055085,GO:0071944,GO:0072348,GO:0098656,GO:0098660,GO:0098661,GO:1901682,GO:1902358
CsaV3_1G030730.1	GO:0003674,GO:0005198,GO:0005199
CsaV3_1G030800.1	GO:0001666,GO:0005575,GO:0005622,GO:0005623,GO:0005634,GO:0005654,GO:0005677,GO:0006950,GO:0008150,GO:0009266,GO:0009409,GO:0009628,GO:0009892,GO:0009893,GO:0009987,GO:0010048,GO:0010468,GO:0010604,GO:0010605,GO:0010629,GO:0010638,GO:0016604,GO:0016607,GO:0017053,GO:0019222,GO:0031056,GO:0031058,GO:0031060,GO:0031062,GO:0031323,GO:0031325,GO:0031399,GO:0031401,GO:0031974,GO:0031981,GO:0032268,GO:…
CsaV3_1G030810.1	GO:0000003,GO:0003006,GO:0005575,GO:0005622,GO:0005623,GO:0005634,GO:0007275,GO:0008150,GO:0009790,GO:0009791,GO:0009793,GO:0009908,GO:0010154,GO:0022414,GO:0032501,GO:0032502,GO:0035670,GO:0043226,GO:0043227,GO:0043229,GO:0043231,GO:0044424,GO:0044464,GO:0048316,GO:0048367,GO:0048437,GO:0048438,GO:0048440,GO:0048467,GO:0048481,GO:0048608,GO:0048731,GO:0048827,GO:0048856,GO:0061458,GO:0090567,GO:…
CsaV3_1G030820.1	GO:0003674,GO:0003824,GO:0005575,GO:0005622,GO:0005623,GO:0005737,GO:0009507,GO:0009536,GO:0016462,GO:0016787,GO:0016817,GO:0016818,GO:0017110,GO:0043226,GO:0043227,GO:0043229,GO:0043231,GO:0044424,GO:0044444,GO:0044464,GO:0044715
CsaV3_1G030840.1	GO:0003674,GO:0005488,GO:0005575,GO:0005622,GO:0005623,GO:0005737,GO:0006790,GO:0008150,GO:0008152,GO:0009507,GO:0009532,GO:0009536,GO:0009570,GO:0009987,GO:0016043,GO:0016226,GO:0022607,GO:0031163,GO:0043226,GO:0043227,GO:0043229,GO:0043231,GO:0044085,GO:0044237,GO:0044422,GO:0044424,GO:0044434,GO:0044435,GO:0044444,GO:0044446,GO:0044464,GO:0048037,GO:0051186,GO:0051536,GO:0051540,GO:0071840
CsaV3_1G030900.1	GO:0000271,GO:0003674,GO:0003824,GO:0005975,GO:0005976,GO:0006725,GO:0008150,GO:0008152,GO:0009058,GO:0009059,GO:0009664,GO:0009698,GO:0009699,GO:0009832,GO:0009987,GO:0010345,GO:0010383,GO:0010393,GO:0016043,GO:0016051,GO:0016740,GO:0016746,GO:0016747,GO:0017144,GO:0019438,GO:0019748,GO:0033692,GO:0034637,GO:0034645,GO:0042546,GO:0043170,GO:0044036,GO:0044038,GO:0044085,GO:0044237,GO:0044238,GO:…
CsaV3_1G030910.1	GO:0000003,GO:0000323,GO:0000578,GO:0001775,GO:0002252,GO:0002263,GO:0002274,GO:0002275,GO:0002283,GO:0002366,GO:0002376,GO:0002443,GO:0002444,GO:0002446,GO:0003006,GO:0005575,GO:0005622,GO:0005623,GO:0005737,GO:0005764,GO:0005765,GO:0005766,GO:0005768,GO:0005769,GO:0005770,GO:0005773,GO:0005774,GO:0005783,GO:0005794,GO:0005802,GO:0005829,GO:0005886,GO:0006605,GO:0006623,GO:0006810,GO:0006886,GO:…
CsaV3_1G030920.1	GO:0005575,GO:0005622,GO:0005623,GO:0005737,GO:0009507,GO:0009536,GO:0043226,GO:0043227,GO:0043229,GO:0043231,GO:0044424,GO:0044444,GO:0044464
CsaV3_1G030930.1	GO:0008150,GO:0009719,GO:0009725,GO:0009733,GO:0010033,GO:0042221,GO:0050896
CsaV3_1G030940.1	GO:0005575,GO:0016020
CsaV3.1_1G01433	GO:0000003,GO:0001101,GO:0001558,GO:0001666,GO:0003002,GO:0003006,GO:0005975,GO:0005976,GO:0006355,GO:0006950,GO:0006974,GO:0006979,GO:0007275,GO:0007389,GO:0008150,GO:0008152,GO:0009414,GO:0009415,GO:0009605,GO:0009607,GO:0009611,GO:0009617,GO:0009620,GO:0009624,GO:0009628,GO:0009636,GO:0009719,GO:0009725,GO:0009733,GO:0009791,GO:0009798,GO:0009845,GO:0009888,GO:0009889,GO:0009890,GO:0009892,GO:…
CsaV3_1G030990.1	GO:0003674,GO:0005215,GO:0005342,GO:0005575,GO:0005622,GO:0005623,GO:0005737,GO:0006810,GO:0006811,GO:0006820,GO:0006848,GO:0006849,GO:0008028,GO:0008150,GO:0008509,GO:0008514,GO:0009507,GO:0009526,GO:0009534,GO:0009536,GO:0009579,GO:0009941,GO:0015075,GO:0015318,GO:0015711,GO:0015718,GO:0015849,GO:0022857,GO:0031967,GO:0031975,GO:0031976,GO:0031984,GO:0034220,GO:0043226,GO:0043227,GO:0043229,GO:…
CsaV3_1G031010.1	GO:0005575,GO:0005623,GO:0005886,GO:0016020,GO:0044464,GO:0071944
CsaV3_1G031020.1	GO:0003674,GO:0003676,GO:0003723,GO:0003824,GO:0004518,GO:0004519,GO:0005488,GO:0005575,GO:0005622,GO:0005623,GO:0006139,GO:0006725,GO:0006807,GO:0008150,GO:0008152,GO:0009451,GO:0009987,GO:0016070,GO:0016071,GO:0016556,GO:0016787,GO:0016788,GO:0034641,GO:0043170,GO:0043226,GO:0043227,GO:0043229,GO:0043231,GO:0043412,GO:0044237,GO:0044238,GO:0044424,GO:0044464,GO:0046483,GO:0071704,GO:0090304,GO:…
CsaV3.1_1G01441	GO:0003674,GO:0003824,GO:0005215,GO:0005575,GO:0005623,GO:0005886,GO:0006810,GO:0008150,GO:0015399,GO:0015405,GO:0016020,GO:0016021,GO:0016462,GO:0016787,GO:0016817,GO:0016818,GO:0016887,GO:0017111,GO:0022804,GO:0022857,GO:0031224,GO:0042623,GO:0042626,GO:0043492,GO:0044425,GO:0044464,GO:0051179,GO:0051234,GO:0055085,GO:0071944
CsaV3_1G031040.1	GO:0001101,GO:0003674,GO:0003700,GO:0005575,GO:0005622,GO:0005623,GO:0005634,GO:0006325,GO:0006355,GO:0006464,GO:0006479,GO:0006807,GO:0006996,GO:0007154,GO:0007165,GO:0008150,GO:0008152,GO:0008213,GO:0009266,GO:0009628,GO:0009719,GO:0009725,GO:0009739,GO:0009740,GO:0009755,GO:0009889,GO:0009890,GO:0009892,GO:0009987,GO:0010033,GO:0010452,GO:0010468,GO:0010476,GO:0010556,GO:0010558,GO:0010605,GO:…
CsaV3_1G031130.1	GO:0006950,GO:0008150,GO:0009266,GO:0009314,GO:0009409,GO:0009416,GO:0009628,GO:0050896
CsaV3_1G031140.1	GO:0008150,GO:0009966,GO:0009968,GO:0010646,GO:0010648,GO:0017015,GO:0023051,GO:0023057,GO:0030512,GO:0048519,GO:0048523,GO:0048583,GO:0048585,GO:0050789,GO:0050794,GO:0065007,GO:0090092,GO:0090101,GO:0090287,GO:0090288,GO:1903844,GO:1903845
CsaV3.1_1G01451	GO:0003674,GO:0003676,GO:0003723,GO:0003824,GO:0004518,GO:0004519,GO:0005488,GO:0005575,GO:0005622,GO:0005623,GO:0006139,GO:0006725,GO:0006807,GO:0008150,GO:0008152,GO:0009451,GO:0009987,GO:0016070,GO:0016787,GO:0016788,GO:0034641,GO:0043170,GO:0043226,GO:0043227,GO:0043229,GO:0043231,GO:0043412,GO:0044237,GO:0044238,GO:0044424,GO:0044464,GO:0046483,GO:0071704,GO:0090304,GO:0090305,GO:0097159,GO:…
CsaV3.1_1G01459	GO:0003674,GO:0003700,GO:0005575,GO:0005622,GO:0005623,GO:0005634,GO:0006355,GO:0008150,GO:0009314,GO:0009416,GO:0009628,GO:0009889,GO:0009909,GO:0010468,GO:0010556,GO:0019219,GO:0019222,GO:0031323,GO:0031326,GO:0043226,GO:0043227,GO:0043229,GO:0043231,GO:0044424,GO:0044464,GO:0048580,GO:0048831,GO:0050789,GO:0050793,GO:0050794,GO:0050896,GO:0051171,GO:0051239,GO:0051252,GO:0060255,GO:0065007,GO:…
CsaV3.1_1G01460	GO:0003674,GO:0003700,GO:0005575,GO:0005622,GO:0005623,GO:0005634,GO:0006355,GO:0008150,GO:0009314,GO:0009416,GO:0009628,GO:0009889,GO:0009909,GO:0010468,GO:0010556,GO:0019219,GO:0019222,GO:0031323,GO:0031326,GO:0043226,GO:0043227,GO:0043229,GO:0043231,GO:0044424,GO:0044464,GO:0048580,GO:0048831,GO:0050789,GO:0050793,GO:0050794,GO:0050896,GO:0051171,GO:0051239,GO:0051252,GO:0060255,GO:0065007,GO:…
CsaV3_1G031310.1	GO:0000981,GO:0000988,GO:0000989,GO:0001067,GO:0001076,GO:0001101,GO:0001134,GO:0001135,GO:0003674,GO:0003676,GO:0003677,GO:0003700,GO:0005488,GO:0005575,GO:0005622,GO:0005623,GO:0005634,GO:0006355,GO:0006357,GO:0008150,GO:0009719,GO:0009725,GO:0009751,GO:0009889,GO:0009987,GO:0010033,GO:0010468,GO:0010556,GO:0014070,GO:0019219,GO:0019222,GO:0030154,GO:0031323,GO:0031326,GO:0032502,GO:0042221,GO:…
CsaV3_1G031330.1	GO:0003674,GO:0003824,GO:0004015,GO:0004141,GO:0005575,GO:0005622,GO:0005623,GO:0005737,GO:0005739,GO:0006082,GO:0006732,GO:0006766,GO:0006767,GO:0006768,GO:0006790,GO:0006807,GO:0008150,GO:0008152,GO:0008483,GO:0009058,GO:0009102,GO:0009108,GO:0009110,GO:0009987,GO:0016053,GO:0016740,GO:0016769,GO:0016874,GO:0016879,GO:0016882,GO:0017144,GO:0018130,GO:0019752,GO:0032787,GO:0034641,GO:0042364,GO:…
CsaV3_1G031380.1	GO:0003674,GO:0005488,GO:0030246
CsaV3_1G031420.1	GO:0005575,GO:0005618,GO:0005622,GO:0005623,GO:0005737,GO:0005794,GO:0012505,GO:0030312,GO:0043226,GO:0043227,GO:0043229,GO:0043231,GO:0044424,GO:0044444,GO:0044464,GO:0071944
CsaV3_1G031430.1	GO:0003674,GO:0003824,GO:0005575,GO:0005618,GO:0005622,GO:0005623,GO:0005737,GO:0005794,GO:0006950,GO:0008150,GO:0009266,GO:0009408,GO:0009409,GO:0009605,GO:0009612,GO:0009628,GO:0009664,GO:0009719,GO:0009725,GO:0009733,GO:0009741,GO:0009832,GO:0009987,GO:0010033,GO:0012505,GO:0014070,GO:0016043,GO:0016740,GO:0016757,GO:0016758,GO:0016762,GO:0030312,GO:0033993,GO:0042221,GO:0042546,GO:0043226,GO:…
CsaV3_1G031450.1	GO:0003674,GO:0003824,GO:0007275,GO:0008150,GO:0009987,GO:0016043,GO:0016740,GO:0016757,GO:0016758,GO:0016762,GO:0022622,GO:0032501,GO:0032502,GO:0042545,GO:0045229,GO:0046527,GO:0048364,GO:0048731,GO:0048856,GO:0071554,GO:0071555,GO:0071840,GO:0080022,GO:0099402
CsaV3_1G031460.1	GO:0005575,GO:0005618,GO:0005622,GO:0005623,GO:0005737,GO:0005794,GO:0012505,GO:0030312,GO:0043226,GO:0043227,GO:0043229,GO:0043231,GO:0044424,GO:0044444,GO:0044464,GO:0071944
CsaV3_1G031470.1	GO:0003674,GO:0003824,GO:0005575,GO:0005618,GO:0005622,GO:0005623,GO:0005737,GO:0005794,GO:0005975,GO:0005976,GO:0006073,GO:0006950,GO:0008150,GO:0008152,GO:0009266,GO:0009408,GO:0009409,GO:0009605,GO:0009612,GO:0009628,GO:0009664,GO:0009719,GO:0009725,GO:0009733,GO:0009741,GO:0009987,GO:0010033,GO:0010383,GO:0010410,GO:0010411,GO:0012505,GO:0014070,GO:0016043,GO:0016740,GO:0016757,GO:0016758,GO:…
CsaV3.1_1G01479	GO:0003674,GO:0003700,GO:0005575,GO:0005622,GO:0005623,GO:0005634,GO:0006355,GO:0008150,GO:0009889,GO:0009909,GO:0009910,GO:0010468,GO:0010556,GO:0019219,GO:0019222,GO:0031323,GO:0031326,GO:0043226,GO:0043227,GO:0043229,GO:0043231,GO:0044424,GO:0044464,GO:0048519,GO:0048580,GO:0048581,GO:0048831,GO:0050789,GO:0050793,GO:0050794,GO:0051093,GO:0051171,GO:0051239,GO:0051241,GO:0051252,GO:0060255,GO:…
CsaV3.1_1G01481	GO:0003674,GO:0003824,GO:0005575,GO:0005622,GO:0005623,GO:0005737,GO:0006725,GO:0008150,GO:0008152,GO:0009058,GO:0009698,GO:0009699,GO:0009987,GO:0016207,GO:0016405,GO:0016874,GO:0016877,GO:0016878,GO:0019438,GO:0019748,GO:0044237,GO:0044249,GO:0044424,GO:0044464,GO:0044550,GO:0071704,GO:1901360,GO:1901362,GO:1901576
CsaV3_1G031550.1	GO:0003674,GO:0005215,GO:0005216,GO:0005244,GO:0005253,GO:0005575,GO:0005622,GO:0005623,GO:0005737,GO:0005739,GO:0005886,GO:0006810,GO:0006811,GO:0006820,GO:0008150,GO:0008308,GO:0008509,GO:0009605,GO:0009607,GO:0009617,GO:0015075,GO:0015103,GO:0015267,GO:0015318,GO:0015698,GO:0016020,GO:0022803,GO:0022832,GO:0022836,GO:0022838,GO:0022839,GO:0022857,GO:0034220,GO:0043207,GO:0043226,GO:0043227,GO:…
CsaV3_1G031560.1	GO:0003674,GO:0005215,GO:0005575,GO:0005622,GO:0005623,GO:0005737,GO:0005739,GO:0006810,GO:0008104,GO:0008150,GO:0008320,GO:0008565,GO:0009987,GO:0015031,GO:0015833,GO:0016043,GO:0022607,GO:0022857,GO:0022884,GO:0033036,GO:0034622,GO:0042886,GO:0042887,GO:0043226,GO:0043227,GO:0043229,GO:0043231,GO:0043933,GO:0044085,GO:0044424,GO:0044444,GO:0044464,GO:0045184,GO:0051131,GO:0051179,GO:0051234,GO:…
CsaV3_1G031600.1	GO:0003674,GO:0003824,GO:0005575,GO:0005622,GO:0005623,GO:0005737,GO:0005739,GO:0005975,GO:0006066,GO:0006071,GO:0006114,GO:0006793,GO:0006796,GO:0008150,GO:0008152,GO:0009058,GO:0009987,GO:0016051,GO:0016311,GO:0016787,GO:0016788,GO:0016791,GO:0019400,GO:0019401,GO:0019751,GO:0034637,GO:0042578,GO:0043136,GO:0043226,GO:0043227,GO:0043229,GO:0043231,GO:0044237,GO:0044238,GO:0044249,GO:0044262,GO:…
CsaV3_1G031610.1	GO:0003674,GO:0003824,GO:0003958,GO:0005575,GO:0005622,GO:0005623,GO:0005737,GO:0005783,GO:0006725,GO:0008150,GO:0008152,GO:0009507,GO:0009536,GO:0009698,GO:0009987,GO:0012505,GO:0016491,GO:0016651,GO:0016653,GO:0019748,GO:0043226,GO:0043227,GO:0043229,GO:0043231,GO:0044237,GO:0044424,GO:0044444,GO:0044464,GO:0055114,GO:0071704,GO:1901360
CsaV3_1G031640.1	GO:0000228,GO:0000278,GO:0005575,GO:0005622,GO:0005623,GO:0005634,GO:0005657,GO:0005662,GO:0005694,GO:0006139,GO:0006259,GO:0006260,GO:0006261,GO:0006269,GO:0006281,GO:0006310,GO:0006725,GO:0006807,GO:0006950,GO:0006974,GO:0007049,GO:0008150,GO:0008152,GO:0009058,GO:0009059,GO:0009987,GO:0016070,GO:0018130,GO:0019438,GO:0022402,GO:0030894,GO:0031974,GO:0031981,GO:0032774,GO:0032991,GO:0032993,GO:…
CsaV3_1G031650.1	GO:0003002,GO:0003674,GO:0003700,GO:0005575,GO:0005622,GO:0005623,GO:0005634,GO:0006355,GO:0007154,GO:0007165,GO:0007275,GO:0007389,GO:0008150,GO:0009653,GO:0009719,GO:0009725,GO:0009733,GO:0009734,GO:0009755,GO:0009791,GO:0009845,GO:0009889,GO:0009956,GO:0009987,GO:0010015,GO:0010033,GO:0010101,GO:0010102,GO:0010311,GO:0010468,GO:0010556,GO:0019219,GO:0019222,GO:0022622,GO:0023052,GO:0031323,GO:…
CsaV3_1G031660.1	GO:0000003,GO:0003006,GO:0003674,GO:0003824,GO:0005215,GO:0005575,GO:0005622,GO:0005623,GO:0005737,GO:0006810,GO:0006996,GO:0007275,GO:0008150,GO:0009507,GO:0009532,GO:0009536,GO:0009570,GO:0009657,GO:0009668,GO:0009790,GO:0009791,GO:0009793,GO:0009987,GO:0010027,GO:0010154,GO:0015399,GO:0015405,GO:0016043,GO:0016462,GO:0016787,GO:0016817,GO:0016818,GO:0016887,GO:0017111,GO:0022414,GO:0022804,GO:…
CsaV3_1G031670.1	GO:0001666,GO:0003674,GO:0005488,GO:0005515,GO:0005575,GO:0005622,GO:0005623,GO:0005634,GO:0005654,GO:0005677,GO:0005911,GO:0006950,GO:0007623,GO:0008150,GO:0009266,GO:0009409,GO:0009506,GO:0009628,GO:0009892,GO:0009893,GO:0009987,GO:0010048,GO:0010468,GO:0010604,GO:0010605,GO:0010629,GO:0010638,GO:0016604,GO:0016607,GO:0017053,GO:0019222,GO:0030054,GO:0031056,GO:0031058,GO:0031060,GO:0031062,GO:…
CsaV3_1G031700.1	GO:0003674,GO:0003824,GO:0004672,GO:0004674,GO:0004675,GO:0004888,GO:0005575,GO:0005623,GO:0005886,GO:0006464,GO:0006468,GO:0006793,GO:0006796,GO:0006807,GO:0007154,GO:0007165,GO:0007166,GO:0007167,GO:0007178,GO:0008150,GO:0008152,GO:0009987,GO:0016020,GO:0016301,GO:0016310,GO:0016740,GO:0016772,GO:0016773,GO:0019199,GO:0019538,GO:0023052,GO:0036211,GO:0038023,GO:0043170,GO:0043412,GO:0044237,GO:…
CsaV3.1_1G01495	GO:0001101,GO:0003674,GO:0003779,GO:0005488,GO:0005515,GO:0005575,GO:0005622,GO:0005623,GO:0005737,GO:0005829,GO:0005856,GO:0006810,GO:0006996,GO:0007010,GO:0007015,GO:0007275,GO:0008064,GO:0008092,GO:0008150,GO:0008154,GO:0009653,GO:0009719,GO:0009725,GO:0009737,GO:0009888,GO:0009987,GO:0010015,GO:0010033,GO:0010035,GO:0010038,GO:0010053,GO:0010054,GO:0010639,GO:0015629,GO:0016043,GO:0016049,GO:…
CsaV3_1G031770.1	GO:0000462,GO:0003674,GO:0003676,GO:0003723,GO:0005488,GO:0005575,GO:0005622,GO:0005623,GO:0005634,GO:0005730,GO:0006139,GO:0006364,GO:0006396,GO:0006725,GO:0006807,GO:0008150,GO:0008152,GO:0009987,GO:0010467,GO:0016070,GO:0016072,GO:0019843,GO:0022613,GO:0030490,GO:0030515,GO:0030684,GO:0031974,GO:0031981,GO:0032040,GO:0032991,GO:0034470,GO:0034511,GO:0034641,GO:0034660,GO:0042254,GO:0042274,GO:…
CsaV3_1G031790.1	GO:0005575,GO:0005622,GO:0005623,GO:0005737,GO:0005739,GO:0005740,GO:0005741,GO:0005743,GO:0006605,GO:0006626,GO:0006810,GO:0006839,GO:0006886,GO:0006996,GO:0007005,GO:0008104,GO:0008150,GO:0009536,GO:0009987,GO:0015031,GO:0015833,GO:0016020,GO:0016043,GO:0019866,GO:0019867,GO:0031090,GO:0031966,GO:0031967,GO:0031968,GO:0031975,GO:0033036,GO:0033365,GO:0034613,GO:0042886,GO:0043226,GO:0043227,GO:…
CsaV3_1G031870.1	GO:0003674,GO:0003676,GO:0003677,GO:0003700,GO:0005488,GO:0005575,GO:0005622,GO:0005623,GO:0005634,GO:0006355,GO:0008150,GO:0009719,GO:0009725,GO:0009733,GO:0009889,GO:0009891,GO:0009893,GO:0010033,GO:0010468,GO:0010556,GO:0010557,GO:0010604,GO:0010628,GO:0019219,GO:0019222,GO:0031323,GO:0031325,GO:0031326,GO:0031328,GO:0042221,GO:0043226,GO:0043227,GO:0043229,GO:0043231,GO:0043565,GO:0044424,GO:…
CsaV3_1G031880.1	GO:0003674,GO:0005488,GO:0005515,GO:0019899,GO:0070063
CsaV3_1G031890.1	GO:0003674,GO:0003824,GO:0004000,GO:0005575,GO:0005622,GO:0005623,GO:0005634,GO:0005737,GO:0006139,GO:0006396,GO:0006399,GO:0006400,GO:0006725,GO:0006807,GO:0008033,GO:0008150,GO:0008152,GO:0008251,GO:0009451,GO:0009987,GO:0010467,GO:0016070,GO:0016787,GO:0016810,GO:0016814,GO:0019239,GO:0032991,GO:0034470,GO:0034641,GO:0034660,GO:0043170,GO:0043226,GO:0043227,GO:0043229,GO:0043231,GO:0043412,GO:…
CsaV3.1_1G01507	GO:0003674,GO:0003700,GO:0006355,GO:0008150,GO:0009889,GO:0010468,GO:0010556,GO:0019219,GO:0019222,GO:0031323,GO:0031326,GO:0050789,GO:0050794,GO:0051171,GO:0051252,GO:0060255,GO:0065007,GO:0080090,GO:0140110,GO:1903506,GO:2000112,GO:2001141
CsaV3_1G031940.1	GO:0003674,GO:0003824,GO:0003993,GO:0006793,GO:0006796,GO:0008150,GO:0008152,GO:0009987,GO:0016311,GO:0016787,GO:0016788,GO:0016791,GO:0042578,GO:0044237
CsaV3_1G031950.1	GO:0005575,GO:0005622,GO:0005623,GO:0005737,GO:0006810,GO:0008150,GO:0009507,GO:0009536,GO:0010232,GO:0010233,GO:0032501,GO:0033500,GO:0042592,GO:0043226,GO:0043227,GO:0043229,GO:0043231,GO:0044424,GO:0044444,GO:0044464,GO:0048878,GO:0051179,GO:0051234,GO:0065007,GO:0065008
CsaV3_1G032010.1	GO:0000323,GO:0001666,GO:0003674,GO:0005215,GO:0005575,GO:0005622,GO:0005623,GO:0005737,GO:0005773,GO:0005783,GO:0005886,GO:0006810,GO:0006950,GO:0008150,GO:0009605,GO:0009606,GO:0009628,GO:0009629,GO:0009630,GO:0009719,GO:0009723,GO:0009725,GO:0009733,GO:0009743,GO:0009746,GO:0009749,GO:0009914,GO:0009921,GO:0009925,GO:0009926,GO:0009958,GO:0009966,GO:0010033,GO:0010252,GO:0010315,GO:0010329,GO:…
CsaV3_1G032050.1	GO:0005575,GO:0005622,GO:0005623,GO:0005737,GO:0005773,GO:0005783,GO:0005794,GO:0012505,GO:0043226,GO:0043227,GO:0043229,GO:0043231,GO:0044424,GO:0044444,GO:0044464
CsaV3.1_1G01517	GO:0005575,GO:0005622,GO:0005623,GO:0005737,GO:0005773,GO:0005783,GO:0005794,GO:0012505,GO:0043226,GO:0043227,GO:0043229,GO:0043231,GO:0044424,GO:0044444,GO:0044464
CsaV3_1G032070.1	GO:0003674,GO:0003824,GO:0005488,GO:0005506,GO:0005575,GO:0005622,GO:0005623,GO:0005634,GO:0005737,GO:0006325,GO:0006355,GO:0006464,GO:0006482,GO:0006807,GO:0006996,GO:0008150,GO:0008152,GO:0008214,GO:0009507,GO:0009536,GO:0009889,GO:0009890,GO:0009892,GO:0009987,GO:0010468,GO:0010556,GO:0010558,GO:0010605,GO:0010629,GO:0016043,GO:0016491,GO:0016569,GO:0016570,GO:0016577,GO:0016705,GO:0016706,GO:…
CsaV3_1G032090.1	GO:0003674,GO:0003700,GO:0006355,GO:0008150,GO:0009889,GO:0010468,GO:0010556,GO:0019219,GO:0019222,GO:0031323,GO:0031326,GO:0050789,GO:0050794,GO:0051171,GO:0051252,GO:0060255,GO:0065007,GO:0080090,GO:0140110,GO:1903506,GO:2000112,GO:2001141
CsaV3.1_1G01521	GO:0003674,GO:0003824,GO:0004672,GO:0004674,GO:0005575,GO:0005623,GO:0005886,GO:0006464,GO:0006468,GO:0006793,GO:0006796,GO:0006807,GO:0008150,GO:0008152,GO:0009987,GO:0016020,GO:0016301,GO:0016310,GO:0016740,GO:0016772,GO:0016773,GO:0019538,GO:0036211,GO:0043170,GO:0043412,GO:0044237,GO:0044238,GO:0044260,GO:0044267,GO:0044464,GO:0071704,GO:0071944,GO:0140096,GO:1901564
CsaV3.1_1G01523	GO:0003674,GO:0003824,GO:0004842,GO:0006464,GO:0006508,GO:0006511,GO:0006807,GO:0008150,GO:0008152,GO:0009056,GO:0009057,GO:0009987,GO:0010498,GO:0016567,GO:0016740,GO:0019538,GO:0019787,GO:0019941,GO:0030163,GO:0032446,GO:0036211,GO:0043161,GO:0043170,GO:0043412,GO:0043632,GO:0044237,GO:0044238,GO:0044248,GO:0044257,GO:0044260,GO:0044265,GO:0044267,GO:0051603,GO:0061630,GO:0061659,GO:0070647,GO:…
CsaV3_1G032140.1	GO:0003674,GO:0005215,GO:0005338,GO:0005460,GO:0005575,GO:0005622,GO:0005623,GO:0005737,GO:0005773,GO:0005774,GO:0005886,GO:0006810,GO:0006811,GO:0006820,GO:0008150,GO:0008509,GO:0008514,GO:0010035,GO:0010038,GO:0010044,GO:0012506,GO:0015075,GO:0015165,GO:0015711,GO:0015780,GO:0015786,GO:0015931,GO:0015932,GO:0016020,GO:0022857,GO:0031090,GO:0031982,GO:0034220,GO:0042221,GO:0043226,GO:0043227,GO:…
CsaV3_1G032150.1	GO:0003674,GO:0003824,GO:0004620,GO:0004623,GO:0005488,GO:0005509,GO:0005575,GO:0005622,GO:0005623,GO:0005737,GO:0005773,GO:0005794,GO:0008289,GO:0012505,GO:0016298,GO:0016787,GO:0016788,GO:0043167,GO:0043169,GO:0043226,GO:0043227,GO:0043229,GO:0043231,GO:0044424,GO:0044444,GO:0044464,GO:0046872,GO:0052689
CsaV3.1_1G01526	GO:0003674,GO:0005215,GO:0005575,GO:0005623,GO:0005886,GO:0006810,GO:0006811,GO:0006812,GO:0006813,GO:0006814,GO:0006950,GO:0006970,GO:0008150,GO:0008324,GO:0009628,GO:0009651,GO:0015075,GO:0015077,GO:0015081,GO:0015318,GO:0015672,GO:0016020,GO:0022857,GO:0022890,GO:0030001,GO:0034220,GO:0035725,GO:0044464,GO:0046873,GO:0050896,GO:0051179,GO:0051234,GO:0055085,GO:0071944,GO:0098655,GO:0098660,GO:…
CsaV3_1G032170.1	GO:0003674,GO:0005215,GO:0005575,GO:0005623,GO:0005886,GO:0006810,GO:0006811,GO:0006812,GO:0006813,GO:0006814,GO:0006950,GO:0006970,GO:0008150,GO:0008324,GO:0009628,GO:0009651,GO:0015075,GO:0015077,GO:0015081,GO:0015318,GO:0015672,GO:0016020,GO:0022857,GO:0022890,GO:0030001,GO:0034220,GO:0035725,GO:0044464,GO:0046873,GO:0050896,GO:0051179,GO:0051234,GO:0055085,GO:0071944,GO:0098655,GO:0098660,GO:…
CsaV3_1G032180.1	GO:0003674,GO:0005215,GO:0005575,GO:0005623,GO:0005886,GO:0006810,GO:0006811,GO:0006812,GO:0006813,GO:0006814,GO:0006950,GO:0006970,GO:0008150,GO:0008324,GO:0009628,GO:0009651,GO:0015075,GO:0015077,GO:0015081,GO:0015318,GO:0015672,GO:0016020,GO:0022857,GO:0022890,GO:0030001,GO:0034220,GO:0035725,GO:0044464,GO:0046873,GO:0050896,GO:0051179,GO:0051234,GO:0055085,GO:0071944,GO:0098655,GO:0098660,GO:…
CsaV3_1G032190.1	GO:0003674,GO:0003824,GO:0005575,GO:0005622,GO:0005623,GO:0005737,GO:0005829,GO:0005975,GO:0005996,GO:0006063,GO:0006082,GO:0006793,GO:0006796,GO:0008150,GO:0008152,GO:0009987,GO:0016301,GO:0016310,GO:0016740,GO:0016772,GO:0016773,GO:0019586,GO:0019752,GO:0032787,GO:0043436,GO:0044237,GO:0044238,GO:0044262,GO:0044281,GO:0044424,GO:0044444,GO:0044464,GO:0046396,GO:0046835,GO:0047912,GO:0071704
CsaV3_1G032200.1	GO:0000272,GO:0003674,GO:0003824,GO:0004133,GO:0004553,GO:0005575,GO:0005622,GO:0005623,GO:0005737,GO:0005975,GO:0005976,GO:0005977,GO:0005982,GO:0005983,GO:0006073,GO:0006091,GO:0006112,GO:0008150,GO:0008152,GO:0009056,GO:0009057,GO:0009058,GO:0009059,GO:0009251,GO:0009507,GO:0009536,GO:0009987,GO:0010021,GO:0010368,GO:0015980,GO:0016052,GO:0016787,GO:0016798,GO:0019156,GO:0032991,GO:0043033,GO:…
CsaV3.1_1G01534	GO:0003674,GO:0003824,GO:0004306,GO:0006629,GO:0006644,GO:0006646,GO:0006650,GO:0006793,GO:0006796,GO:0008150,GO:0008152,GO:0008610,GO:0008654,GO:0009058,GO:0009987,GO:0016740,GO:0016772,GO:0016779,GO:0019637,GO:0044237,GO:0044238,GO:0044249,GO:0044255,GO:0045017,GO:0046337,GO:0046474,GO:0046486,GO:0070567,GO:0071704,GO:0090407,GO:1901576
CsaV3_1G032270.1	GO:0000003,GO:0000228,GO:0000731,GO:0003006,GO:0003674,GO:0005488,GO:0005515,GO:0005575,GO:0005622,GO:0005623,GO:0005634,GO:0005694,GO:0006139,GO:0006259,GO:0006260,GO:0006261,GO:0006281,GO:0006301,GO:0006725,GO:0006807,GO:0006950,GO:0006974,GO:0007275,GO:0008150,GO:0008152,GO:0008622,GO:0009058,GO:0009059,GO:0009790,GO:0009791,GO:0009793,GO:0009987,GO:0010154,GO:0018130,GO:0019438,GO:0019899,GO:…
CsaV3.1_1G01538	GO:0003674,GO:0003712,GO:0003714,GO:0005575,GO:0005622,GO:0005623,GO:0005634,GO:0006950,GO:0008150,GO:0009611,GO:0009889,GO:0009890,GO:0009892,GO:0009966,GO:0010556,GO:0010558,GO:0010605,GO:0010646,GO:0019219,GO:0019222,GO:0023051,GO:0031323,GO:0031324,GO:0031326,GO:0031327,GO:0031347,GO:0043226,GO:0043227,GO:0043229,GO:0043231,GO:0044424,GO:0044464,GO:0045934,GO:0048519,GO:0048523,GO:0048583,GO:…
CsaV3_1G032330.1	GO:0000003,GO:0003006,GO:0003674,GO:0003824,GO:0004738,GO:0004739,GO:0005488,GO:0005575,GO:0005622,GO:0005623,GO:0005737,GO:0006082,GO:0006629,GO:0006631,GO:0006633,GO:0008150,GO:0008152,GO:0008270,GO:0008610,GO:0009058,GO:0009507,GO:0009526,GO:0009532,GO:0009536,GO:0009570,GO:0009856,GO:0009941,GO:0009987,GO:0010240,GO:0016053,GO:0016491,GO:0016624,GO:0016903,GO:0019752,GO:0022414,GO:0031967,GO:…
CsaV3_1G032340.1	GO:0000003,GO:0001101,GO:0003006,GO:0003674,GO:0003824,GO:0005575,GO:0005622,GO:0005623,GO:0005737,GO:0006066,GO:0006082,GO:0006629,GO:0006714,GO:0006720,GO:0006721,GO:0006950,GO:0007275,GO:0008150,GO:0008152,GO:0008299,GO:0008610,GO:0009058,GO:0009414,GO:0009415,GO:0009507,GO:0009532,GO:0009534,GO:0009535,GO:0009536,GO:0009570,GO:0009579,GO:0009628,GO:0009687,GO:0009688,GO:0009791,GO:0009987,GO:…
CsaV3.1_1G01546	GO:0005575,GO:0005622,GO:0005623,GO:0005737,GO:0005886,GO:0008150,GO:0009507,GO:0009536,GO:0009605,GO:0009607,GO:0009608,GO:0009610,GO:0009620,GO:0016020,GO:0043207,GO:0043226,GO:0043227,GO:0043229,GO:0043231,GO:0044403,GO:0044419,GO:0044424,GO:0044444,GO:0044464,GO:0050896,GO:0051704,GO:0051707,GO:0071944
CsaV3_1G032400.1	GO:0000003,GO:0000151,GO:0000209,GO:0003006,GO:0003674,GO:0005488,GO:0005515,GO:0005575,GO:0005622,GO:0005623,GO:0005634,GO:0005737,GO:0005829,GO:0006139,GO:0006259,GO:0006281,GO:0006464,GO:0006725,GO:0006807,GO:0006950,GO:0006974,GO:0007154,GO:0007165,GO:0007275,GO:0008150,GO:0008152,GO:0009314,GO:0009416,GO:0009628,GO:0009639,GO:0009640,GO:0009648,GO:0009719,GO:0009725,GO:0009743,GO:0009755,GO:…
CsaV3_1G032410.1	GO:0001871,GO:0003674,GO:0003824,GO:0004553,GO:0005488,GO:0005575,GO:0005618,GO:0005623,GO:0005886,GO:0007154,GO:0008150,GO:0008422,GO:0009505,GO:0009987,GO:0015926,GO:0016020,GO:0016787,GO:0016798,GO:0030246,GO:0030247,GO:0030312,GO:0031224,GO:0031225,GO:0031226,GO:0042973,GO:0044425,GO:0044459,GO:0044464,GO:0046658,GO:0071944
CsaV3_1G032430.1	GO:0003674,GO:0003824,GO:0006082,GO:0006629,GO:0006720,GO:0006721,GO:0008150,GO:0008152,GO:0008299,GO:0008300,GO:0008610,GO:0009056,GO:0009058,GO:0009314,GO:0009416,GO:0009628,GO:0009639,GO:0009685,GO:0009686,GO:0009987,GO:0010114,GO:0010817,GO:0016042,GO:0016053,GO:0016054,GO:0016101,GO:0016102,GO:0016103,GO:0016114,GO:0016115,GO:0016491,GO:0016705,GO:0016706,GO:0019752,GO:0042445,GO:0042446,GO:…
CsaV3_1G032460.1	GO:0000003,GO:0000373,GO:0000374,GO:0000375,GO:0000377,GO:0000959,GO:0000963,GO:0003006,GO:0005575,GO:0005622,GO:0005623,GO:0005737,GO:0005739,GO:0006109,GO:0006139,GO:0006396,GO:0006397,GO:0006521,GO:0006725,GO:0006807,GO:0006996,GO:0007005,GO:0007275,GO:0008150,GO:0008152,GO:0008380,GO:0009791,GO:0009845,GO:0009889,GO:0009894,GO:0009987,GO:0010228,GO:0010467,GO:0010556,GO:0010565,GO:0010675,GO:…
CsaV3_1G032470.1	GO:0000271,GO:0005575,GO:0005622,GO:0005623,GO:0005737,GO:0005794,GO:0005975,GO:0005976,GO:0008150,GO:0008152,GO:0009058,GO:0009059,GO:0009832,GO:0009834,GO:0009987,GO:0010383,GO:0010410,GO:0012505,GO:0016051,GO:0033692,GO:0034637,GO:0034645,GO:0042546,GO:0043170,GO:0043226,GO:0043227,GO:0043229,GO:0043231,GO:0043412,GO:0044036,GO:0044038,GO:0044085,GO:0044237,GO:0044238,GO:0044249,GO:0044260,GO:…
CsaV3_1G032480.1	GO:0003674,GO:0005215,GO:0005345,GO:0005575,GO:0006810,GO:0006863,GO:0008150,GO:0009605,GO:0009607,GO:0009624,GO:0015205,GO:0015851,GO:0016020,GO:0022857,GO:0043207,GO:0050896,GO:0051179,GO:0051234,GO:0051704,GO:0051707,GO:0055085,GO:0071702,GO:0071705,GO:0072530,GO:1904823
CsaV3.1_1G01555	GO:0003674,GO:0005215,GO:0005345,GO:0005575,GO:0006810,GO:0006863,GO:0008150,GO:0009605,GO:0009607,GO:0009624,GO:0015205,GO:0015851,GO:0016020,GO:0022857,GO:0043207,GO:0050896,GO:0051179,GO:0051234,GO:0051704,GO:0051707,GO:0055085,GO:0071702,GO:0071705,GO:0072530,GO:1904823
CsaV3_1G032500.1	GO:0003674,GO:0005215,GO:0005345,GO:0005575,GO:0006810,GO:0006863,GO:0008150,GO:0009605,GO:0009607,GO:0009624,GO:0015205,GO:0015851,GO:0016020,GO:0022857,GO:0043207,GO:0050896,GO:0051179,GO:0051234,GO:0051704,GO:0051707,GO:0055085,GO:0071702,GO:0071705,GO:0072530,GO:1904823
CsaV3_1G032510.1	GO:0003674,GO:0005488,GO:0005575,GO:0005622,GO:0005623,GO:0005737,GO:0006091,GO:0008150,GO:0008152,GO:0009314,GO:0009416,GO:0009507,GO:0009526,GO:0009532,GO:0009534,GO:0009535,GO:0009536,GO:0009570,GO:0009579,GO:0009628,GO:0009765,GO:0009768,GO:0009941,GO:0009987,GO:0010287,GO:0015979,GO:0016020,GO:0016168,GO:0019684,GO:0031409,GO:0031967,GO:0031975,GO:0031976,GO:0031984,GO:0034357,GO:0042651,GO:…
CsaV3_1G032570.1	GO:0003674,GO:0003700,GO:0005575,GO:0005622,GO:0005623,GO:0005634,GO:0006355,GO:0007275,GO:0008150,GO:0009553,GO:0009559,GO:0009561,GO:0009889,GO:0009987,GO:0010468,GO:0010556,GO:0019219,GO:0019222,GO:0030154,GO:0031323,GO:0031326,GO:0032501,GO:0032502,GO:0043076,GO:0043078,GO:0043226,GO:0043227,GO:0043229,GO:0043231,GO:0044424,GO:0044464,GO:0048229,GO:0048856,GO:0048869,GO:0050789,GO:0050794,GO:…
CsaV3_1G032590.1	GO:0006807,GO:0008150,GO:0008152,GO:0043085,GO:0044093,GO:0050790,GO:0065007,GO:0065009
CsaV3_1G032620.1	GO:0003674,GO:0005215,GO:0005216,GO:0005242,GO:0005244,GO:0005249,GO:0005261,GO:0005267,GO:0005488,GO:0005515,GO:0005575,GO:0005623,GO:0005886,GO:0005887,GO:0006810,GO:0006811,GO:0006812,GO:0006813,GO:0007623,GO:0008150,GO:0008324,GO:0009314,GO:0009416,GO:0009628,GO:0009642,GO:0009644,GO:0009987,GO:0010118,GO:0015075,GO:0015077,GO:0015079,GO:0015267,GO:0015276,GO:0015318,GO:0015672,GO:0016020,GO:…
CsaV3.1_1G01572	GO:0003674,GO:0005488,GO:0005515,GO:0005575,GO:0005622,GO:0005623,GO:0005634,GO:0005737,GO:0006457,GO:0008150,GO:0009987,GO:0016043,GO:0016272,GO:0022607,GO:0032991,GO:0034622,GO:0043226,GO:0043227,GO:0043229,GO:0043231,GO:0043933,GO:0044085,GO:0044424,GO:0044464,GO:0051087,GO:0051131,GO:0065003,GO:0071840
CsaV3_1G032670.1	GO:0000028,GO:0000462,GO:0003674,GO:0003676,GO:0003723,GO:0003729,GO:0003735,GO:0005198,GO:0005488,GO:0005575,GO:0005622,GO:0005623,GO:0005634,GO:0005730,GO:0005737,GO:0005829,GO:0005840,GO:0005844,GO:0006139,GO:0006364,GO:0006396,GO:0006412,GO:0006518,GO:0006725,GO:0006807,GO:0006996,GO:0008150,GO:0008152,GO:0009058,GO:0009059,GO:0009987,GO:0010467,GO:0015935,GO:0016043,GO:0016070,GO:0016072,GO:…
CsaV3_1G032680.1	GO:0003674,GO:0003676,GO:0003723,GO:0003735,GO:0005198,GO:0005488,GO:0005575,GO:0005622,GO:0005623,GO:0005737,GO:0005829,GO:0005840,GO:0005911,GO:0006412,GO:0006518,GO:0006807,GO:0008150,GO:0008152,GO:0009058,GO:0009059,GO:0009506,GO:0009987,GO:0010467,GO:0015934,GO:0019538,GO:0022625,GO:0022626,GO:0030054,GO:0032991,GO:0034641,GO:0034645,GO:0043043,GO:0043170,GO:0043226,GO:0043228,GO:0043229,GO:…
CsaV3_1G032720.1	GO:0003674,GO:0003824,GO:0004175,GO:0005575,GO:0005622,GO:0005623,GO:0006508,GO:0006807,GO:0008150,GO:0008152,GO:0008233,GO:0009579,GO:0016787,GO:0019538,GO:0031977,GO:0043170,GO:0044238,GO:0044424,GO:0044436,GO:0044464,GO:0070011,GO:0071704,GO:0140096,GO:1901564
CsaV3_1G032740.1	GO:0001101,GO:0005575,GO:0005622,GO:0005623,GO:0005737,GO:0006950,GO:0007154,GO:0008150,GO:0009266,GO:0009409,GO:0009414,GO:0009415,GO:0009507,GO:0009526,GO:0009528,GO:0009534,GO:0009535,GO:0009536,GO:0009579,GO:0009605,GO:0009628,GO:0009631,GO:0009706,GO:0009719,GO:0009725,GO:0009737,GO:0009941,GO:0009987,GO:0009991,GO:0010033,GO:0010035,GO:0016020,GO:0016021,GO:0019866,GO:0031090,GO:0031224,GO:…
CsaV3.1_1G01581	GO:0000243,GO:0000245,GO:0000375,GO:0000377,GO:0000395,GO:0000398,GO:0005575,GO:0005622,GO:0005623,GO:0005634,GO:0005681,GO:0005684,GO:0005685,GO:0006139,GO:0006376,GO:0006396,GO:0006397,GO:0006725,GO:0006807,GO:0008150,GO:0008152,GO:0008380,GO:0009987,GO:0010467,GO:0016043,GO:0016070,GO:0016071,GO:0022607,GO:0022613,GO:0022618,GO:0030532,GO:0032991,GO:0034622,GO:0034641,GO:0043170,GO:0043226,GO:…
CsaV3_1G032790.1	GO:0003674,GO:0003735,GO:0005198,GO:0005575,GO:0005622,GO:0005623,GO:0005634,GO:0005730,GO:0005737,GO:0005829,GO:0005840,GO:0005844,GO:0015934,GO:0022625,GO:0022626,GO:0031974,GO:0031981,GO:0032991,GO:0042788,GO:0043226,GO:0043227,GO:0043228,GO:0043229,GO:0043231,GO:0043232,GO:0043233,GO:0044391,GO:0044422,GO:0044424,GO:0044428,GO:0044444,GO:0044445,GO:0044446,GO:0044464,GO:0070013,GO:1990904
CsaV3_1G032830.1	GO:0006950,GO:0008150,GO:0009628,GO:0034059,GO:0036293,GO:0050896,GO:0070482
CsaV3_1G032890.1	GO:0000003,GO:0003006,GO:0003674,GO:0003824,GO:0003825,GO:0005975,GO:0005984,GO:0005991,GO:0005992,GO:0006793,GO:0006796,GO:0006950,GO:0007154,GO:0007165,GO:0007275,GO:0008150,GO:0008152,GO:0008194,GO:0009058,GO:0009311,GO:0009312,GO:0009743,GO:0009756,GO:0009790,GO:0009791,GO:0009793,GO:0009832,GO:0009987,GO:0010033,GO:0010154,GO:0010182,GO:0016051,GO:0016311,GO:0016740,GO:0016757,GO:0016758,GO:…
CsaV3_1G032910.1	GO:0002376,GO:0005575,GO:0005576,GO:0005618,GO:0005622,GO:0005623,GO:0005634,GO:0005737,GO:0006950,GO:0006952,GO:0006955,GO:0008150,GO:0009507,GO:0009534,GO:0009536,GO:0009579,GO:0009605,GO:0009607,GO:0009627,GO:0009814,GO:0030312,GO:0031976,GO:0031984,GO:0043207,GO:0043226,GO:0043227,GO:0043229,GO:0043231,GO:0044422,GO:0044424,GO:0044434,GO:0044435,GO:0044444,GO:0044446,GO:0044464,GO:0045087,GO:…
CsaV3.1_1G01594	GO:0000003,GO:0003002,GO:0003006,GO:0007275,GO:0007389,GO:0008150,GO:0009653,GO:0009791,GO:0009908,GO:0010093,GO:0010097,GO:0022414,GO:0032501,GO:0032502,GO:0048367,GO:0048437,GO:0048438,GO:0048443,GO:0048444,GO:0048448,GO:0048449,GO:0048455,GO:0048466,GO:0048608,GO:0048646,GO:0048731,GO:0048827,GO:0048856,GO:0061458,GO:0090567,GO:0090696,GO:0090697,GO:0090698,GO:0090701,GO:0099402,GO:1905392,GO:…
CsaV3_1G032930.1	GO:0000166,GO:0000278,GO:0000281,GO:0000910,GO:0003674,GO:0003824,GO:0004672,GO:0004674,GO:0004683,GO:0005488,GO:0005515,GO:0005524,GO:0005575,GO:0005622,GO:0005623,GO:0005737,GO:0005826,GO:0005856,GO:0005938,GO:0006464,GO:0006468,GO:0006793,GO:0006796,GO:0006807,GO:0006996,GO:0007010,GO:0007049,GO:0008092,GO:0008144,GO:0008150,GO:0008152,GO:0009987,GO:0015629,GO:0016043,GO:0016301,GO:0016310,GO:…
CsaV3.1_1G02587	GO:0000943,GO:0003674,GO:0003676,GO:0003723,GO:0003824,GO:0003887,GO:0003964,GO:0004518,GO:0004540,GO:0005488,GO:0005575,GO:0005622,GO:0005623,GO:0005634,GO:0006139,GO:0006259,GO:0006278,GO:0006508,GO:0006725,GO:0006807,GO:0008150,GO:0008152,GO:0008233,GO:0009058,GO:0009059,GO:0009987,GO:0016070,GO:0016740,GO:0016772,GO:0016779,GO:0016787,GO:0016788,GO:0018130,GO:0019438,GO:0019538,GO:0032196,GO:…
CsaV3_1G032940.1	GO:0003674,GO:0003824,GO:0004672,GO:0005575,GO:0005622,GO:0005623,GO:0005737,GO:0006464,GO:0006468,GO:0006793,GO:0006796,GO:0006807,GO:0007154,GO:0007165,GO:0008150,GO:0008152,GO:0009987,GO:0016301,GO:0016310,GO:0016740,GO:0016772,GO:0016773,GO:0019538,GO:0023052,GO:0035556,GO:0036211,GO:0043170,GO:0043412,GO:0044237,GO:0044238,GO:0044260,GO:0044267,GO:0044424,GO:0044464,GO:0050789,GO:0050794,GO:…
CsaV3_1G032970.1	GO:0003674,GO:0003824,GO:0004672,GO:0004674,GO:0005575,GO:0005623,GO:0005886,GO:0006464,GO:0006468,GO:0006793,GO:0006796,GO:0006807,GO:0008150,GO:0008152,GO:0009987,GO:0016020,GO:0016301,GO:0016310,GO:0016740,GO:0016772,GO:0016773,GO:0019538,GO:0036211,GO:0043170,GO:0043412,GO:0044237,GO:0044238,GO:0044260,GO:0044267,GO:0044464,GO:0071704,GO:0071944,GO:0140096,GO:1901564
CsaV3_1G033010.1	GO:0006355,GO:0008150,GO:0009889,GO:0010468,GO:0010556,GO:0019219,GO:0019222,GO:0031323,GO:0031326,GO:0050789,GO:0050794,GO:0051171,GO:0051252,GO:0060255,GO:0065007,GO:0080090,GO:1903506,GO:2000112,GO:2001141
CsaV3_1G033060.1	GO:0002376,GO:0003674,GO:0003824,GO:0004842,GO:0005575,GO:0005622,GO:0005623,GO:0005634,GO:0005737,GO:0006464,GO:0006807,GO:0006950,GO:0006952,GO:0006955,GO:0008150,GO:0008152,GO:0009605,GO:0009607,GO:0009814,GO:0009987,GO:0016567,GO:0016740,GO:0019538,GO:0019787,GO:0032446,GO:0036211,GO:0043170,GO:0043207,GO:0043226,GO:0043227,GO:0043229,GO:0043231,GO:0043412,GO:0044237,GO:0044238,GO:0044260,GO:…
CsaV3_1G033100.1	GO:0000139,GO:0005575,GO:0005622,GO:0005623,GO:0005634,GO:0005737,GO:0005768,GO:0005769,GO:0005773,GO:0005794,GO:0005802,GO:0005829,GO:0005886,GO:0005911,GO:0008150,GO:0009506,GO:0009987,GO:0010008,GO:0012505,GO:0016020,GO:0030054,GO:0031090,GO:0031410,GO:0031901,GO:0031982,GO:0031984,GO:0032588,GO:0042546,GO:0043226,GO:0043227,GO:0043229,GO:0043231,GO:0044085,GO:0044422,GO:0044424,GO:0044431,GO:…
CsaV3_1G033110.1	GO:0003674,GO:0003700,GO:0006355,GO:0008150,GO:0009889,GO:0010468,GO:0010556,GO:0019219,GO:0019222,GO:0031323,GO:0031326,GO:0050789,GO:0050794,GO:0051171,GO:0051252,GO:0060255,GO:0065007,GO:0080090,GO:0140110,GO:1903506,GO:2000112,GO:2001141
CsaV3_1G033140.1	GO:0000271,GO:0000278,GO:0000281,GO:0000910,GO:0001101,GO:0003674,GO:0003824,GO:0005575,GO:0005618,GO:0005622,GO:0005623,GO:0005737,GO:0005794,GO:0005886,GO:0005975,GO:0005976,GO:0006073,GO:0006950,GO:0006952,GO:0006970,GO:0007049,GO:0008150,GO:0008152,GO:0008194,GO:0009058,GO:0009059,GO:0009250,GO:0009414,GO:0009415,GO:0009605,GO:0009607,GO:0009617,GO:0009620,GO:0009628,GO:0009832,GO:0009833,GO:…
CsaV3_1G033150.1	GO:0000271,GO:0000278,GO:0000281,GO:0000910,GO:0001101,GO:0003674,GO:0003824,GO:0005575,GO:0005618,GO:0005622,GO:0005623,GO:0005737,GO:0005794,GO:0005886,GO:0005975,GO:0005976,GO:0006073,GO:0006950,GO:0006952,GO:0006970,GO:0007049,GO:0008150,GO:0008152,GO:0008194,GO:0009058,GO:0009059,GO:0009250,GO:0009414,GO:0009415,GO:0009605,GO:0009607,GO:0009617,GO:0009620,GO:0009628,GO:0009832,GO:0009833,GO:…
CsaV3.1_1G01611	GO:0002831,GO:0002833,GO:0005575,GO:0005623,GO:0005886,GO:0008150,GO:0009605,GO:0009607,GO:0009617,GO:0016020,GO:0031347,GO:0031349,GO:0032101,GO:0032103,GO:0043207,GO:0043900,GO:0043902,GO:0044464,GO:0048518,GO:0048583,GO:0048584,GO:0050789,GO:0050896,GO:0051704,GO:0051707,GO:0065007,GO:0071944,GO:0080134,GO:1900424,GO:1900426,GO:1902288,GO:1902290
CsaV3.1_1G01612	GO:0000003,GO:0003002,GO:0003006,GO:0003674,GO:0003676,GO:0003723,GO:0003824,GO:0004518,GO:0004519,GO:0005488,GO:0006139,GO:0006725,GO:0006807,GO:0007275,GO:0007389,GO:0008150,GO:0008152,GO:0009451,GO:0009653,GO:0009790,GO:0009791,GO:0009793,GO:0009888,GO:0009965,GO:0009987,GO:0010016,GO:0010051,GO:0010087,GO:0010154,GO:0010305,GO:0010588,GO:0016070,GO:0016787,GO:0016788,GO:0022414,GO:0032501,GO:…
CsaV3_1G033190.1	GO:0000027,GO:0003674,GO:0003676,GO:0003723,GO:0003735,GO:0005198,GO:0005488,GO:0005575,GO:0005622,GO:0005623,GO:0005634,GO:0005730,GO:0005737,GO:0005773,GO:0005829,GO:0005840,GO:0005911,GO:0006412,GO:0006518,GO:0006807,GO:0006996,GO:0008150,GO:0008152,GO:0009058,GO:0009059,GO:0009506,GO:0009507,GO:0009536,GO:0009987,GO:0010467,GO:0015934,GO:0016043,GO:0019538,GO:0022607,GO:0022613,GO:0022618,GO:…
CsaV3_1G033250.1	GO:0000003,GO:0003006,GO:0003674,GO:0003824,GO:0004672,GO:0005488,GO:0005515,GO:0005516,GO:0006464,GO:0006468,GO:0006793,GO:0006796,GO:0006807,GO:0006950,GO:0006970,GO:0007275,GO:0008150,GO:0008152,GO:0009605,GO:0009607,GO:0009625,GO:0009628,GO:0009719,GO:0009725,GO:0009733,GO:0009790,GO:0009791,GO:0009793,GO:0009987,GO:0010033,GO:0010154,GO:0016301,GO:0016310,GO:0016740,GO:0016772,GO:0016773,GO:…
CsaV3_1G033260.1	GO:0001101,GO:0003674,GO:0003824,GO:0004672,GO:0004674,GO:0005575,GO:0005622,GO:0005623,GO:0005737,GO:0005829,GO:0006464,GO:0006468,GO:0006793,GO:0006796,GO:0006807,GO:0007154,GO:0007165,GO:0008150,GO:0008152,GO:0009719,GO:0009725,GO:0009737,GO:0009987,GO:0010033,GO:0016301,GO:0016310,GO:0016740,GO:0016772,GO:0016773,GO:0018105,GO:0018107,GO:0018193,GO:0018209,GO:0018210,GO:0019538,GO:0023052,GO:…
CsaV3.1_1G01622	GO:0000003,GO:0001101,GO:0003006,GO:0007154,GO:0007165,GO:0007275,GO:0008150,GO:0009719,GO:0009725,GO:0009737,GO:0009738,GO:0009743,GO:0009755,GO:0009756,GO:0009791,GO:0009987,GO:0010033,GO:0010154,GO:0010162,GO:0010182,GO:0010431,GO:0021700,GO:0022414,GO:0022611,GO:0023052,GO:0032501,GO:0032502,GO:0032504,GO:0032870,GO:0033993,GO:0042221,GO:0048316,GO:0048580,GO:0048608,GO:0048609,GO:0048731,GO:…
CsaV3.1_1G01623	GO:0003674,GO:0003824,GO:0004672,GO:0004674,GO:0004675,GO:0004888,GO:0005575,GO:0005623,GO:0005886,GO:0006464,GO:0006468,GO:0006793,GO:0006796,GO:0006807,GO:0007154,GO:0007165,GO:0007166,GO:0007167,GO:0007178,GO:0007275,GO:0008150,GO:0008152,GO:0009653,GO:0009888,GO:0009987,GO:0010015,GO:0010053,GO:0010054,GO:0012505,GO:0016020,GO:0016301,GO:0016310,GO:0016740,GO:0016772,GO:0016773,GO:0019199,GO:…
CsaV3.1_1G01625	GO:0001101,GO:0003674,GO:0004857,GO:0004864,GO:0005488,GO:0005515,GO:0005575,GO:0005622,GO:0005623,GO:0005634,GO:0005737,GO:0007154,GO:0007165,GO:0008150,GO:0008289,GO:0009719,GO:0009725,GO:0009737,GO:0009738,GO:0009755,GO:0009892,GO:0009987,GO:0010033,GO:0010427,GO:0010563,GO:0010605,GO:0010921,GO:0010923,GO:0019208,GO:0019212,GO:0019220,GO:0019222,GO:0019840,GO:0019888,GO:0023052,GO:0030234,GO:…
CsaV3_1G033340.1	GO:0003674,GO:0003779,GO:0003785,GO:0005488,GO:0005515,GO:0005575,GO:0005622,GO:0005623,GO:0005737,GO:0005856,GO:0008064,GO:0008092,GO:0008150,GO:0009987,GO:0010638,GO:0016020,GO:0016043,GO:0030832,GO:0030833,GO:0030838,GO:0031209,GO:0031334,GO:0032271,GO:0032273,GO:0032535,GO:0032956,GO:0032970,GO:0032991,GO:0033043,GO:0043226,GO:0043228,GO:0043229,GO:0043232,GO:0043254,GO:0044087,GO:0044089,GO:…
CsaV3.1_1G01637	GO:0000003,GO:0001067,GO:0003006,GO:0003674,GO:0003676,GO:0003677,GO:0003700,GO:0005488,GO:0005575,GO:0005622,GO:0005623,GO:0005634,GO:0006355,GO:0007275,GO:0008150,GO:0009791,GO:0009889,GO:0010154,GO:0010214,GO:0010468,GO:0010556,GO:0019219,GO:0019222,GO:0022414,GO:0031323,GO:0031326,GO:0032501,GO:0032502,GO:0043226,GO:0043227,GO:0043229,GO:0043231,GO:0044212,GO:0044424,GO:0044464,GO:0048316,GO:…
CsaV3.1_1G01640	GO:0000003,GO:0000126,GO:0001016,GO:0001032,GO:0001067,GO:0001085,GO:0001091,GO:0001093,GO:0001098,GO:0001099,GO:0003006,GO:0003674,GO:0003676,GO:0003677,GO:0003690,GO:0005488,GO:0005515,GO:0005575,GO:0005622,GO:0005623,GO:0005634,GO:0005667,GO:0006355,GO:0006359,GO:0006950,GO:0006979,GO:0007275,GO:0008134,GO:0008150,GO:0009790,GO:0009791,GO:0009793,GO:0009846,GO:0009856,GO:0009889,GO:0009987,GO:…
CsaV3.1_1G01641	GO:0003674,GO:0003824,GO:0004721,GO:0005488,GO:0005515,GO:0005575,GO:0005622,GO:0005623,GO:0005634,GO:0005737,GO:0006109,GO:0006464,GO:0006470,GO:0006793,GO:0006796,GO:0006807,GO:0008138,GO:0008150,GO:0008152,GO:0008270,GO:0009893,GO:0009987,GO:0010562,GO:0010675,GO:0010676,GO:0010906,GO:0016311,GO:0016787,GO:0016788,GO:0016791,GO:0019220,GO:0019222,GO:0019538,GO:0019899,GO:0019900,GO:0031323,GO:…
CsaV3_1G033440.1	GO:0003674,GO:0003824,GO:0005575,GO:0005622,GO:0005623,GO:0005737,GO:0005794,GO:0008150,GO:0008374,GO:0009987,GO:0012505,GO:0016407,GO:0016413,GO:0016740,GO:0016746,GO:0016747,GO:0043226,GO:0043227,GO:0043229,GO:0043231,GO:0044424,GO:0044444,GO:0044464,GO:0071554
CsaV3.1_1G01644	GO:0003674,GO:0003676,GO:0003723,GO:0003824,GO:0004518,GO:0004519,GO:0005488,GO:0005575,GO:0005622,GO:0005623,GO:0006139,GO:0006725,GO:0006807,GO:0008150,GO:0008152,GO:0009451,GO:0009987,GO:0016070,GO:0016787,GO:0016788,GO:0034641,GO:0043170,GO:0043226,GO:0043227,GO:0043229,GO:0043231,GO:0043412,GO:0044237,GO:0044238,GO:0044424,GO:0044464,GO:0046483,GO:0071704,GO:0090304,GO:0090305,GO:0097159,GO:…
CsaV3_1G033470.1	GO:0000210,GO:0003674,GO:0003824,GO:0004551,GO:0005575,GO:0005622,GO:0005623,GO:0005737,GO:0005739,GO:0005829,GO:0006104,GO:0006139,GO:0006163,GO:0006164,GO:0006195,GO:0006637,GO:0006725,GO:0006732,GO:0006753,GO:0006790,GO:0006793,GO:0006796,GO:0006807,GO:0007275,GO:0008150,GO:0008152,GO:0008893,GO:0009056,GO:0009058,GO:0009108,GO:0009117,GO:0009150,GO:0009152,GO:0009154,GO:0009165,GO:0009166,GO:…
CsaV3_1G033480.1	GO:0000419,GO:0000428,GO:0003674,GO:0005488,GO:0005515,GO:0005575,GO:0005622,GO:0005623,GO:0005634,GO:0006139,GO:0006259,GO:0006304,GO:0006305,GO:0006306,GO:0006355,GO:0006725,GO:0006807,GO:0008150,GO:0008152,GO:0009889,GO:0009892,GO:0009987,GO:0010468,GO:0010556,GO:0010605,GO:0010629,GO:0010964,GO:0016070,GO:0016458,GO:0019219,GO:0019222,GO:0030880,GO:0031047,GO:0031323,GO:0031326,GO:0031935,GO:…
CsaV3_1G033510.1	GO:0005575,GO:0005622,GO:0005623,GO:0005737,GO:0044424,GO:0044464
CsaV3_1G033530.1	GO:0000003,GO:0000165,GO:0001101,GO:0003006,GO:0003674,GO:0003824,GO:0004672,GO:0004674,GO:0004707,GO:0005575,GO:0005622,GO:0005623,GO:0005634,GO:0005737,GO:0006464,GO:0006468,GO:0006725,GO:0006790,GO:0006793,GO:0006796,GO:0006807,GO:0006935,GO:0006950,GO:0006970,GO:0006979,GO:0007154,GO:0007165,GO:0007275,GO:0008150,GO:0008152,GO:0009058,GO:0009266,GO:0009314,GO:0009403,GO:0009404,GO:0009409,GO:…
CsaV3_1G033540.1	GO:0003674,GO:0005215,GO:0005575,GO:0005623,GO:0005886,GO:0006810,GO:0006811,GO:0006820,GO:0006821,GO:0006950,GO:0006970,GO:0008150,GO:0008509,GO:0009268,GO:0009605,GO:0009607,GO:0009624,GO:0009628,GO:0009651,GO:0009987,GO:0010447,GO:0010542,GO:0015075,GO:0015103,GO:0015108,GO:0015112,GO:0015291,GO:0015318,GO:0015513,GO:0015562,GO:0015698,GO:0015706,GO:0016020,GO:0022804,GO:0022857,GO:0033554,GO:…
CsaV3.1_1G01649	GO:0003674,GO:0005215,GO:0005575,GO:0005623,GO:0005886,GO:0006810,GO:0006811,GO:0006820,GO:0006821,GO:0006950,GO:0006970,GO:0008150,GO:0008509,GO:0009268,GO:0009605,GO:0009607,GO:0009624,GO:0009628,GO:0009651,GO:0009987,GO:0010447,GO:0010542,GO:0015075,GO:0015103,GO:0015108,GO:0015112,GO:0015291,GO:0015318,GO:0015513,GO:0015562,GO:0015698,GO:0015706,GO:0016020,GO:0022804,GO:0022857,GO:0033554,GO:…
CsaV3.1_1G01650	GO:0005575,GO:0005622,GO:0005623,GO:0005737,GO:0005739,GO:0005829,GO:0005886,GO:0005911,GO:0006950,GO:0006979,GO:0006996,GO:0007010,GO:0007015,GO:0008150,GO:0008154,GO:0009506,GO:0009507,GO:0009536,GO:0009987,GO:0010035,GO:0010038,GO:0016020,GO:0016043,GO:0022411,GO:0030029,GO:0030036,GO:0030042,GO:0030054,GO:0032984,GO:0042221,GO:0043226,GO:0043227,GO:0043229,GO:0043231,GO:0043624,GO:0043933,GO:…
CsaV3_1G033600.1	GO:0003674,GO:0005215,GO:0005575,GO:0005623,GO:0005886,GO:0006810,GO:0006811,GO:0006820,GO:0006821,GO:0006950,GO:0006970,GO:0008150,GO:0008509,GO:0009268,GO:0009605,GO:0009607,GO:0009624,GO:0009628,GO:0009651,GO:0009987,GO:0010447,GO:0010542,GO:0015075,GO:0015103,GO:0015108,GO:0015112,GO:0015291,GO:0015318,GO:0015513,GO:0015562,GO:0015698,GO:0015706,GO:0016020,GO:0022804,GO:0022857,GO:0033554,GO:…
CsaV3_1G033630.1	GO:0000145,GO:0001505,GO:0003674,GO:0005488,GO:0005515,GO:0005543,GO:0005546,GO:0005575,GO:0005622,GO:0005623,GO:0005737,GO:0005938,GO:0006810,GO:0006836,GO:0006887,GO:0006903,GO:0006904,GO:0007154,GO:0007267,GO:0007268,GO:0007269,GO:0008013,GO:0008150,GO:0008289,GO:0009987,GO:0016079,GO:0016080,GO:0016081,GO:0016192,GO:0017156,GO:0022406,GO:0023052,GO:0023061,GO:0032940,GO:0032991,GO:0035091,GO:…
CsaV3_1G033640.1	GO:0005575,GO:0005622,GO:0005623,GO:0005634,GO:0005694,GO:0043226,GO:0043227,GO:0043228,GO:0043229,GO:0043231,GO:0043232,GO:0044424,GO:0044464
CsaV3_1G033650.1	GO:0003674,GO:0003735,GO:0005198,GO:0005575,GO:0005618,GO:0005622,GO:0005623,GO:0005737,GO:0005773,GO:0005774,GO:0005829,GO:0005840,GO:0005844,GO:0005886,GO:0005911,GO:0009506,GO:0015935,GO:0016020,GO:0022626,GO:0022627,GO:0030054,GO:0030312,GO:0031090,GO:0032991,GO:0042788,GO:0043226,GO:0043227,GO:0043228,GO:0043229,GO:0043231,GO:0043232,GO:0044391,GO:0044422,GO:0044424,GO:0044437,GO:0044444,GO:…
CsaV3.1_1G01656	GO:0003674,GO:0003676,GO:0003677,GO:0003700,GO:0005488,GO:0005575,GO:0005622,GO:0005623,GO:0005634,GO:0006355,GO:0006950,GO:0006970,GO:0006972,GO:0006979,GO:0008150,GO:0009266,GO:0009314,GO:0009408,GO:0009409,GO:0009411,GO:0009416,GO:0009611,GO:0009628,GO:0009631,GO:0009642,GO:0009643,GO:0009651,GO:0009889,GO:0010033,GO:0010200,GO:0010224,GO:0010243,GO:0010468,GO:0010556,GO:0019219,GO:0019222,GO:…
CsaV3_1G033690.1	GO:0000981,GO:0000988,GO:0000989,GO:0001067,GO:0001076,GO:0001101,GO:0001134,GO:0001135,GO:0003674,GO:0003676,GO:0003677,GO:0003700,GO:0005488,GO:0005575,GO:0005622,GO:0005623,GO:0005634,GO:0006355,GO:0006357,GO:0008150,GO:0009719,GO:0009723,GO:0009725,GO:0009739,GO:0009751,GO:0009753,GO:0009889,GO:0009987,GO:0010033,GO:0010035,GO:0010038,GO:0010200,GO:0010243,GO:0010468,GO:0010556,GO:0014070,GO:…
CsaV3_1G033700.1	GO:0000003,GO:0000981,GO:0000988,GO:0000989,GO:0001067,GO:0001076,GO:0001101,GO:0001134,GO:0001135,GO:0003006,GO:0003674,GO:0003676,GO:0003677,GO:0003700,GO:0005488,GO:0005575,GO:0005622,GO:0005623,GO:0005634,GO:0006082,GO:0006355,GO:0006357,GO:0006629,GO:0006720,GO:0006721,GO:0006950,GO:0007154,GO:0007165,GO:0007275,GO:0008150,GO:0008152,GO:0008299,GO:0008610,GO:0009058,GO:0009267,GO:0009605,GO:…
CsaV3.1_1G01663	GO:0000226,GO:0000278,GO:0000281,GO:0000902,GO:0000910,GO:0000911,GO:0003674,GO:0003774,GO:0003777,GO:0003824,GO:0005575,GO:0005622,GO:0005623,GO:0005819,GO:0005856,GO:0005871,GO:0005874,GO:0005875,GO:0005886,GO:0006928,GO:0006996,GO:0007010,GO:0007017,GO:0007018,GO:0007049,GO:0007051,GO:0007052,GO:0008150,GO:0008574,GO:0009653,GO:0009826,GO:0009987,GO:0015630,GO:0016020,GO:0016043,GO:0016049,GO:…
CsaV3_1G033770.1	GO:0003674,GO:0005488,GO:0005506,GO:0006790,GO:0006807,GO:0008150,GO:0008152,GO:0009987,GO:0010467,GO:0016043,GO:0016226,GO:0019538,GO:0022607,GO:0031163,GO:0043167,GO:0043169,GO:0043170,GO:0044085,GO:0044237,GO:0044238,GO:0046872,GO:0046914,GO:0048037,GO:0051186,GO:0051536,GO:0051537,GO:0051539,GO:0051540,GO:0051604,GO:0071704,GO:0071840,GO:1901564
CsaV3_1G033810.1	GO:0003674,GO:0003700,GO:0005488,GO:0005515,GO:0005575,GO:0005622,GO:0005623,GO:0005634,GO:0006355,GO:0008150,GO:0009314,GO:0009416,GO:0009628,GO:0009889,GO:0009909,GO:0010468,GO:0010556,GO:0019219,GO:0019222,GO:0031323,GO:0031326,GO:0042802,GO:0043226,GO:0043227,GO:0043229,GO:0043231,GO:0044424,GO:0044464,GO:0048580,GO:0048831,GO:0050789,GO:0050793,GO:0050794,GO:0050896,GO:0051171,GO:0051239,GO:…
CsaV3_1G033820.1	GO:0003674,GO:0003824,GO:0005215,GO:0005388,GO:0005575,GO:0005622,GO:0005623,GO:0005737,GO:0005773,GO:0005774,GO:0005783,GO:0005789,GO:0005886,GO:0006810,GO:0006811,GO:0006812,GO:0006816,GO:0008150,GO:0008324,GO:0010035,GO:0010038,GO:0010042,GO:0012505,GO:0015075,GO:0015085,GO:0015318,GO:0015399,GO:0015405,GO:0015662,GO:0016020,GO:0016021,GO:0016462,GO:0016787,GO:0016817,GO:0016818,GO:0016887,GO:…
CsaV3.1_1G01671	GO:0003674,GO:0003824,GO:0005575,GO:0005622,GO:0005623,GO:0005737,GO:0005829,GO:0008150,GO:0008152,GO:0008374,GO:0009058,GO:0009718,GO:0009812,GO:0009813,GO:0016420,GO:0016740,GO:0016746,GO:0016747,GO:0042440,GO:0044424,GO:0044444,GO:0044464,GO:0046148,GO:0046283,GO:0047634,GO:0050736,GO:0071704,GO:1901576
CsaV3_1G033870.1	GO:0003674,GO:0003824,GO:0005575,GO:0005622,GO:0005623,GO:0005737,GO:0005829,GO:0008150,GO:0008152,GO:0008374,GO:0009058,GO:0009718,GO:0009812,GO:0009813,GO:0016420,GO:0016740,GO:0016746,GO:0016747,GO:0042440,GO:0044424,GO:0044444,GO:0044464,GO:0046148,GO:0046283,GO:0047634,GO:0050736,GO:0071704,GO:1901576
CsaV3.1_1G01674	GO:0003674,GO:0003824,GO:0005575,GO:0005622,GO:0005623,GO:0005737,GO:0005829,GO:0008150,GO:0008152,GO:0008374,GO:0009058,GO:0009718,GO:0009812,GO:0009813,GO:0016420,GO:0016740,GO:0016746,GO:0016747,GO:0042440,GO:0044424,GO:0044444,GO:0044464,GO:0046148,GO:0046283,GO:0047634,GO:0050736,GO:0071704,GO:1901576
CsaV3_1G033890.1	GO:0003674,GO:0003824,GO:0005575,GO:0005622,GO:0005623,GO:0005737,GO:0005829,GO:0008150,GO:0008152,GO:0008374,GO:0009058,GO:0009718,GO:0009812,GO:0009813,GO:0016420,GO:0016740,GO:0016746,GO:0016747,GO:0042440,GO:0044424,GO:0044444,GO:0044464,GO:0046148,GO:0046283,GO:0047634,GO:0050736,GO:0071704,GO:1901576
CsaV3.1_1G01678	GO:0005575,GO:0005622,GO:0005623,GO:0005737,GO:0005783,GO:0006950,GO:0008150,GO:0009266,GO:0009314,GO:0009409,GO:0009416,GO:0009628,GO:0012505,GO:0043226,GO:0043227,GO:0043229,GO:0043231,GO:0044424,GO:0044444,GO:0044464,GO:0050896
CsaV3.1_1G01679	GO:0005575,GO:0005622,GO:0005623,GO:0005737,GO:0005783,GO:0006950,GO:0008150,GO:0009266,GO:0009314,GO:0009409,GO:0009416,GO:0009628,GO:0012505,GO:0043226,GO:0043227,GO:0043229,GO:0043231,GO:0044424,GO:0044444,GO:0044464,GO:0050896
CsaV3_1G033930.1	GO:0003674,GO:0003824,GO:0004176,GO:0005488,GO:0005515,GO:0005575,GO:0005618,GO:0005622,GO:0005623,GO:0005737,GO:0005739,GO:0006508,GO:0006605,GO:0006807,GO:0006810,GO:0006886,GO:0006996,GO:0008104,GO:0008150,GO:0008152,GO:0008233,GO:0009507,GO:0009526,GO:0009528,GO:0009532,GO:0009534,GO:0009535,GO:0009536,GO:0009570,GO:0009579,GO:0009657,GO:0009658,GO:0009706,GO:0009719,GO:0009725,GO:0009735,GO:…
CsaV3_1G033940.1	GO:0003674,GO:0003676,GO:0003677,GO:0003697,GO:0005488,GO:0005575,GO:0005622,GO:0005623,GO:0005634,GO:0005730,GO:0006355,GO:0008150,GO:0009889,GO:0009890,GO:0009892,GO:0010468,GO:0010556,GO:0010558,GO:0010605,GO:0010629,GO:0019219,GO:0019222,GO:0031323,GO:0031324,GO:0031326,GO:0031327,GO:0031974,GO:0031981,GO:0043226,GO:0043227,GO:0043228,GO:0043229,GO:0043231,GO:0043232,GO:0043233,GO:0044422,GO:…
CsaV3_1G033990.1	GO:0000209,GO:0003674,GO:0003824,GO:0004842,GO:0005488,GO:0005515,GO:0005575,GO:0005622,GO:0005623,GO:0005737,GO:0006464,GO:0006508,GO:0006511,GO:0006807,GO:0008150,GO:0008152,GO:0009056,GO:0009057,GO:0009987,GO:0016567,GO:0016740,GO:0019538,GO:0019787,GO:0019899,GO:0019941,GO:0030163,GO:0031625,GO:0032446,GO:0036211,GO:0043170,GO:0043412,GO:0043632,GO:0044237,GO:0044238,GO:0044248,GO:0044257,GO:…
CsaV3_1G034030.1	GO:0003674,GO:0005488,GO:0005515,GO:0005575,GO:0005622,GO:0005623,GO:0005737,GO:0006605,GO:0006612,GO:0006810,GO:0006886,GO:0006996,GO:0008104,GO:0008150,GO:0009507,GO:0009534,GO:0009535,GO:0009536,GO:0009579,GO:0009657,GO:0009668,GO:0009987,GO:0010027,GO:0015031,GO:0015833,GO:0016020,GO:0016043,GO:0017038,GO:0019904,GO:0022607,GO:0031976,GO:0031984,GO:0032991,GO:0033036,GO:0033365,GO:0034357,GO:…
CsaV3_1G034040.1	GO:0000003,GO:0000271,GO:0000902,GO:0000904,GO:0003006,GO:0003674,GO:0003824,GO:0005975,GO:0005976,GO:0005996,GO:0008150,GO:0008152,GO:0008676,GO:0009058,GO:0009059,GO:0009653,GO:0009664,GO:0009826,GO:0009832,GO:0009856,GO:0009860,GO:0009932,GO:0009987,GO:0010306,GO:0010383,GO:0010393,GO:0010396,GO:0016043,GO:0016049,GO:0016051,GO:0016740,GO:0016765,GO:0017144,GO:0022414,GO:0030154,GO:0032501,GO:…
CsaV3_1G034050.1	GO:0000003,GO:0000578,GO:0003006,GO:0003674,GO:0003700,GO:0006355,GO:0007275,GO:0007389,GO:0008150,GO:0008284,GO:0009628,GO:0009653,GO:0009790,GO:0009791,GO:0009793,GO:0009798,GO:0009880,GO:0009889,GO:0009942,GO:0009987,GO:0010154,GO:0010468,GO:0010556,GO:0010654,GO:0019219,GO:0019222,GO:0022414,GO:0030154,GO:0031323,GO:0031326,GO:0032501,GO:0032502,GO:0042127,GO:0045165,GO:0048316,GO:0048366,GO:…
CsaV3_1G034080.1	GO:0002682,GO:0002683,GO:0003674,GO:0003676,GO:0003723,GO:0003735,GO:0003824,GO:0004842,GO:0005102,GO:0005198,GO:0005488,GO:0005515,GO:0005575,GO:0005622,GO:0005623,GO:0005634,GO:0005737,GO:0005829,GO:0005840,GO:0006464,GO:0006807,GO:0006950,GO:0006952,GO:0008150,GO:0008152,GO:0009605,GO:0009607,GO:0009617,GO:0009987,GO:0010941,GO:0015934,GO:0016567,GO:0016740,GO:0019538,GO:0019787,GO:0019843,GO:…
CsaV3_1G034110.1	GO:0000003,GO:0001871,GO:0003006,GO:0003674,GO:0005488,GO:0005575,GO:0005623,GO:0005886,GO:0006950,GO:0006970,GO:0007155,GO:0007275,GO:0008150,GO:0008152,GO:0009058,GO:0009628,GO:0009651,GO:0009791,GO:0009825,GO:0009897,GO:0009986,GO:0009987,GO:0010154,GO:0010191,GO:0010192,GO:0010214,GO:0016020,GO:0016049,GO:0022414,GO:0022610,GO:0030246,GO:0030247,GO:0031224,GO:0031225,GO:0031226,GO:0032501,GO:…
CsaV3_1G034170.1	GO:0001101,GO:0003333,GO:0003674,GO:0005215,GO:0005342,GO:0005488,GO:0005515,GO:0005575,GO:0005622,GO:0005623,GO:0005737,GO:0005739,GO:0005740,GO:0005743,GO:0005744,GO:0005773,GO:0006605,GO:0006626,GO:0006810,GO:0006811,GO:0006820,GO:0006839,GO:0006865,GO:0006886,GO:0006950,GO:0006996,GO:0007005,GO:0008104,GO:0008150,GO:0008509,GO:0008514,GO:0009266,GO:0009409,GO:0009507,GO:0009513,GO:0009526,GO:…
CsaV3.1_1G01700	GO:0000209,GO:0003674,GO:0003824,GO:0004842,GO:0005488,GO:0005575,GO:0005622,GO:0005623,GO:0005737,GO:0005783,GO:0005789,GO:0006464,GO:0006508,GO:0006511,GO:0006807,GO:0008150,GO:0008152,GO:0008270,GO:0009056,GO:0009057,GO:0009987,GO:0010033,GO:0010200,GO:0010243,GO:0010498,GO:0012505,GO:0016020,GO:0016567,GO:0016740,GO:0019538,GO:0019787,GO:0019941,GO:0030163,GO:0031984,GO:0032446,GO:0036211,GO:…
CsaV3_1G034260.1	GO:0000209,GO:0003674,GO:0003824,GO:0004842,GO:0005488,GO:0005575,GO:0005622,GO:0005623,GO:0005737,GO:0005783,GO:0005789,GO:0006464,GO:0006508,GO:0006511,GO:0006807,GO:0008150,GO:0008152,GO:0008270,GO:0009056,GO:0009057,GO:0009987,GO:0010033,GO:0010200,GO:0010243,GO:0010498,GO:0012505,GO:0016020,GO:0016567,GO:0016740,GO:0019538,GO:0019787,GO:0019941,GO:0030163,GO:0031984,GO:0032446,GO:0036211,GO:…
CsaV3_1G034280.1	GO:0000166,GO:0000228,GO:0000785,GO:0000790,GO:0000792,GO:0003674,GO:0003676,GO:0003677,GO:0005488,GO:0005515,GO:0005575,GO:0005622,GO:0005623,GO:0005634,GO:0005694,GO:0005720,GO:0005730,GO:0005731,GO:0008327,GO:0010369,GO:0010370,GO:0019899,GO:0030874,GO:0031974,GO:0031981,GO:0032991,GO:0036094,GO:0043226,GO:0043227,GO:0043228,GO:0043229,GO:0043231,GO:0043232,GO:0043233,GO:0043565,GO:0043621,GO:…
CsaV3.1_1G01705	GO:0005575,GO:0005622,GO:0005623,GO:0005634,GO:0005655,GO:0005730,GO:0006139,GO:0006259,GO:0006304,GO:0006305,GO:0006306,GO:0006725,GO:0006807,GO:0008150,GO:0008152,GO:0009892,GO:0009987,GO:0010468,GO:0010605,GO:0010629,GO:0016070,GO:0016458,GO:0019222,GO:0030677,GO:0030681,GO:0031047,GO:0031974,GO:0031981,GO:0032259,GO:0032991,GO:0034641,GO:0043170,GO:0043226,GO:0043227,GO:0043228,GO:0043229,GO:…
CsaV3_1G034310.1	GO:0005575,GO:0005618,GO:0005622,GO:0005623,GO:0005737,GO:0005829,GO:0005911,GO:0006949,GO:0008150,GO:0009505,GO:0009506,GO:0009653,GO:0009987,GO:0030054,GO:0030312,GO:0032502,GO:0044424,GO:0044444,GO:0044464,GO:0048646,GO:0048856,GO:0055044,GO:0071944
CsaV3.1_1G01707	GO:0000139,GO:0002791,GO:0002792,GO:0005575,GO:0005622,GO:0005623,GO:0005737,GO:0005783,GO:0005789,GO:0005794,GO:0006928,GO:0008150,GO:0008283,GO:0009894,GO:0009966,GO:0009987,GO:0010646,GO:0012505,GO:0016020,GO:0016477,GO:0019222,GO:0023051,GO:0030162,GO:0031090,GO:0031323,GO:0031329,GO:0031984,GO:0032268,GO:0032879,GO:0032880,GO:0040011,GO:0042058,GO:0042175,GO:0042176,GO:0043226,GO:0043227,GO:…
CsaV3_1G034390.1	GO:0005575,GO:0005622,GO:0005623,GO:0005737,GO:0005829,GO:0044424,GO:0044444,GO:0044464
CsaV3.1_1G01712	GO:0000160,GO:0000228,GO:0000723,GO:0000781,GO:0000782,GO:0000783,GO:0000784,GO:0001101,GO:0003674,GO:0003676,GO:0003677,GO:0003690,GO:0003691,GO:0005488,GO:0005575,GO:0005622,GO:0005623,GO:0005634,GO:0005635,GO:0005694,GO:0005737,GO:0005886,GO:0006139,GO:0006259,GO:0006725,GO:0006807,GO:0006950,GO:0006970,GO:0006996,GO:0007154,GO:0007165,GO:0008150,GO:0008152,GO:0008301,GO:0009628,GO:0009651,GO:…
CsaV3_1G034420.1	GO:0003674,GO:0003676,GO:0003677,GO:0003700,GO:0005488,GO:0005575,GO:0005622,GO:0005623,GO:0005634,GO:0006355,GO:0008150,GO:0009889,GO:0010033,GO:0010200,GO:0010243,GO:0010468,GO:0010556,GO:0019219,GO:0019222,GO:0031323,GO:0031326,GO:0042221,GO:0042493,GO:0043226,GO:0043227,GO:0043229,GO:0043231,GO:0043565,GO:0044424,GO:0044464,GO:0050789,GO:0050794,GO:0050896,GO:0051171,GO:0051252,GO:0060255,GO:…
CsaV3_1G034470.1	GO:0000003,GO:0003006,GO:0003674,GO:0003824,GO:0004497,GO:0006066,GO:0006082,GO:0006629,GO:0006694,GO:0006714,GO:0006720,GO:0006721,GO:0007275,GO:0008150,GO:0008152,GO:0008202,GO:0008610,GO:0009058,GO:0009314,GO:0009416,GO:0009628,GO:0009639,GO:0009687,GO:0009791,GO:0009987,GO:0010114,GO:0010154,GO:0010162,GO:0010268,GO:0010295,GO:0010431,GO:0010817,GO:0016125,GO:0016128,GO:0016129,GO:0016131,GO:…
CsaV3.1_1G01719	GO:0000156,GO:0000160,GO:0003674,GO:0003700,GO:0005575,GO:0005622,GO:0005623,GO:0005634,GO:0006355,GO:0007154,GO:0007165,GO:0007275,GO:0007568,GO:0007623,GO:0008150,GO:0009653,GO:0009719,GO:0009723,GO:0009725,GO:0009735,GO:0009736,GO:0009755,GO:0009873,GO:0009888,GO:0009889,GO:0009909,GO:0009987,GO:0010015,GO:0010033,GO:0010073,GO:0010075,GO:0010082,GO:0010119,GO:0010150,GO:0010468,GO:0010556,GO:…
CsaV3_1G034510.1	GO:0005575,GO:0005622,GO:0005623,GO:0005737,GO:0005773,GO:0005774,GO:0006605,GO:0006810,GO:0006886,GO:0006996,GO:0007275,GO:0008104,GO:0008150,GO:0009507,GO:0009526,GO:0009527,GO:0009536,GO:0009653,GO:0009657,GO:0009658,GO:0009662,GO:0009707,GO:0009719,GO:0009725,GO:0009735,GO:0009790,GO:0009941,GO:0009987,GO:0010006,GO:0010033,GO:0015031,GO:0015833,GO:0016020,GO:0016021,GO:0016043,GO:0017038,GO:…
CsaV3_1G034530.1	GO:0003674,GO:0005215,GO:0005351,GO:0005355,GO:0005402,GO:0005575,GO:0005622,GO:0005623,GO:0005737,GO:0006810,GO:0006811,GO:0006812,GO:0008150,GO:0008324,GO:0008643,GO:0008645,GO:0009507,GO:0009526,GO:0009536,GO:0009941,GO:0015075,GO:0015077,GO:0015078,GO:0015144,GO:0015145,GO:0015149,GO:0015291,GO:0015293,GO:0015294,GO:0015295,GO:0015318,GO:0015672,GO:0015749,GO:0022804,GO:0022857,GO:0022890,GO:…
CsaV3.1_1G02594	GO:0003674,GO:0003676,GO:0003723,GO:0003824,GO:0004518,GO:0004519,GO:0005488,GO:0005575,GO:0005622,GO:0005623,GO:0005737,GO:0006139,GO:0006396,GO:0006397,GO:0006725,GO:0006807,GO:0008150,GO:0008152,GO:0009451,GO:0009507,GO:0009536,GO:0009987,GO:0010467,GO:0016070,GO:0016071,GO:0016787,GO:0016788,GO:0031425,GO:0031426,GO:0034641,GO:0043170,GO:0043226,GO:0043227,GO:0043229,GO:0043231,GO:0043412,GO:…
CsaV3_1G034580.1	GO:0000003,GO:0001101,GO:0003006,GO:0003674,GO:0003824,GO:0004721,GO:0004722,GO:0005575,GO:0005622,GO:0005623,GO:0005634,GO:0005737,GO:0005794,GO:0005801,GO:0005829,GO:0006464,GO:0006470,GO:0006793,GO:0006796,GO:0006807,GO:0006950,GO:0006996,GO:0007275,GO:0007568,GO:0008150,GO:0008152,GO:0009414,GO:0009415,GO:0009628,GO:0009657,GO:0009658,GO:0009719,GO:0009725,GO:0009737,GO:0009787,GO:0009788,GO:…
CsaV3.1_1G01729	GO:0000041,GO:0003674,GO:0005215,GO:0005385,GO:0005575,GO:0005622,GO:0005623,GO:0005737,GO:0005773,GO:0006810,GO:0006811,GO:0006812,GO:0006829,GO:0008150,GO:0008324,GO:0010035,GO:0010038,GO:0010043,GO:0015075,GO:0015318,GO:0016020,GO:0022857,GO:0022890,GO:0030001,GO:0032879,GO:0034220,GO:0042221,GO:0042592,GO:0043226,GO:0043227,GO:0043229,GO:0043231,GO:0044424,GO:0044444,GO:0044464,GO:0046873,GO:…
CsaV3_1G034610.1	GO:0003674,GO:0003676,GO:0003723,GO:0003727,GO:0003729,GO:0003824,GO:0004518,GO:0004519,GO:0005488,GO:0005575,GO:0005622,GO:0005623,GO:0005737,GO:0006139,GO:0006725,GO:0006807,GO:0008150,GO:0008152,GO:0008270,GO:0009451,GO:0009507,GO:0009536,GO:0009987,GO:0016070,GO:0016787,GO:0016788,GO:0034641,GO:0043167,GO:0043169,GO:0043170,GO:0043226,GO:0043227,GO:0043229,GO:0043231,GO:0043412,GO:0044237,GO:…
CsaV3.1_1G01734	GO:0000041,GO:0003674,GO:0005215,GO:0005375,GO:0005488,GO:0005515,GO:0005575,GO:0005622,GO:0005623,GO:0005737,GO:0005773,GO:0005886,GO:0005887,GO:0006810,GO:0006811,GO:0006812,GO:0006825,GO:0008150,GO:0008324,GO:0008643,GO:0015075,GO:0015144,GO:0015318,GO:0016020,GO:0016021,GO:0022857,GO:0022890,GO:0030001,GO:0031224,GO:0031226,GO:0034219,GO:0034220,GO:0035434,GO:0043226,GO:0043227,GO:0043229,GO:…
CsaV3.1_1G02595	GO:0000003,GO:0000041,GO:0003006,GO:0003674,GO:0005215,GO:0005375,GO:0005575,GO:0005622,GO:0005623,GO:0005737,GO:0005773,GO:0005886,GO:0006810,GO:0006811,GO:0006812,GO:0006825,GO:0007275,GO:0007276,GO:0008150,GO:0008324,GO:0009555,GO:0009987,GO:0015075,GO:0015089,GO:0015318,GO:0015677,GO:0015679,GO:0016020,GO:0019953,GO:0022412,GO:0022414,GO:0022622,GO:0022857,GO:0022890,GO:0030001,GO:0030154,GO:…
CsaV3.1_1G02596	GO:0000003,GO:0000041,GO:0003006,GO:0003674,GO:0005215,GO:0005375,GO:0005575,GO:0005622,GO:0005623,GO:0005737,GO:0005773,GO:0005886,GO:0006810,GO:0006811,GO:0006812,GO:0006825,GO:0007275,GO:0007276,GO:0008150,GO:0008324,GO:0009555,GO:0009987,GO:0015075,GO:0015089,GO:0015318,GO:0015677,GO:0015679,GO:0016020,GO:0019953,GO:0022412,GO:0022414,GO:0022622,GO:0022857,GO:0022890,GO:0030001,GO:0030154,GO:…
CsaV3.1_1G01737	GO:0003674,GO:0003824,GO:0005575,GO:0005622,GO:0005623,GO:0008194,GO:0016740,GO:0016757,GO:0016758,GO:0035251,GO:0043226,GO:0043227,GO:0043229,GO:0043231,GO:0044424,GO:0044464,GO:0046527,GO:0047254,GO:0080043,GO:0080044
CsaV3_1G035660.1	GO:0003674,GO:0003676,GO:0003723,GO:0003824,GO:0004518,GO:0004519,GO:0005488,GO:0005575,GO:0005622,GO:0005623,GO:0005737,GO:0006139,GO:0006396,GO:0006397,GO:0006725,GO:0006807,GO:0008150,GO:0008152,GO:0009451,GO:0009507,GO:0009536,GO:0009987,GO:0010467,GO:0016070,GO:0016071,GO:0016787,GO:0016788,GO:0031425,GO:0031426,GO:0034641,GO:0043170,GO:0043226,GO:0043227,GO:0043229,GO:0043231,GO:0043412,GO:…
CsaV3.1_1G01739	GO:0000003,GO:0001101,GO:0003006,GO:0003674,GO:0003824,GO:0004721,GO:0004722,GO:0005575,GO:0005622,GO:0005623,GO:0005634,GO:0005737,GO:0005794,GO:0005801,GO:0005829,GO:0006464,GO:0006470,GO:0006793,GO:0006796,GO:0006807,GO:0006950,GO:0006996,GO:0007275,GO:0007568,GO:0008150,GO:0008152,GO:0009414,GO:0009415,GO:0009628,GO:0009657,GO:0009658,GO:0009719,GO:0009725,GO:0009737,GO:0009787,GO:0009788,GO:…
CsaV3.1_1G01741	GO:0000003,GO:0001101,GO:0003006,GO:0003674,GO:0003824,GO:0004721,GO:0004722,GO:0005575,GO:0005622,GO:0005623,GO:0005634,GO:0005737,GO:0005794,GO:0005801,GO:0005829,GO:0006464,GO:0006470,GO:0006793,GO:0006796,GO:0006807,GO:0006950,GO:0006996,GO:0007275,GO:0007568,GO:0008150,GO:0008152,GO:0009414,GO:0009415,GO:0009628,GO:0009657,GO:0009658,GO:0009719,GO:0009725,GO:0009737,GO:0009787,GO:0009788,GO:…
CsaV3.1_1G01742	GO:0000041,GO:0003674,GO:0005215,GO:0005385,GO:0005575,GO:0005622,GO:0005623,GO:0005737,GO:0005773,GO:0006810,GO:0006811,GO:0006812,GO:0006829,GO:0008150,GO:0008324,GO:0010035,GO:0010038,GO:0010043,GO:0015075,GO:0015318,GO:0016020,GO:0022857,GO:0022890,GO:0030001,GO:0032879,GO:0034220,GO:0042221,GO:0042592,GO:0043226,GO:0043227,GO:0043229,GO:0043231,GO:0044424,GO:0044444,GO:0044464,GO:0046873,GO:…
CsaV3_1G035700.1	GO:0000151,GO:0000153,GO:0003674,GO:0005488,GO:0005575,GO:0005622,GO:0005623,GO:0005634,GO:0005654,GO:0005737,GO:0006355,GO:0006357,GO:0008023,GO:0008150,GO:0009889,GO:0009891,GO:0009893,GO:0010468,GO:0010556,GO:0010557,GO:0010604,GO:0010628,GO:0019219,GO:0019222,GO:0030891,GO:0031323,GO:0031325,GO:0031326,GO:0031328,GO:0031974,GO:0031981,GO:0032784,GO:0032786,GO:0032968,GO:0032991,GO:0034243,GO:…
CsaV3_1G035710.1	GO:0003674,GO:0003676,GO:0003723,GO:0003727,GO:0003729,GO:0003824,GO:0004518,GO:0004519,GO:0005488,GO:0005575,GO:0005622,GO:0005623,GO:0005737,GO:0006139,GO:0006725,GO:0006807,GO:0008150,GO:0008152,GO:0008270,GO:0009451,GO:0009507,GO:0009536,GO:0009987,GO:0016070,GO:0016787,GO:0016788,GO:0034641,GO:0043167,GO:0043169,GO:0043170,GO:0043226,GO:0043227,GO:0043229,GO:0043231,GO:0043412,GO:0044237,GO:…
CsaV3.1_1G01747	GO:0000041,GO:0003674,GO:0005215,GO:0005375,GO:0005488,GO:0005515,GO:0005575,GO:0005622,GO:0005623,GO:0005737,GO:0005773,GO:0005886,GO:0005887,GO:0006810,GO:0006811,GO:0006812,GO:0006825,GO:0008150,GO:0008324,GO:0008643,GO:0015075,GO:0015144,GO:0015318,GO:0016020,GO:0016021,GO:0022857,GO:0022890,GO:0030001,GO:0031224,GO:0031226,GO:0034219,GO:0034220,GO:0035434,GO:0043226,GO:0043227,GO:0043229,GO:…
CsaV3_1G035770.1	GO:0000003,GO:0000041,GO:0003006,GO:0003674,GO:0005215,GO:0005375,GO:0005575,GO:0005622,GO:0005623,GO:0005737,GO:0005773,GO:0005886,GO:0006810,GO:0006811,GO:0006812,GO:0006825,GO:0007275,GO:0007276,GO:0008150,GO:0008324,GO:0009555,GO:0009987,GO:0015075,GO:0015089,GO:0015318,GO:0015677,GO:0015679,GO:0016020,GO:0019953,GO:0022412,GO:0022414,GO:0022622,GO:0022857,GO:0022890,GO:0030001,GO:0030154,GO:…
[truncated: 10,054 more rows]

## Sheet: Table S4 
Table S4. KEGG annotation of genes in 9930_V3.1 cucumber genome
#Query	Gene ID	Hyperlink
CsaV3_1G000010.1	csv:101204932	http://www.genome.jp/dbget-bin/www_bget?csv:101204932
[truncated: 20,316 more rows]

## Sheet: Table S5
Table S5. Transcription factorsin 9930_V3.1 cucumber genome
[truncated: 1,796 more rows]

[truncated: 7 more sheets: Table S6, Table S7, Table S8, Table S8-2, Table S9, Table S10, Table S11]
