# Supplementary material for: Updated Gene Prediction of the Cucumber (9930) Genome through Manual Annotation
Source: Plants (Basel). 2024 Jun 9;13(12):1604. doi: 10.3390/plants13121604 (PMC11207753; doi:10.3390/plants13121604)
Supplement: Supplementary file 1 [file plants-13-01604-s001.zip › V3_1.gff3]

##gff-version 3
chr1	TBtools	gene	22415	23923	.	-	.	ID=CsaV3_1G000010
chr1	.	mRNA	22415	23923	.	-	.	ID=CsaV3_1G000010.1;Parent=CsaV3_1G000010;Name=CsaV3_1G000010.1
chr1	.	exon	22415	22939	.	-	.	ID=CsaV3_1G000010.1.exon3;Parent=CsaV3_1G000010.1
chr1	TBtools	three_prime_UTR	22415	22885	.	-	.	Parent=CsaV3_1G000010.1
chr1	.	CDS	22886	22939	.	-	0	ID=CsaV3_1G000010.1.cds3;Parent=CsaV3_1G000010.1
chr1	.	exon	23399	23602	.	-	.	ID=CsaV3_1G000010.1.exon2;Parent=CsaV3_1G000010.1
chr1	.	CDS	23399	23602	.	-	0	ID=CsaV3_1G000010.1.cds2;Parent=CsaV3_1G000010.1
chr1	.	exon	23693	23923	.	-	.	ID=CsaV3_1G000010.1.exon1;Parent=CsaV3_1G000010.1
chr1	.	CDS	23693	23761	.	-	0	ID=CsaV3_1G000010.1.cds1;Parent=CsaV3_1G000010.1
chr1	TBtools	five_prime_UTR	23762	23923	.	-	.	Parent=CsaV3_1G000010.1
chr1	TBtools	gene	24948	33827	.	-	.	ID=CsaV3_1G000020
chr1	.	mRNA	24948	33827	.	-	.	ID=CsaV3_1G000020.1;Parent=CsaV3_1G000020;Name=CsaV3_1G000020.1
chr1	.	exon	24948	25519	.	-	.	ID=CsaV3_1G000020.1.exon17;Parent=CsaV3_1G000020.1
chr1	TBtools	three_prime_UTR	24948	25333	.	-	.	Parent=CsaV3_1G000020.1
chr1	.	CDS	25334	25519	.	-	0	ID=CsaV3_1G000020.1.cds17;Parent=CsaV3_1G000020.1
chr1	.	exon	26009	26386	.	-	.	ID=CsaV3_1G000020.1.exon16;Parent=CsaV3_1G000020.1
chr1	.	CDS	26009	26386	.	-	0	ID=CsaV3_1G000020.1.cds16;Parent=CsaV3_1G000020.1
chr1	.	exon	27861	28055	.	-	.	ID=CsaV3_1G000020.1.exon15;Parent=CsaV3_1G000020.1
chr1	.	CDS	27861	28055	.	-	0	ID=CsaV3_1G000020.1.cds15;Parent=CsaV3_1G000020.1
chr1	.	exon	28134	28211	.	-	.	ID=CsaV3_1G000020.1.exon14;Parent=CsaV3_1G000020.1
chr1	.	CDS	28134	28211	.	-	0	ID=CsaV3_1G000020.1.cds14;Parent=CsaV3_1G000020.1
chr1	.	exon	28278	28466	.	-	.	ID=CsaV3_1G000020.1.exon13;Parent=CsaV3_1G000020.1
chr1	.	CDS	28278	28466	.	-	0	ID=CsaV3_1G000020.1.cds13;Parent=CsaV3_1G000020.1
chr1	.	exon	28538	28771	.	-	.	ID=CsaV3_1G000020.1.exon12;Parent=CsaV3_1G000020.1
chr1	.	CDS	28538	28771	.	-	0	ID=CsaV3_1G000020.1.cds12;Parent=CsaV3_1G000020.1
chr1	.	exon	28882	29232	.	-	.	ID=CsaV3_1G000020.1.exon11;Parent=CsaV3_1G000020.1
chr1	.	CDS	28882	29232	.	-	0	ID=CsaV3_1G000020.1.cds11;Parent=CsaV3_1G000020.1
chr1	.	exon	29309	29506	.	-	.	ID=CsaV3_1G000020.1.exon10;Parent=CsaV3_1G000020.1
chr1	.	CDS	29309	29506	.	-	0	ID=CsaV3_1G000020.1.cds10;Parent=CsaV3_1G000020.1
chr1	.	exon	29633	29803	.	-	.	ID=CsaV3_1G000020.1.exon9;Parent=CsaV3_1G000020.1
chr1	.	CDS	29633	29803	.	-	0	ID=CsaV3_1G000020.1.cds9;Parent=CsaV3_1G000020.1
chr1	.	exon	30163	30270	.	-	.	ID=CsaV3_1G000020.1.exon8;Parent=CsaV3_1G000020.1
chr1	.	CDS	30163	30270	.	-	0	ID=CsaV3_1G000020.1.cds8;Parent=CsaV3_1G000020.1
chr1	.	exon	30337	30552	.	-	.	ID=CsaV3_1G000020.1.exon7;Parent=CsaV3_1G000020.1
chr1	.	CDS	30337	30552	.	-	0	ID=CsaV3_1G000020.1.cds7;Parent=CsaV3_1G000020.1
chr1	.	exon	30644	30850	.	-	.	ID=CsaV3_1G000020.1.exon6;Parent=CsaV3_1G000020.1
chr1	.	CDS	30644	30850	.	-	0	ID=CsaV3_1G000020.1.cds6;Parent=CsaV3_1G000020.1
chr1	.	exon	31924	32028	.	-	.	ID=CsaV3_1G000020.1.exon5;Parent=CsaV3_1G000020.1
chr1	.	CDS	31924	32028	.	-	0	ID=CsaV3_1G000020.1.cds5;Parent=CsaV3_1G000020.1
chr1	.	exon	32115	32228	.	-	.	ID=CsaV3_1G000020.1.exon4;Parent=CsaV3_1G000020.1
chr1	.	CDS	32115	32228	.	-	0	ID=CsaV3_1G000020.1.cds4;Parent=CsaV3_1G000020.1
chr1	.	exon	32349	32423	.	-	.	ID=CsaV3_1G000020.1.exon3;Parent=CsaV3_1G000020.1
chr1	.	CDS	32349	32423	.	-	0	ID=CsaV3_1G000020.1.cds3;Parent=CsaV3_1G000020.1
chr1	.	exon	32785	32965	.	-	.	ID=CsaV3_1G000020.1.exon2;Parent=CsaV3_1G000020.1
chr1	.	CDS	32785	32946	.	-	0	ID=CsaV3_1G000020.1.cds2;Parent=CsaV3_1G000020.1
chr1	TBtools	five_prime_UTR	32947	32965	.	-	.	Parent=CsaV3_1G000020.1
chr1	.	exon	33484	33827	.	-	.	ID=CsaV3_1G000020.1.exon1;Parent=CsaV3_1G000020.1
chr1	TBtools	five_prime_UTR	33484	33827	.	-	.	Parent=CsaV3_1G000020.1
chr1	TBtools	gene	38098	41508	.	+	.	ID=CsaV3_1G000030
chr1	.	mRNA	38098	41508	.	+	.	ID=CsaV3_1G000030.1;Parent=CsaV3_1G000030;Name=CsaV3_1G000030.1
chr1	.	exon	38098	38667	.	+	.	ID=CsaV3_1G000030.1.exon1;Parent=CsaV3_1G000030.1
chr1	TBtools	five_prime_UTR	38098	38575	.	+	.	Parent=CsaV3_1G000030.1
chr1	.	CDS	38576	38667	.	+	0	ID=CsaV3_1G000030.1.cds1;Parent=CsaV3_1G000030.1
chr1	.	exon	39311	39569	.	+	.	ID=CsaV3_1G000030.1.exon2;Parent=CsaV3_1G000030.1
chr1	.	CDS	39311	39569	.	+	1	ID=CsaV3_1G000030.1.cds2;Parent=CsaV3_1G000030.1
chr1	.	exon	39808	40002	.	+	.	ID=CsaV3_1G000030.1.exon3;Parent=CsaV3_1G000030.1
chr1	.	CDS	39808	40002	.	+	0	ID=CsaV3_1G000030.1.cds3;Parent=CsaV3_1G000030.1
chr1	.	exon	40556	41508	.	+	.	ID=CsaV3_1G000030.1.exon4;Parent=CsaV3_1G000030.1
chr1	.	CDS	40556	40951	.	+	0	ID=CsaV3_1G000030.1.cds4;Parent=CsaV3_1G000030.1
chr1	TBtools	three_prime_UTR	40952	41508	.	+	.	Parent=CsaV3_1G000030.1
chr1	TBtools	gene	42320	47225	.	-	.	ID=CsaV3_1G000040
chr1	.	mRNA	42320	47225	.	-	.	ID=CsaV3_1G000040.1;Parent=CsaV3_1G000040;Name=CsaV3_1G000040.1
chr1	.	exon	42320	43227	.	-	.	ID=CsaV3_1G000040.1.exon4;Parent=CsaV3_1G000040.1
chr1	TBtools	three_prime_UTR	42320	42713	.	-	.	Parent=CsaV3_1G000040.1
chr1	.	CDS	42714	43227	.	-	1	ID=CsaV3_1G000040.1.cds4;Parent=CsaV3_1G000040.1
chr1	.	exon	44136	44377	.	-	.	ID=CsaV3_1G000040.1.exon3;Parent=CsaV3_1G000040.1
chr1	.	CDS	44136	44377	.	-	0	ID=CsaV3_1G000040.1.cds3;Parent=CsaV3_1G000040.1
chr1	.	exon	44504	44892	.	-	.	ID=CsaV3_1G000040.1.exon2;Parent=CsaV3_1G000040.1
chr1	.	CDS	44504	44892	.	-	2	ID=CsaV3_1G000040.1.cds2;Parent=CsaV3_1G000040.1
chr1	.	exon	46916	47225	.	-	.	ID=CsaV3_1G000040.1.exon1;Parent=CsaV3_1G000040.1
chr1	.	CDS	46916	47021	.	-	0	ID=CsaV3_1G000040.1.cds1;Parent=CsaV3_1G000040.1
chr1	TBtools	five_prime_UTR	47022	47225	.	-	.	Parent=CsaV3_1G000040.1
chr1	TBtools	gene	49628	52342	.	+	.	ID=CsaV3_1G000050
chr1	.	mRNA	49628	52342	.	+	.	ID=CsaV3_1G000050.1;Parent=CsaV3_1G000050;Name=CsaV3_1G000050.1
chr1	.	exon	49628	50607	.	+	.	ID=CsaV3_1G000050.1.exon1;Parent=CsaV3_1G000050.1
chr1	TBtools	five_prime_UTR	49628	50174	.	+	.	Parent=CsaV3_1G000050.1
chr1	.	CDS	50175	50607	.	+	0	ID=CsaV3_1G000050.1.cds1;Parent=CsaV3_1G000050.1
chr1	.	exon	50745	51115	.	+	.	ID=CsaV3_1G000050.1.exon2;Parent=CsaV3_1G000050.1
chr1	.	CDS	50745	51115	.	+	2	ID=CsaV3_1G000050.1.cds2;Parent=CsaV3_1G000050.1
chr1	.	exon	51637	52342	.	+	.	ID=CsaV3_1G000050.1.exon3;Parent=CsaV3_1G000050.1
chr1	.	CDS	51637	51993	.	+	0	ID=CsaV3_1G000050.1.cds3;Parent=CsaV3_1G000050.1
chr1	TBtools	three_prime_UTR	51994	52342	.	+	.	Parent=CsaV3_1G000050.1
chr1	TBtools	gene	59513	63138	.	-	.	ID=CsaV3_1G000070
chr1	EVM	mRNA	59513	63138	.	-	.	ID=CsaV3_1G000070.1;Parent=CsaV3_1G000070;Name=CsaV3_1G000070.1
chr1	EVM	exon	59513	59831	.	-	.	ID=CsaV3_1G000070.1.exon8;Parent=CsaV3_1G000070.1
chr1	EVM	CDS	59513	59831	.	-	1	ID=CsaV3_1G000070.1.cds8;Parent=CsaV3_1G000070.1
chr1	EVM	exon	60153	60523	.	-	.	ID=CsaV3_1G000070.1.exon7;Parent=CsaV3_1G000070.1
chr1	EVM	CDS	60153	60523	.	-	0	ID=CsaV3_1G000070.1.cds7;Parent=CsaV3_1G000070.1
chr1	EVM	exon	60668	60833	.	-	.	ID=CsaV3_1G000070.1.exon6;Parent=CsaV3_1G000070.1
chr1	EVM	CDS	60668	60833	.	-	1	ID=CsaV3_1G000070.1.cds6;Parent=CsaV3_1G000070.1
chr1	EVM	exon	61574	61618	.	-	.	ID=CsaV3_1G000070.1.exon5;Parent=CsaV3_1G000070.1
chr1	EVM	CDS	61574	61618	.	-	1	ID=CsaV3_1G000070.1.cds5;Parent=CsaV3_1G000070.1
chr1	EVM	exon	61904	62060	.	-	.	ID=CsaV3_1G000070.1.exon4;Parent=CsaV3_1G000070.1
chr1	EVM	CDS	61904	62060	.	-	2	ID=CsaV3_1G000070.1.cds4;Parent=CsaV3_1G000070.1
chr1	EVM	exon	62190	62339	.	-	.	ID=CsaV3_1G000070.1.exon3;Parent=CsaV3_1G000070.1
chr1	EVM	CDS	62190	62339	.	-	2	ID=CsaV3_1G000070.1.cds3;Parent=CsaV3_1G000070.1
chr1	EVM	exon	62432	62588	.	-	.	ID=CsaV3_1G000070.1.exon2;Parent=CsaV3_1G000070.1
chr1	EVM	CDS	62432	62588	.	-	0	ID=CsaV3_1G000070.1.cds2;Parent=CsaV3_1G000070.1
chr1	EVM	exon	62941	63138	.	-	.	ID=CsaV3_1G000070.1.exon1;Parent=CsaV3_1G000070.1
chr1	EVM	CDS	62941	63138	.	-	0	ID=CsaV3_1G000070.1.cds1;Parent=CsaV3_1G000070.1
chr1	TBtools	gene	80792	90944	.	+	.	ID=CsaV3_1G000100
chr1	.	mRNA	80792	90944	.	+	.	ID=CsaV3_1G000100.1;Parent=CsaV3_1G000100;Name=CsaV3_1G000100.1
chr1	.	exon	80792	81027	.	+	.	ID=CsaV3_1G000100.1.exon1;Parent=CsaV3_1G000100.1
chr1	TBtools	five_prime_UTR	80792	81027	.	+	.	Parent=CsaV3_1G000100.1
chr1	.	exon	81511	82090	.	+	.	ID=CsaV3_1G000100.1.exon2;Parent=CsaV3_1G000100.1
chr1	TBtools	five_prime_UTR	81511	81522	.	+	.	Parent=CsaV3_1G000100.1
chr1	.	CDS	81523	82090	.	+	0	ID=CsaV3_1G000100.1.cds2;Parent=CsaV3_1G000100.1
chr1	.	exon	82764	82879	.	+	.	ID=CsaV3_1G000100.1.exon3;Parent=CsaV3_1G000100.1
chr1	.	CDS	82764	82879	.	+	2	ID=CsaV3_1G000100.1.cds3;Parent=CsaV3_1G000100.1
chr1	.	exon	82970	83092	.	+	.	ID=CsaV3_1G000100.1.exon4;Parent=CsaV3_1G000100.1
chr1	.	CDS	82970	83092	.	+	0	ID=CsaV3_1G000100.1.cds4;Parent=CsaV3_1G000100.1
chr1	.	exon	83180	83365	.	+	.	ID=CsaV3_1G000100.1.exon5;Parent=CsaV3_1G000100.1
chr1	.	CDS	83180	83365	.	+	0	ID=CsaV3_1G000100.1.cds5;Parent=CsaV3_1G000100.1
chr1	.	exon	84458	84673	.	+	.	ID=CsaV3_1G000100.1.exon6;Parent=CsaV3_1G000100.1
chr1	.	CDS	84458	84673	.	+	0	ID=CsaV3_1G000100.1.cds6;Parent=CsaV3_1G000100.1
chr1	.	exon	86532	86749	.	+	.	ID=CsaV3_1G000100.1.exon7;Parent=CsaV3_1G000100.1
chr1	.	CDS	86532	86749	.	+	0	ID=CsaV3_1G000100.1.cds7;Parent=CsaV3_1G000100.1
chr1	.	exon	89270	89345	.	+	.	ID=CsaV3_1G000100.1.exon8;Parent=CsaV3_1G000100.1
chr1	.	CDS	89270	89345	.	+	1	ID=CsaV3_1G000100.1.cds8;Parent=CsaV3_1G000100.1
chr1	.	exon	89429	89518	.	+	.	ID=CsaV3_1G000100.1.exon9;Parent=CsaV3_1G000100.1
chr1	.	CDS	89429	89518	.	+	0	ID=CsaV3_1G000100.1.cds9;Parent=CsaV3_1G000100.1
chr1	.	exon	89674	90944	.	+	.	ID=CsaV3_1G000100.1.exon10;Parent=CsaV3_1G000100.1
chr1	.	CDS	89674	90852	.	+	0	ID=CsaV3_1G000100.1.cds10;Parent=CsaV3_1G000100.1
chr1	TBtools	three_prime_UTR	90853	90944	.	+	.	Parent=CsaV3_1G000100.1
chr1	TBtools	gene	116383	117541	.	+	.	ID=CsaV3_1G000140
chr1	EVM	mRNA	116383	117541	.	+	.	ID=CsaV3_1G000140.1;Parent=CsaV3_1G000140;Name=CsaV3_1G000140.1
chr1	EVM	exon	116383	116451	.	+	.	ID=CsaV3_1G000140.1.exon1;Parent=CsaV3_1G000140.1
chr1	EVM	CDS	116383	116451	.	+	0	ID=CsaV3_1G000140.1.cds1;Parent=CsaV3_1G000140.1
chr1	EVM	exon	116570	116763	.	+	.	ID=CsaV3_1G000140.1.exon2;Parent=CsaV3_1G000140.1
chr1	EVM	CDS	116570	116763	.	+	0	ID=CsaV3_1G000140.1.cds2;Parent=CsaV3_1G000140.1
chr1	EVM	exon	116852	116910	.	+	.	ID=CsaV3_1G000140.1.exon3;Parent=CsaV3_1G000140.1
chr1	EVM	CDS	116852	116910	.	+	1	ID=CsaV3_1G000140.1.cds3;Parent=CsaV3_1G000140.1
chr1	EVM	exon	117251	117368	.	+	.	ID=CsaV3_1G000140.1.exon4;Parent=CsaV3_1G000140.1
chr1	EVM	CDS	117251	117368	.	+	2	ID=CsaV3_1G000140.1.cds4;Parent=CsaV3_1G000140.1
chr1	EVM	exon	117463	117541	.	+	.	ID=CsaV3_1G000140.1.exon5;Parent=CsaV3_1G000140.1
chr1	EVM	CDS	117463	117541	.	+	1	ID=CsaV3_1G000140.1.cds5;Parent=CsaV3_1G000140.1
chr1	TBtools	gene	121467	123328	.	-	.	ID=CsaV3_1G000160
chr1	.	mRNA	121467	123328	.	-	.	ID=CsaV3_1G000160.1;Parent=CsaV3_1G000160;Name=CsaV3_1G000160.1
chr1	.	exon	121467	122464	.	-	.	ID=CsaV3_1G000160.1.exon4;Parent=CsaV3_1G000160.1
chr1	TBtools	three_prime_UTR	121467	122335	.	-	.	Parent=CsaV3_1G000160.1
chr1	.	CDS	122336	122464	.	-	0	ID=CsaV3_1G000160.1.cds4;Parent=CsaV3_1G000160.1
chr1	.	exon	122555	122677	.	-	.	ID=CsaV3_1G000160.1.exon3;Parent=CsaV3_1G000160.1
chr1	.	CDS	122555	122677	.	-	0	ID=CsaV3_1G000160.1.cds3;Parent=CsaV3_1G000160.1
chr1	.	exon	122749	122823	.	-	.	ID=CsaV3_1G000160.1.exon2;Parent=CsaV3_1G000160.1
chr1	.	CDS	122749	122823	.	-	0	ID=CsaV3_1G000160.1.cds2;Parent=CsaV3_1G000160.1
chr1	.	exon	122921	123328	.	-	.	ID=CsaV3_1G000160.1.exon1;Parent=CsaV3_1G000160.1
chr1	.	CDS	122921	122995	.	-	0	ID=CsaV3_1G000160.1.cds1;Parent=CsaV3_1G000160.1
chr1	TBtools	five_prime_UTR	122996	123328	.	-	.	Parent=CsaV3_1G000160.1
chr1	TBtools	gene	123768	131578	.	-	.	ID=CsaV3_1G000170
chr1	.	mRNA	123768	131578	.	-	.	ID=CsaV3_1G000170.1;Parent=CsaV3_1G000170;Name=CsaV3_1G000170.1
chr1	.	exon	123768	124583	.	-	.	ID=CsaV3_1G000170.1.exon17;Parent=CsaV3_1G000170.1
chr1	TBtools	three_prime_UTR	123768	124583	.	-	.	Parent=CsaV3_1G000170.1
chr1	.	exon	124703	124806	.	-	.	ID=CsaV3_1G000170.1.exon16;Parent=CsaV3_1G000170.1
chr1	TBtools	three_prime_UTR	124703	124806	.	-	.	Parent=CsaV3_1G000170.1
chr1	.	exon	124898	125157	.	-	.	ID=CsaV3_1G000170.1.exon15;Parent=CsaV3_1G000170.1
chr1	TBtools	three_prime_UTR	124898	125157	.	-	.	Parent=CsaV3_1G000170.1
chr1	.	exon	125296	126535	.	-	.	ID=CsaV3_1G000170.1.exon14;Parent=CsaV3_1G000170.1
chr1	TBtools	three_prime_UTR	125296	126349	.	-	.	Parent=CsaV3_1G000170.1
chr1	.	CDS	126350	126535	.	-	0	ID=CsaV3_1G000170.1.cds14;Parent=CsaV3_1G000170.1
chr1	.	exon	126798	127110	.	-	.	ID=CsaV3_1G000170.1.exon13;Parent=CsaV3_1G000170.1
chr1	.	CDS	126798	127110	.	-	1	ID=CsaV3_1G000170.1.cds13;Parent=CsaV3_1G000170.1
chr1	.	exon	127674	127735	.	-	.	ID=CsaV3_1G000170.1.exon12;Parent=CsaV3_1G000170.1
chr1	.	CDS	127674	127735	.	-	0	ID=CsaV3_1G000170.1.cds12;Parent=CsaV3_1G000170.1
chr1	.	exon	128921	128980	.	-	.	ID=CsaV3_1G000170.1.exon11;Parent=CsaV3_1G000170.1
chr1	.	CDS	128921	128980	.	-	0	ID=CsaV3_1G000170.1.cds11;Parent=CsaV3_1G000170.1
chr1	.	exon	129065	129172	.	-	.	ID=CsaV3_1G000170.1.exon10;Parent=CsaV3_1G000170.1
chr1	.	CDS	129065	129172	.	-	0	ID=CsaV3_1G000170.1.cds10;Parent=CsaV3_1G000170.1
chr1	.	exon	129273	129382	.	-	.	ID=CsaV3_1G000170.1.exon9;Parent=CsaV3_1G000170.1
chr1	.	CDS	129273	129382	.	-	2	ID=CsaV3_1G000170.1.cds9;Parent=CsaV3_1G000170.1
chr1	.	exon	129526	129571	.	-	.	ID=CsaV3_1G000170.1.exon8;Parent=CsaV3_1G000170.1
chr1	.	CDS	129526	129571	.	-	0	ID=CsaV3_1G000170.1.cds8;Parent=CsaV3_1G000170.1
chr1	.	exon	129673	129745	.	-	.	ID=CsaV3_1G000170.1.exon7;Parent=CsaV3_1G000170.1
chr1	.	CDS	129673	129745	.	-	1	ID=CsaV3_1G000170.1.cds7;Parent=CsaV3_1G000170.1
chr1	.	exon	129939	130075	.	-	.	ID=CsaV3_1G000170.1.exon6;Parent=CsaV3_1G000170.1
chr1	.	CDS	129939	130075	.	-	0	ID=CsaV3_1G000170.1.cds6;Parent=CsaV3_1G000170.1
chr1	.	exon	130204	130287	.	-	.	ID=CsaV3_1G000170.1.exon5;Parent=CsaV3_1G000170.1
chr1	.	CDS	130204	130287	.	-	0	ID=CsaV3_1G000170.1.cds5;Parent=CsaV3_1G000170.1
chr1	.	exon	130906	131003	.	-	.	ID=CsaV3_1G000170.1.exon4;Parent=CsaV3_1G000170.1
chr1	.	CDS	130906	131003	.	-	2	ID=CsaV3_1G000170.1.cds4;Parent=CsaV3_1G000170.1
chr1	.	exon	131091	131213	.	-	.	ID=CsaV3_1G000170.1.exon3;Parent=CsaV3_1G000170.1
chr1	.	CDS	131091	131213	.	-	2	ID=CsaV3_1G000170.1.cds3;Parent=CsaV3_1G000170.1
chr1	.	exon	131315	131363	.	-	.	ID=CsaV3_1G000170.1.exon2;Parent=CsaV3_1G000170.1
chr1	.	CDS	131315	131363	.	-	0	ID=CsaV3_1G000170.1.cds2;Parent=CsaV3_1G000170.1
chr1	.	exon	131459	131578	.	-	.	ID=CsaV3_1G000170.1.exon1;Parent=CsaV3_1G000170.1
chr1	.	CDS	131459	131548	.	-	0	ID=CsaV3_1G000170.1.cds1;Parent=CsaV3_1G000170.1
chr1	TBtools	five_prime_UTR	131549	131578	.	-	.	Parent=CsaV3_1G000170.1
chr1	TBtools	gene	124097	126120	.	+	.	ID=CsaV3_1G000180
chr1	.	mRNA	124097	126120	.	+	.	ID=CsaV3_1G000180.1;Parent=CsaV3_1G000180;Name=CsaV3_1G000180.1
chr1	.	exon	124097	124559	.	+	.	ID=CsaV3_1G000180.1.exon1;Parent=CsaV3_1G000180.1
chr1	TBtools	five_prime_UTR	124097	124337	.	+	.	Parent=CsaV3_1G000180.1
chr1	.	CDS	124338	124559	.	+	0	ID=CsaV3_1G000180.1.cds1;Parent=CsaV3_1G000180.1
chr1	.	exon	124685	125046	.	+	.	ID=CsaV3_1G000180.1.exon2;Parent=CsaV3_1G000180.1
chr1	.	CDS	124685	125046	.	+	0	ID=CsaV3_1G000180.1.cds2;Parent=CsaV3_1G000180.1
chr1	.	exon	125136	125179	.	+	.	ID=CsaV3_1G000180.1.exon3;Parent=CsaV3_1G000180.1
chr1	.	CDS	125136	125179	.	+	1	ID=CsaV3_1G000180.1.cds3;Parent=CsaV3_1G000180.1
chr1	.	exon	125292	125506	.	+	.	ID=CsaV3_1G000180.1.exon4;Parent=CsaV3_1G000180.1
chr1	.	CDS	125292	125506	.	+	2	ID=CsaV3_1G000180.1.cds4;Parent=CsaV3_1G000180.1
chr1	.	exon	125582	125706	.	+	.	ID=CsaV3_1G000180.1.exon5;Parent=CsaV3_1G000180.1
chr1	.	CDS	125582	125706	.	+	0	ID=CsaV3_1G000180.1.cds5;Parent=CsaV3_1G000180.1
chr1	.	exon	125805	126120	.	+	.	ID=CsaV3_1G000180.1.exon6;Parent=CsaV3_1G000180.1
chr1	.	CDS	125805	125850	.	+	1	ID=CsaV3_1G000180.1.cds6;Parent=CsaV3_1G000180.1
chr1	TBtools	three_prime_UTR	125851	126120	.	+	.	Parent=CsaV3_1G000180.1
chr1	TBtools	gene	132006	133915	.	+	.	ID=CsaV3_1G000190
chr1	.	mRNA	132006	133915	.	+	.	ID=CsaV3_1G000190.1;Parent=CsaV3_1G000190;Name=CsaV3_1G000190.1
chr1	.	exon	132006	132313	.	+	.	ID=CsaV3_1G000190.1.exon1;Parent=CsaV3_1G000190.1
chr1	TBtools	five_prime_UTR	132006	132106	.	+	.	Parent=CsaV3_1G000190.1
chr1	.	CDS	132107	132313	.	+	0	ID=CsaV3_1G000190.1.cds1;Parent=CsaV3_1G000190.1
chr1	.	exon	132466	132651	.	+	.	ID=CsaV3_1G000190.1.exon2;Parent=CsaV3_1G000190.1
chr1	.	CDS	132466	132651	.	+	0	ID=CsaV3_1G000190.1.cds2;Parent=CsaV3_1G000190.1
chr1	.	exon	132782	132847	.	+	.	ID=CsaV3_1G000190.1.exon3;Parent=CsaV3_1G000190.1
chr1	.	CDS	132782	132847	.	+	0	ID=CsaV3_1G000190.1.cds3;Parent=CsaV3_1G000190.1
chr1	.	exon	132983	133051	.	+	.	ID=CsaV3_1G000190.1.exon4;Parent=CsaV3_1G000190.1
chr1	.	CDS	132983	133051	.	+	0	ID=CsaV3_1G000190.1.cds4;Parent=CsaV3_1G000190.1
chr1	.	exon	133208	133303	.	+	.	ID=CsaV3_1G000190.1.exon5;Parent=CsaV3_1G000190.1
chr1	.	CDS	133208	133303	.	+	0	ID=CsaV3_1G000190.1.cds5;Parent=CsaV3_1G000190.1
chr1	.	exon	133452	133915	.	+	.	ID=CsaV3_1G000190.1.exon6;Parent=CsaV3_1G000190.1
chr1	.	CDS	133452	133655	.	+	0	ID=CsaV3_1G000190.1.cds6;Parent=CsaV3_1G000190.1
chr1	TBtools	three_prime_UTR	133656	133915	.	+	.	Parent=CsaV3_1G000190.1
chr1	TBtools	gene	137679	146865	.	-	.	ID=CsaV3_1G000200
chr1	.	mRNA	137679	146865	.	-	.	ID=CsaV3_1G000200.1;Parent=CsaV3_1G000200;Name=CsaV3_1G000200.1
chr1	.	exon	137679	140361	.	-	.	ID=CsaV3_1G000200.1.exon13;Parent=CsaV3_1G000200.1
chr1	TBtools	three_prime_UTR	137679	140262	.	-	.	Parent=CsaV3_1G000200.1
chr1	.	CDS	140263	140361	.	-	0	ID=CsaV3_1G000200.1.cds13;Parent=CsaV3_1G000200.1
chr1	.	exon	141051	141158	.	-	.	ID=CsaV3_1G000200.1.exon12;Parent=CsaV3_1G000200.1
chr1	.	CDS	141051	141158	.	-	0	ID=CsaV3_1G000200.1.cds12;Parent=CsaV3_1G000200.1
chr1	.	exon	141252	141418	.	-	.	ID=CsaV3_1G000200.1.exon11;Parent=CsaV3_1G000200.1
chr1	.	CDS	141252	141418	.	-	2	ID=CsaV3_1G000200.1.cds11;Parent=CsaV3_1G000200.1
chr1	.	exon	141531	141657	.	-	.	ID=CsaV3_1G000200.1.exon10;Parent=CsaV3_1G000200.1
chr1	.	CDS	141531	141657	.	-	0	ID=CsaV3_1G000200.1.cds10;Parent=CsaV3_1G000200.1
chr1	.	exon	142364	142525	.	-	.	ID=CsaV3_1G000200.1.exon9;Parent=CsaV3_1G000200.1
chr1	.	CDS	142364	142525	.	-	0	ID=CsaV3_1G000200.1.cds9;Parent=CsaV3_1G000200.1
chr1	.	exon	144467	144630	.	-	.	ID=CsaV3_1G000200.1.exon8;Parent=CsaV3_1G000200.1
chr1	.	CDS	144467	144630	.	-	2	ID=CsaV3_1G000200.1.cds8;Parent=CsaV3_1G000200.1
chr1	.	exon	144737	144830	.	-	.	ID=CsaV3_1G000200.1.exon7;Parent=CsaV3_1G000200.1
chr1	.	CDS	144737	144830	.	-	0	ID=CsaV3_1G000200.1.cds7;Parent=CsaV3_1G000200.1
chr1	.	exon	144916	145040	.	-	.	ID=CsaV3_1G000200.1.exon6;Parent=CsaV3_1G000200.1
chr1	.	CDS	144916	145040	.	-	2	ID=CsaV3_1G000200.1.cds6;Parent=CsaV3_1G000200.1
chr1	.	exon	145117	145262	.	-	.	ID=CsaV3_1G000200.1.exon5;Parent=CsaV3_1G000200.1
chr1	.	CDS	145117	145262	.	-	1	ID=CsaV3_1G000200.1.cds5;Parent=CsaV3_1G000200.1
chr1	.	exon	145433	145521	.	-	.	ID=CsaV3_1G000200.1.exon4;Parent=CsaV3_1G000200.1
chr1	.	CDS	145433	145521	.	-	0	ID=CsaV3_1G000200.1.cds4;Parent=CsaV3_1G000200.1
chr1	.	exon	145921	145986	.	-	.	ID=CsaV3_1G000200.1.exon3;Parent=CsaV3_1G000200.1
chr1	.	CDS	145921	145986	.	-	0	ID=CsaV3_1G000200.1.cds3;Parent=CsaV3_1G000200.1
chr1	.	exon	146089	146293	.	-	.	ID=CsaV3_1G000200.1.exon2;Parent=CsaV3_1G000200.1
chr1	.	CDS	146089	146214	.	-	0	ID=CsaV3_1G000200.1.cds2;Parent=CsaV3_1G000200.1
chr1	TBtools	five_prime_UTR	146215	146293	.	-	.	Parent=CsaV3_1G000200.1
chr1	.	exon	146531	146865	.	-	.	ID=CsaV3_1G000200.1.exon1;Parent=CsaV3_1G000200.1
chr1	TBtools	five_prime_UTR	146531	146865	.	-	.	Parent=CsaV3_1G000200.1
chr1	TBtools	gene	152752	156335	.	+	.	ID=CsaV3_1G000230
chr1	.	mRNA	152752	156335	.	+	.	ID=CsaV3_1G000230.1;Parent=CsaV3_1G000230;Name=CsaV3_1G000230.1
chr1	.	exon	152752	153210	.	+	.	ID=CsaV3_1G000230.1.exon1;Parent=CsaV3_1G000230.1
chr1	TBtools	five_prime_UTR	152752	153032	.	+	.	Parent=CsaV3_1G000230.1
chr1	.	CDS	153033	153210	.	+	0	ID=CsaV3_1G000230.1.cds1;Parent=CsaV3_1G000230.1
chr1	.	exon	155312	155360	.	+	.	ID=CsaV3_1G000230.1.exon2;Parent=CsaV3_1G000230.1
chr1	.	CDS	155312	155360	.	+	2	ID=CsaV3_1G000230.1.cds2;Parent=CsaV3_1G000230.1
chr1	.	exon	155634	155793	.	+	.	ID=CsaV3_1G000230.1.exon3;Parent=CsaV3_1G000230.1
chr1	.	CDS	155634	155793	.	+	1	ID=CsaV3_1G000230.1.cds3;Parent=CsaV3_1G000230.1
chr1	.	exon	155912	156001	.	+	.	ID=CsaV3_1G000230.1.exon4;Parent=CsaV3_1G000230.1
chr1	.	CDS	155912	156001	.	+	0	ID=CsaV3_1G000230.1.cds4;Parent=CsaV3_1G000230.1
chr1	.	exon	156142	156335	.	+	.	ID=CsaV3_1G000230.1.exon5;Parent=CsaV3_1G000230.1
chr1	.	CDS	156142	156249	.	+	0	ID=CsaV3_1G000230.1.cds5;Parent=CsaV3_1G000230.1
chr1	TBtools	three_prime_UTR	156250	156335	.	+	.	Parent=CsaV3_1G000230.1
chr1	TBtools	gene	157881	166502	.	+	.	ID=CsaV3_1G000240
chr1	.	mRNA	157881	166502	.	+	.	ID=CsaV3_1G000240.1;Parent=CsaV3_1G000240;Name=CsaV3_1G000240.1
chr1	.	exon	157881	158353	.	+	.	ID=CsaV3_1G000240.1.exon1;Parent=CsaV3_1G000240.1
chr1	TBtools	five_prime_UTR	157881	158194	.	+	.	Parent=CsaV3_1G000240.1
chr1	.	CDS	158195	158353	.	+	0	ID=CsaV3_1G000240.1.cds1;Parent=CsaV3_1G000240.1
chr1	.	exon	158435	158645	.	+	.	ID=CsaV3_1G000240.1.exon2;Parent=CsaV3_1G000240.1
chr1	.	CDS	158435	158645	.	+	0	ID=CsaV3_1G000240.1.cds2;Parent=CsaV3_1G000240.1
chr1	.	exon	159722	166502	.	+	.	ID=CsaV3_1G000240.1.exon3;Parent=CsaV3_1G000240.1
chr1	.	CDS	159722	164463	.	+	2	ID=CsaV3_1G000240.1.cds3;Parent=CsaV3_1G000240.1
chr1	TBtools	three_prime_UTR	164464	166502	.	+	.	Parent=CsaV3_1G000240.1
chr1	TBtools	gene	167203	169155	.	-	.	ID=CsaV3_1G000260
chr1	.	mRNA	167203	169155	.	-	.	ID=CsaV3_1G000260.1;Parent=CsaV3_1G000260;Name=CsaV3_1G000260.1
chr1	.	exon	167203	168211	.	-	.	ID=CsaV3_1G000260.1.exon2;Parent=CsaV3_1G000260.1
chr1	TBtools	three_prime_UTR	167203	167645	.	-	.	Parent=CsaV3_1G000260.1
chr1	.	CDS	167646	168211	.	-	2	ID=CsaV3_1G000260.1.cds2;Parent=CsaV3_1G000260.1
chr1	.	exon	168325	169155	.	-	.	ID=CsaV3_1G000260.1.exon1;Parent=CsaV3_1G000260.1
chr1	.	CDS	168325	168487	.	-	0	ID=CsaV3_1G000260.1.cds1;Parent=CsaV3_1G000260.1
chr1	TBtools	five_prime_UTR	168488	169155	.	-	.	Parent=CsaV3_1G000260.1
chr1	TBtools	gene	180793	182032	.	+	.	ID=CsaV3_1G000290
chr1	EVM	mRNA	180793	182032	.	+	.	ID=CsaV3_1G000290.1;Parent=CsaV3_1G000290;Name=CsaV3_1G000290.1
chr1	EVM	exon	180793	180840	.	+	.	ID=CsaV3_1G000290.1.exon1;Parent=CsaV3_1G000290.1
chr1	EVM	CDS	180793	180840	.	+	0	ID=CsaV3_1G000290.1.cds1;Parent=CsaV3_1G000290.1
chr1	EVM	exon	181847	182032	.	+	.	ID=CsaV3_1G000290.1.exon2;Parent=CsaV3_1G000290.1
chr1	EVM	CDS	181847	182032	.	+	0	ID=CsaV3_1G000290.1.cds2;Parent=CsaV3_1G000290.1
chr1	TBtools	gene	184264	186169	.	+	.	ID=CsaV3_1G000300
chr1	.	mRNA	184264	186169	.	+	.	ID=CsaV3_1G000300.1;Parent=CsaV3_1G000300;Name=CsaV3_1G000300.1
chr1	.	exon	184264	184642	.	+	.	ID=CsaV3_1G000300.1.exon1;Parent=CsaV3_1G000300.1
chr1	TBtools	five_prime_UTR	184264	184587	.	+	.	Parent=CsaV3_1G000300.1
chr1	.	CDS	184588	184642	.	+	0	ID=CsaV3_1G000300.1.cds1;Parent=CsaV3_1G000300.1
chr1	.	exon	184764	184800	.	+	.	ID=CsaV3_1G000300.1.exon2;Parent=CsaV3_1G000300.1
chr1	.	CDS	184764	184800	.	+	2	ID=CsaV3_1G000300.1.cds2;Parent=CsaV3_1G000300.1
chr1	.	exon	184915	185125	.	+	.	ID=CsaV3_1G000300.1.exon3;Parent=CsaV3_1G000300.1
chr1	.	CDS	184915	185125	.	+	1	ID=CsaV3_1G000300.1.cds3;Parent=CsaV3_1G000300.1
chr1	.	exon	185225	185506	.	+	.	ID=CsaV3_1G000300.1.exon4;Parent=CsaV3_1G000300.1
chr1	.	CDS	185225	185506	.	+	0	ID=CsaV3_1G000300.1.cds4;Parent=CsaV3_1G000300.1
chr1	.	exon	185624	186169	.	+	.	ID=CsaV3_1G000300.1.exon5;Parent=CsaV3_1G000300.1
chr1	.	CDS	185624	185947	.	+	0	ID=CsaV3_1G000300.1.cds5;Parent=CsaV3_1G000300.1
chr1	TBtools	three_prime_UTR	185948	186169	.	+	.	Parent=CsaV3_1G000300.1
chr1	TBtools	gene	190592	192566	.	+	.	ID=CsaV3_1G000310
chr1	.	mRNA	190592	192566	.	+	.	ID=CsaV3_1G000310.1;Parent=CsaV3_1G000310;Name=CsaV3_1G000310.1
chr1	.	exon	190592	190737	.	+	.	ID=CsaV3_1G000310.1.exon1;Parent=CsaV3_1G000310.1
chr1	TBtools	five_prime_UTR	190592	190691	.	+	.	Parent=CsaV3_1G000310.1
chr1	.	CDS	190692	190737	.	+	0	ID=CsaV3_1G000310.1.cds1;Parent=CsaV3_1G000310.1
chr1	.	exon	190955	190991	.	+	.	ID=CsaV3_1G000310.1.exon2;Parent=CsaV3_1G000310.1
chr1	.	CDS	190955	190991	.	+	2	ID=CsaV3_1G000310.1.cds2;Parent=CsaV3_1G000310.1
chr1	.	exon	191079	191289	.	+	.	ID=CsaV3_1G000310.1.exon3;Parent=CsaV3_1G000310.1
chr1	.	CDS	191079	191289	.	+	1	ID=CsaV3_1G000310.1.cds3;Parent=CsaV3_1G000310.1
chr1	.	exon	191456	191617	.	+	.	ID=CsaV3_1G000310.1.exon4;Parent=CsaV3_1G000310.1
chr1	.	CDS	191456	191617	.	+	0	ID=CsaV3_1G000310.1.cds4;Parent=CsaV3_1G000310.1
chr1	.	exon	191754	192566	.	+	.	ID=CsaV3_1G000310.1.exon5;Parent=CsaV3_1G000310.1
chr1	.	CDS	191754	192176	.	+	0	ID=CsaV3_1G000310.1.cds5;Parent=CsaV3_1G000310.1
chr1	TBtools	three_prime_UTR	192177	192566	.	+	.	Parent=CsaV3_1G000310.1
chr1	TBtools	gene	197789	202641	.	-	.	ID=CsaV3_1G000320
chr1	EVM	mRNA	197789	202641	.	-	.	ID=CsaV3_1G000320.1;Parent=CsaV3_1G000320;Name=CsaV3_1G000320.1
chr1	EVM	exon	197789	197891	.	-	.	ID=CsaV3_1G000320.1.exon12;Parent=CsaV3_1G000320.1
chr1	EVM	CDS	197789	197891	.	-	1	ID=CsaV3_1G000320.1.cds12;Parent=CsaV3_1G000320.1
chr1	EVM	exon	197974	198212	.	-	.	ID=CsaV3_1G000320.1.exon11;Parent=CsaV3_1G000320.1
chr1	EVM	CDS	197974	198212	.	-	0	ID=CsaV3_1G000320.1.cds11;Parent=CsaV3_1G000320.1
chr1	EVM	exon	198308	198433	.	-	.	ID=CsaV3_1G000320.1.exon10;Parent=CsaV3_1G000320.1
chr1	EVM	CDS	198308	198433	.	-	0	ID=CsaV3_1G000320.1.cds10;Parent=CsaV3_1G000320.1
chr1	EVM	exon	198808	198864	.	-	.	ID=CsaV3_1G000320.1.exon9;Parent=CsaV3_1G000320.1
chr1	EVM	CDS	198808	198864	.	-	0	ID=CsaV3_1G000320.1.cds9;Parent=CsaV3_1G000320.1
chr1	EVM	exon	199346	199411	.	-	.	ID=CsaV3_1G000320.1.exon8;Parent=CsaV3_1G000320.1
chr1	EVM	CDS	199346	199411	.	-	0	ID=CsaV3_1G000320.1.cds8;Parent=CsaV3_1G000320.1
chr1	EVM	exon	201199	201281	.	-	.	ID=CsaV3_1G000320.1.exon7;Parent=CsaV3_1G000320.1
chr1	EVM	CDS	201199	201281	.	-	2	ID=CsaV3_1G000320.1.cds7;Parent=CsaV3_1G000320.1
chr1	EVM	exon	201430	201508	.	-	.	ID=CsaV3_1G000320.1.exon6;Parent=CsaV3_1G000320.1
chr1	EVM	CDS	201430	201508	.	-	0	ID=CsaV3_1G000320.1.cds6;Parent=CsaV3_1G000320.1
chr1	EVM	exon	201680	201767	.	-	.	ID=CsaV3_1G000320.1.exon5;Parent=CsaV3_1G000320.1
chr1	EVM	CDS	201680	201767	.	-	1	ID=CsaV3_1G000320.1.cds5;Parent=CsaV3_1G000320.1
chr1	EVM	exon	201993	202093	.	-	.	ID=CsaV3_1G000320.1.exon4;Parent=CsaV3_1G000320.1
chr1	EVM	CDS	201993	202093	.	-	0	ID=CsaV3_1G000320.1.cds4;Parent=CsaV3_1G000320.1
chr1	EVM	exon	202223	202300	.	-	.	ID=CsaV3_1G000320.1.exon3;Parent=CsaV3_1G000320.1
chr1	EVM	CDS	202223	202300	.	-	0	ID=CsaV3_1G000320.1.cds3;Parent=CsaV3_1G000320.1
chr1	EVM	exon	202400	202443	.	-	.	ID=CsaV3_1G000320.1.exon2;Parent=CsaV3_1G000320.1
chr1	EVM	CDS	202400	202443	.	-	2	ID=CsaV3_1G000320.1.cds2;Parent=CsaV3_1G000320.1
chr1	EVM	exon	202524	202641	.	-	.	ID=CsaV3_1G000320.1.exon1;Parent=CsaV3_1G000320.1
chr1	EVM	CDS	202524	202641	.	-	0	ID=CsaV3_1G000320.1.cds1;Parent=CsaV3_1G000320.1
chr1	TBtools	gene	202949	206546	.	+	.	ID=CsaV3_1G000330
chr1	.	mRNA	202949	206546	.	+	.	ID=CsaV3_1G000330.1;Parent=CsaV3_1G000330;Name=CsaV3_1G000330.1
chr1	.	exon	202949	203042	.	+	.	ID=CsaV3_1G000330.1.exon1;Parent=CsaV3_1G000330.1
chr1	TBtools	five_prime_UTR	202949	203042	.	+	.	Parent=CsaV3_1G000330.1
chr1	.	exon	203147	203402	.	+	.	ID=CsaV3_1G000330.1.exon2;Parent=CsaV3_1G000330.1
chr1	TBtools	five_prime_UTR	203147	203272	.	+	.	Parent=CsaV3_1G000330.1
chr1	.	CDS	203273	203402	.	+	0	ID=CsaV3_1G000330.1.cds2;Parent=CsaV3_1G000330.1
chr1	.	exon	203880	204050	.	+	.	ID=CsaV3_1G000330.1.exon3;Parent=CsaV3_1G000330.1
chr1	.	CDS	203880	204050	.	+	2	ID=CsaV3_1G000330.1.cds3;Parent=CsaV3_1G000330.1
chr1	.	exon	206112	206196	.	+	.	ID=CsaV3_1G000330.1.exon4;Parent=CsaV3_1G000330.1
chr1	.	CDS	206112	206167	.	+	2	ID=CsaV3_1G000330.1.cds4;Parent=CsaV3_1G000330.1
chr1	TBtools	three_prime_UTR	206168	206196	.	+	.	Parent=CsaV3_1G000330.1
chr1	.	exon	206413	206546	.	+	.	ID=CsaV3_1G000330.1.exon5;Parent=CsaV3_1G000330.1
chr1	TBtools	three_prime_UTR	206413	206546	.	+	.	Parent=CsaV3_1G000330.1
chr1	TBtools	gene	208308	223084	.	-	.	ID=CsaV3_1G000340
chr1	EVM	mRNA	208308	223084	.	-	.	ID=CsaV3_1G000340.1;Parent=CsaV3_1G000340;Name=CsaV3_1G000340.1
chr1	EVM	exon	208308	208367	.	-	.	ID=CsaV3_1G000340.1.exon20;Parent=CsaV3_1G000340.1
chr1	EVM	CDS	208308	208367	.	-	0	ID=CsaV3_1G000340.1.cds20;Parent=CsaV3_1G000340.1
chr1	EVM	exon	208482	208604	.	-	.	ID=CsaV3_1G000340.1.exon19;Parent=CsaV3_1G000340.1
chr1	EVM	CDS	208482	208604	.	-	0	ID=CsaV3_1G000340.1.cds19;Parent=CsaV3_1G000340.1
chr1	EVM	exon	208859	208934	.	-	.	ID=CsaV3_1G000340.1.exon18;Parent=CsaV3_1G000340.1
chr1	EVM	CDS	208859	208934	.	-	1	ID=CsaV3_1G000340.1.cds18;Parent=CsaV3_1G000340.1
chr1	EVM	exon	209020	209114	.	-	.	ID=CsaV3_1G000340.1.exon17;Parent=CsaV3_1G000340.1
chr1	EVM	CDS	209020	209114	.	-	0	ID=CsaV3_1G000340.1.cds17;Parent=CsaV3_1G000340.1
chr1	EVM	exon	209690	210081	.	-	.	ID=CsaV3_1G000340.1.exon16;Parent=CsaV3_1G000340.1
chr1	EVM	CDS	209690	210081	.	-	2	ID=CsaV3_1G000340.1.cds16;Parent=CsaV3_1G000340.1
chr1	EVM	exon	210345	210418	.	-	.	ID=CsaV3_1G000340.1.exon15;Parent=CsaV3_1G000340.1
chr1	EVM	CDS	210345	210418	.	-	1	ID=CsaV3_1G000340.1.cds15;Parent=CsaV3_1G000340.1
chr1	EVM	exon	210498	210609	.	-	.	ID=CsaV3_1G000340.1.exon14;Parent=CsaV3_1G000340.1
chr1	EVM	CDS	210498	210609	.	-	2	ID=CsaV3_1G000340.1.cds14;Parent=CsaV3_1G000340.1
chr1	EVM	exon	210732	210783	.	-	.	ID=CsaV3_1G000340.1.exon13;Parent=CsaV3_1G000340.1
chr1	EVM	CDS	210732	210783	.	-	0	ID=CsaV3_1G000340.1.cds13;Parent=CsaV3_1G000340.1
chr1	EVM	exon	214140	214235	.	-	.	ID=CsaV3_1G000340.1.exon12;Parent=CsaV3_1G000340.1
chr1	EVM	CDS	214140	214235	.	-	0	ID=CsaV3_1G000340.1.cds12;Parent=CsaV3_1G000340.1
chr1	EVM	exon	214322	214492	.	-	.	ID=CsaV3_1G000340.1.exon11;Parent=CsaV3_1G000340.1
chr1	EVM	CDS	214322	214492	.	-	0	ID=CsaV3_1G000340.1.cds11;Parent=CsaV3_1G000340.1
chr1	EVM	exon	214772	214873	.	-	.	ID=CsaV3_1G000340.1.exon10;Parent=CsaV3_1G000340.1
chr1	EVM	CDS	214772	214873	.	-	0	ID=CsaV3_1G000340.1.cds10;Parent=CsaV3_1G000340.1
chr1	EVM	exon	214959	215057	.	-	.	ID=CsaV3_1G000340.1.exon9;Parent=CsaV3_1G000340.1
chr1	EVM	CDS	214959	215057	.	-	0	ID=CsaV3_1G000340.1.cds9;Parent=CsaV3_1G000340.1
chr1	EVM	exon	215986	216114	.	-	.	ID=CsaV3_1G000340.1.exon8;Parent=CsaV3_1G000340.1
chr1	EVM	CDS	215986	216114	.	-	0	ID=CsaV3_1G000340.1.cds8;Parent=CsaV3_1G000340.1
chr1	EVM	exon	217467	217542	.	-	.	ID=CsaV3_1G000340.1.exon7;Parent=CsaV3_1G000340.1
chr1	EVM	CDS	217467	217542	.	-	1	ID=CsaV3_1G000340.1.cds7;Parent=CsaV3_1G000340.1
chr1	EVM	exon	217680	217764	.	-	.	ID=CsaV3_1G000340.1.exon6;Parent=CsaV3_1G000340.1
chr1	EVM	CDS	217680	217764	.	-	2	ID=CsaV3_1G000340.1.cds6;Parent=CsaV3_1G000340.1
chr1	EVM	exon	217849	217941	.	-	.	ID=CsaV3_1G000340.1.exon5;Parent=CsaV3_1G000340.1
chr1	EVM	CDS	217849	217941	.	-	2	ID=CsaV3_1G000340.1.cds5;Parent=CsaV3_1G000340.1
chr1	EVM	exon	219790	219868	.	-	.	ID=CsaV3_1G000340.1.exon4;Parent=CsaV3_1G000340.1
chr1	EVM	CDS	219790	219868	.	-	0	ID=CsaV3_1G000340.1.cds4;Parent=CsaV3_1G000340.1
chr1	EVM	exon	219945	219979	.	-	.	ID=CsaV3_1G000340.1.exon3;Parent=CsaV3_1G000340.1
chr1	EVM	CDS	219945	219979	.	-	2	ID=CsaV3_1G000340.1.cds3;Parent=CsaV3_1G000340.1
chr1	EVM	exon	220097	220171	.	-	.	ID=CsaV3_1G000340.1.exon2;Parent=CsaV3_1G000340.1
chr1	EVM	CDS	220097	220171	.	-	2	ID=CsaV3_1G000340.1.cds2;Parent=CsaV3_1G000340.1
chr1	EVM	exon	222643	223084	.	-	.	ID=CsaV3_1G000340.1.exon1;Parent=CsaV3_1G000340.1
chr1	EVM	CDS	222643	223084	.	-	0	ID=CsaV3_1G000340.1.cds1;Parent=CsaV3_1G000340.1
chr1	TBtools	gene	224637	227017	.	-	.	ID=CsaV3_1G000360
chr1	.	mRNA	224637	227017	.	-	.	ID=CsaV3_1G000360.1;Parent=CsaV3_1G000360;Name=CsaV3_1G000360.1
chr1	.	exon	224637	225731	.	-	.	ID=CsaV3_1G000360.1.exon3;Parent=CsaV3_1G000360.1
chr1	TBtools	three_prime_UTR	224637	224870	.	-	.	Parent=CsaV3_1G000360.1
chr1	.	CDS	224871	225731	.	-	0	ID=CsaV3_1G000360.1.cds3;Parent=CsaV3_1G000360.1
chr1	.	exon	225817	226262	.	-	.	ID=CsaV3_1G000360.1.exon2;Parent=CsaV3_1G000360.1
chr1	.	CDS	225817	226257	.	-	0	ID=CsaV3_1G000360.1.cds2;Parent=CsaV3_1G000360.1
chr1	TBtools	five_prime_UTR	226258	226262	.	-	.	Parent=CsaV3_1G000360.1
chr1	.	exon	226418	227017	.	-	.	ID=CsaV3_1G000360.1.exon1;Parent=CsaV3_1G000360.1
chr1	TBtools	five_prime_UTR	226418	227017	.	-	.	Parent=CsaV3_1G000360.1
chr1	TBtools	gene	229341	234264	.	-	.	ID=CsaV3_1G000380
chr1	EVM	mRNA	229341	234264	.	-	.	ID=CsaV3_1G000380.1;Parent=CsaV3_1G000380;Name=CsaV3_1G000380.1
chr1	EVM	exon	229341	229495	.	-	.	ID=CsaV3_1G000380.1.exon11;Parent=CsaV3_1G000380.1
chr1	EVM	CDS	229341	229495	.	-	2	ID=CsaV3_1G000380.1.cds11;Parent=CsaV3_1G000380.1
chr1	EVM	exon	229597	229627	.	-	.	ID=CsaV3_1G000380.1.exon10;Parent=CsaV3_1G000380.1
chr1	EVM	CDS	229597	229627	.	-	0	ID=CsaV3_1G000380.1.cds10;Parent=CsaV3_1G000380.1
chr1	EVM	exon	229722	229819	.	-	.	ID=CsaV3_1G000380.1.exon9;Parent=CsaV3_1G000380.1
chr1	EVM	CDS	229722	229819	.	-	2	ID=CsaV3_1G000380.1.cds9;Parent=CsaV3_1G000380.1
chr1	EVM	exon	230393	230912	.	-	.	ID=CsaV3_1G000380.1.exon8;Parent=CsaV3_1G000380.1
chr1	EVM	CDS	230393	230912	.	-	0	ID=CsaV3_1G000380.1.cds8;Parent=CsaV3_1G000380.1
chr1	EVM	exon	231592	231666	.	-	.	ID=CsaV3_1G000380.1.exon7;Parent=CsaV3_1G000380.1
chr1	EVM	CDS	231592	231666	.	-	0	ID=CsaV3_1G000380.1.cds7;Parent=CsaV3_1G000380.1
chr1	EVM	exon	231750	231830	.	-	.	ID=CsaV3_1G000380.1.exon6;Parent=CsaV3_1G000380.1
chr1	EVM	CDS	231750	231830	.	-	0	ID=CsaV3_1G000380.1.cds6;Parent=CsaV3_1G000380.1
chr1	EVM	exon	231919	232029	.	-	.	ID=CsaV3_1G000380.1.exon5;Parent=CsaV3_1G000380.1
chr1	EVM	CDS	231919	232029	.	-	0	ID=CsaV3_1G000380.1.cds5;Parent=CsaV3_1G000380.1
chr1	EVM	exon	232195	232254	.	-	.	ID=CsaV3_1G000380.1.exon4;Parent=CsaV3_1G000380.1
chr1	EVM	CDS	232195	232254	.	-	0	ID=CsaV3_1G000380.1.cds4;Parent=CsaV3_1G000380.1
chr1	EVM	exon	232407	232486	.	-	.	ID=CsaV3_1G000380.1.exon3;Parent=CsaV3_1G000380.1
chr1	EVM	CDS	232407	232486	.	-	2	ID=CsaV3_1G000380.1.cds3;Parent=CsaV3_1G000380.1
chr1	EVM	exon	233548	233581	.	-	.	ID=CsaV3_1G000380.1.exon2;Parent=CsaV3_1G000380.1
chr1	EVM	CDS	233548	233581	.	-	0	ID=CsaV3_1G000380.1.cds2;Parent=CsaV3_1G000380.1
chr1	EVM	exon	233668	234264	.	-	.	ID=CsaV3_1G000380.1.exon1;Parent=CsaV3_1G000380.1
chr1	EVM	CDS	233668	234264	.	-	0	ID=CsaV3_1G000380.1.cds1;Parent=CsaV3_1G000380.1
chr1	TBtools	gene	237441	240113	.	+	.	ID=CsaV3_1G000390
chr1	EVM	mRNA	237441	240113	.	+	.	ID=CsaV3_1G000390.1;Parent=CsaV3_1G000390;Name=CsaV3_1G000390.1
chr1	EVM	exon	237441	237525	.	+	.	ID=CsaV3_1G000390.1.exon1;Parent=CsaV3_1G000390.1
chr1	EVM	CDS	237441	237525	.	+	0	ID=CsaV3_1G000390.1.cds1;Parent=CsaV3_1G000390.1
chr1	EVM	exon	237736	238274	.	+	.	ID=CsaV3_1G000390.1.exon2;Parent=CsaV3_1G000390.1
chr1	EVM	CDS	237736	238274	.	+	2	ID=CsaV3_1G000390.1.cds2;Parent=CsaV3_1G000390.1
chr1	EVM	exon	238397	238906	.	+	.	ID=CsaV3_1G000390.1.exon3;Parent=CsaV3_1G000390.1
chr1	EVM	CDS	238397	238906	.	+	0	ID=CsaV3_1G000390.1.cds3;Parent=CsaV3_1G000390.1
chr1	EVM	exon	239089	239267	.	+	.	ID=CsaV3_1G000390.1.exon4;Parent=CsaV3_1G000390.1
chr1	EVM	CDS	239089	239267	.	+	0	ID=CsaV3_1G000390.1.cds4;Parent=CsaV3_1G000390.1
chr1	EVM	exon	239354	239400	.	+	.	ID=CsaV3_1G000390.1.exon5;Parent=CsaV3_1G000390.1
chr1	EVM	CDS	239354	239400	.	+	1	ID=CsaV3_1G000390.1.cds5;Parent=CsaV3_1G000390.1
chr1	EVM	exon	239650	239810	.	+	.	ID=CsaV3_1G000390.1.exon6;Parent=CsaV3_1G000390.1
chr1	EVM	CDS	239650	239810	.	+	2	ID=CsaV3_1G000390.1.cds6;Parent=CsaV3_1G000390.1
chr1	EVM	exon	239934	240113	.	+	.	ID=CsaV3_1G000390.1.exon7;Parent=CsaV3_1G000390.1
chr1	EVM	CDS	239934	240113	.	+	0	ID=CsaV3_1G000390.1.cds7;Parent=CsaV3_1G000390.1
chr1	TBtools	gene	240899	244669	.	+	.	ID=CsaV3_1G000400
chr1	EVM	mRNA	240899	244669	.	+	.	ID=CsaV3_1G000400.1;Parent=CsaV3_1G000400;Name=CsaV3_1G000400.1
chr1	EVM	exon	240899	241438	.	+	.	ID=CsaV3_1G000400.1.exon1;Parent=CsaV3_1G000400.1
chr1	EVM	CDS	240899	241438	.	+	0	ID=CsaV3_1G000400.1.cds1;Parent=CsaV3_1G000400.1
chr1	EVM	exon	241596	241766	.	+	.	ID=CsaV3_1G000400.1.exon2;Parent=CsaV3_1G000400.1
chr1	EVM	CDS	241596	241766	.	+	0	ID=CsaV3_1G000400.1.cds2;Parent=CsaV3_1G000400.1
chr1	EVM	exon	241887	242032	.	+	.	ID=CsaV3_1G000400.1.exon3;Parent=CsaV3_1G000400.1
chr1	EVM	CDS	241887	242032	.	+	0	ID=CsaV3_1G000400.1.cds3;Parent=CsaV3_1G000400.1
chr1	EVM	exon	242261	242388	.	+	.	ID=CsaV3_1G000400.1.exon4;Parent=CsaV3_1G000400.1
chr1	EVM	CDS	242261	242388	.	+	1	ID=CsaV3_1G000400.1.cds4;Parent=CsaV3_1G000400.1
chr1	EVM	exon	243020	243435	.	+	.	ID=CsaV3_1G000400.1.exon5;Parent=CsaV3_1G000400.1
chr1	EVM	CDS	243020	243435	.	+	2	ID=CsaV3_1G000400.1.cds5;Parent=CsaV3_1G000400.1
chr1	EVM	exon	244027	244137	.	+	.	ID=CsaV3_1G000400.1.exon6;Parent=CsaV3_1G000400.1
chr1	EVM	CDS	244027	244137	.	+	0	ID=CsaV3_1G000400.1.cds6;Parent=CsaV3_1G000400.1
chr1	EVM	exon	244218	244346	.	+	.	ID=CsaV3_1G000400.1.exon7;Parent=CsaV3_1G000400.1
chr1	EVM	CDS	244218	244346	.	+	0	ID=CsaV3_1G000400.1.cds7;Parent=CsaV3_1G000400.1
chr1	EVM	exon	244505	244669	.	+	.	ID=CsaV3_1G000400.1.exon8;Parent=CsaV3_1G000400.1
chr1	EVM	CDS	244505	244669	.	+	0	ID=CsaV3_1G000400.1.cds8;Parent=CsaV3_1G000400.1
chr1	TBtools	gene	245887	246608	.	-	.	ID=CsaV3_1G000410
chr1	EVM	mRNA	245887	246608	.	-	.	ID=CsaV3_1G000410.1;Parent=CsaV3_1G000410;Name=CsaV3_1G000410.1
chr1	EVM	exon	245887	246046	.	-	.	ID=CsaV3_1G000410.1.exon4;Parent=CsaV3_1G000410.1
chr1	EVM	CDS	245887	246046	.	-	1	ID=CsaV3_1G000410.1.cds4;Parent=CsaV3_1G000410.1
chr1	EVM	exon	246213	246335	.	-	.	ID=CsaV3_1G000410.1.exon3;Parent=CsaV3_1G000410.1
chr1	EVM	CDS	246213	246335	.	-	1	ID=CsaV3_1G000410.1.cds3;Parent=CsaV3_1G000410.1
chr1	EVM	exon	246419	246445	.	-	.	ID=CsaV3_1G000410.1.exon2;Parent=CsaV3_1G000410.1
chr1	EVM	CDS	246419	246445	.	-	1	ID=CsaV3_1G000410.1.cds2;Parent=CsaV3_1G000410.1
chr1	EVM	exon	246562	246608	.	-	.	ID=CsaV3_1G000410.1.exon1;Parent=CsaV3_1G000410.1
chr1	EVM	CDS	246562	246608	.	-	0	ID=CsaV3_1G000410.1.cds1;Parent=CsaV3_1G000410.1
chr1	TBtools	gene	252445	255087	.	-	.	ID=CsaV3_1G000430
chr1	.	mRNA	252445	255087	.	-	.	ID=CsaV3_1G000430.1;Parent=CsaV3_1G000430;Name=CsaV3_1G000430.1
chr1	.	exon	252445	253321	.	-	.	ID=CsaV3_1G000430.1.exon5;Parent=CsaV3_1G000430.1
chr1	TBtools	three_prime_UTR	252445	252761	.	-	.	Parent=CsaV3_1G000430.1
chr1	.	CDS	252762	253321	.	-	2	ID=CsaV3_1G000430.1.cds5;Parent=CsaV3_1G000430.1
chr1	.	exon	253490	253580	.	-	.	ID=CsaV3_1G000430.1.exon4;Parent=CsaV3_1G000430.1
chr1	.	CDS	253490	253580	.	-	0	ID=CsaV3_1G000430.1.cds4;Parent=CsaV3_1G000430.1
chr1	.	exon	253685	253887	.	-	.	ID=CsaV3_1G000430.1.exon3;Parent=CsaV3_1G000430.1
chr1	.	CDS	253685	253887	.	-	2	ID=CsaV3_1G000430.1.cds3;Parent=CsaV3_1G000430.1
chr1	.	exon	253971	254184	.	-	.	ID=CsaV3_1G000430.1.exon2;Parent=CsaV3_1G000430.1
chr1	.	CDS	253971	254184	.	-	0	ID=CsaV3_1G000430.1.cds2;Parent=CsaV3_1G000430.1
chr1	.	exon	254284	255087	.	-	.	ID=CsaV3_1G000430.1.exon1;Parent=CsaV3_1G000430.1
chr1	.	CDS	254284	254292	.	-	0	ID=CsaV3_1G000430.1.cds1;Parent=CsaV3_1G000430.1
chr1	TBtools	five_prime_UTR	254293	255087	.	-	.	Parent=CsaV3_1G000430.1
chr1	TBtools	gene	258152	259290	.	-	.	ID=CsaV3_1G000440
chr1	.	mRNA	258152	259290	.	-	.	ID=CsaV3_1G000440.1;Parent=CsaV3_1G000440;Name=CsaV3_1G000440.1
chr1	.	exon	258152	259290	.	-	.	ID=CsaV3_1G000440.1.exon1;Parent=CsaV3_1G000440.1
chr1	TBtools	three_prime_UTR	258152	258307	.	-	.	Parent=CsaV3_1G000440.1
chr1	.	CDS	258308	258910	.	-	0	ID=CsaV3_1G000440.1.cds1;Parent=CsaV3_1G000440.1
chr1	TBtools	five_prime_UTR	258911	259290	.	-	.	Parent=CsaV3_1G000440.1
chr1	TBtools	gene	267723	271586	.	-	.	ID=CsaV3_1G000460
chr1	.	mRNA	267723	271586	.	-	.	ID=CsaV3_1G000460.1;Parent=CsaV3_1G000460;Name=CsaV3_1G000460.1
chr1	.	exon	267723	268667	.	-	.	ID=CsaV3_1G000460.1.exon2;Parent=CsaV3_1G000460.1
chr1	TBtools	three_prime_UTR	267723	268290	.	-	.	Parent=CsaV3_1G000460.1
chr1	.	CDS	268291	268667	.	-	2	ID=CsaV3_1G000460.1.cds2;Parent=CsaV3_1G000460.1
chr1	.	exon	271091	271586	.	-	.	ID=CsaV3_1G000460.1.exon1;Parent=CsaV3_1G000460.1
chr1	.	CDS	271091	271448	.	-	0	ID=CsaV3_1G000460.1.cds1;Parent=CsaV3_1G000460.1
chr1	TBtools	five_prime_UTR	271449	271586	.	-	.	Parent=CsaV3_1G000460.1
chr1	TBtools	gene	283549	285331	.	+	.	ID=CsaV3_1G000490
chr1	EVM	mRNA	283549	285331	.	+	.	ID=CsaV3_1G000490.1;Parent=CsaV3_1G000490;Name=CsaV3_1G000490.1
chr1	EVM	exon	283549	284632	.	+	.	ID=CsaV3_1G000490.1.exon1;Parent=CsaV3_1G000490.1
chr1	EVM	CDS	283549	284632	.	+	0	ID=CsaV3_1G000490.1.cds1;Parent=CsaV3_1G000490.1
chr1	EVM	exon	284761	284937	.	+	.	ID=CsaV3_1G000490.1.exon2;Parent=CsaV3_1G000490.1
chr1	EVM	CDS	284761	284937	.	+	2	ID=CsaV3_1G000490.1.cds2;Parent=CsaV3_1G000490.1
chr1	EVM	exon	285033	285331	.	+	.	ID=CsaV3_1G000490.1.exon3;Parent=CsaV3_1G000490.1
chr1	EVM	CDS	285033	285331	.	+	2	ID=CsaV3_1G000490.1.cds3;Parent=CsaV3_1G000490.1
chr1	TBtools	gene	285093	287430	.	-	.	ID=CsaV3_1G000500
chr1	.	mRNA	285093	287430	.	-	.	ID=CsaV3_1G000500.1;Parent=CsaV3_1G000500;Name=CsaV3_1G000500.1
chr1	.	exon	285093	285845	.	-	.	ID=CsaV3_1G000500.1.exon3;Parent=CsaV3_1G000500.1
chr1	TBtools	three_prime_UTR	285093	285746	.	-	.	Parent=CsaV3_1G000500.1
chr1	.	CDS	285747	285845	.	-	0	ID=CsaV3_1G000500.1.cds3;Parent=CsaV3_1G000500.1
chr1	.	exon	286317	286412	.	-	.	ID=CsaV3_1G000500.1.exon2;Parent=CsaV3_1G000500.1
chr1	.	CDS	286317	286412	.	-	0	ID=CsaV3_1G000500.1.cds2;Parent=CsaV3_1G000500.1
chr1	.	exon	286782	287430	.	-	.	ID=CsaV3_1G000500.1.exon1;Parent=CsaV3_1G000500.1
chr1	.	CDS	286782	287183	.	-	0	ID=CsaV3_1G000500.1.cds1;Parent=CsaV3_1G000500.1
chr1	TBtools	five_prime_UTR	287184	287430	.	-	.	Parent=CsaV3_1G000500.1
chr1	TBtools	gene	296768	302062	.	+	.	ID=CsaV3_1G000520
chr1	.	mRNA	296768	302062	.	+	.	ID=CsaV3_1G000520.1;Parent=CsaV3_1G000520;Name=CsaV3_1G000520.1
chr1	.	exon	296768	297629	.	+	.	ID=CsaV3_1G000520.1.exon1;Parent=CsaV3_1G000520.1
chr1	TBtools	five_prime_UTR	296768	296970	.	+	.	Parent=CsaV3_1G000520.1
chr1	.	CDS	296971	297629	.	+	0	ID=CsaV3_1G000520.1.cds1;Parent=CsaV3_1G000520.1
chr1	.	exon	301478	302062	.	+	.	ID=CsaV3_1G000520.1.exon2;Parent=CsaV3_1G000520.1
chr1	.	CDS	301478	301481	.	+	1	ID=CsaV3_1G000520.1.cds2;Parent=CsaV3_1G000520.1
chr1	TBtools	three_prime_UTR	301482	302062	.	+	.	Parent=CsaV3_1G000520.1
chr1	TBtools	gene	302869	303915	.	+	.	ID=CsaV3_1G000530
chr1	.	mRNA	302869	303915	.	+	.	ID=CsaV3_1G000530.1;Parent=CsaV3_1G000530;Name=CsaV3_1G000530.1
chr1	.	exon	302869	303066	.	+	.	ID=CsaV3_1G000530.1.exon1;Parent=CsaV3_1G000530.1
chr1	.	CDS	302869	303066	.	+	0	ID=CsaV3_1G000530.1.cds1;Parent=CsaV3_1G000530.1
chr1	.	exon	303183	303308	.	+	.	ID=CsaV3_1G000530.1.exon2;Parent=CsaV3_1G000530.1
chr1	.	CDS	303183	303305	.	+	0	ID=CsaV3_1G000530.1.cds2;Parent=CsaV3_1G000530.1
chr1	TBtools	three_prime_UTR	303306	303308	.	+	.	Parent=CsaV3_1G000530.1
chr1	.	exon	303468	303915	.	+	.	ID=CsaV3_1G000530.1.exon3;Parent=CsaV3_1G000530.1
chr1	TBtools	three_prime_UTR	303468	303915	.	+	.	Parent=CsaV3_1G000530.1
chr1	TBtools	gene	303180	303334	.	-	.	ID=CsaV3_1G000540
chr1	EVM	mRNA	303180	303334	.	-	.	ID=CsaV3_1G000540.1;Parent=CsaV3_1G000540;Name=CsaV3_1G000540.1
chr1	EVM	exon	303180	303334	.	-	.	ID=CsaV3_1G000540.1.exon1;Parent=CsaV3_1G000540.1
chr1	EVM	CDS	303180	303334	.	-	2	ID=CsaV3_1G000540.1.cds1;Parent=CsaV3_1G000540.1
chr1	TBtools	gene	310653	319106	.	-	.	ID=CsaV3_1G000550
chr1	.	mRNA	310653	319106	.	-	.	ID=CsaV3_1G000550.1;Parent=CsaV3_1G000550;Name=CsaV3_1G000550.1
chr1	.	exon	310653	315147	.	-	.	ID=CsaV3_1G000550.1.exon2;Parent=CsaV3_1G000550.1
chr1	TBtools	three_prime_UTR	310653	315038	.	-	.	Parent=CsaV3_1G000550.1
chr1	.	CDS	315039	315147	.	-	1	ID=CsaV3_1G000550.1.cds2;Parent=CsaV3_1G000550.1
chr1	.	exon	318331	319106	.	-	.	ID=CsaV3_1G000550.1.exon1;Parent=CsaV3_1G000550.1
chr1	.	CDS	318331	318842	.	-	0	ID=CsaV3_1G000550.1.cds1;Parent=CsaV3_1G000550.1
chr1	TBtools	five_prime_UTR	318843	319106	.	-	.	Parent=CsaV3_1G000550.1
chr1	TBtools	gene	310862	312859	.	+	.	ID=CsaV3_1G000560
chr1	EVM	mRNA	310862	312859	.	+	.	ID=CsaV3_1G000560.1;Parent=CsaV3_1G000560;Name=CsaV3_1G000560.1
chr1	EVM	exon	310862	312859	.	+	.	ID=CsaV3_1G000560.1.exon1;Parent=CsaV3_1G000560.1
chr1	EVM	CDS	310862	312859	.	+	0	ID=CsaV3_1G000560.1.cds1;Parent=CsaV3_1G000560.1
chr1	TBtools	gene	328021	329952	.	+	.	ID=CsaV3_1G000570
chr1	.	mRNA	328021	329952	.	+	.	ID=CsaV3_1G000570.1;Parent=CsaV3_1G000570;Name=CsaV3_1G000570.1
chr1	.	exon	328021	328612	.	+	.	ID=CsaV3_1G000570.1.exon1;Parent=CsaV3_1G000570.1
chr1	TBtools	five_prime_UTR	328021	328460	.	+	.	Parent=CsaV3_1G000570.1
chr1	.	CDS	328461	328612	.	+	0	ID=CsaV3_1G000570.1.cds1;Parent=CsaV3_1G000570.1
chr1	.	exon	328730	328892	.	+	.	ID=CsaV3_1G000570.1.exon2;Parent=CsaV3_1G000570.1
chr1	.	CDS	328730	328892	.	+	1	ID=CsaV3_1G000570.1.cds2;Parent=CsaV3_1G000570.1
chr1	.	exon	328984	329952	.	+	.	ID=CsaV3_1G000570.1.exon3;Parent=CsaV3_1G000570.1
chr1	.	CDS	328984	329733	.	+	0	ID=CsaV3_1G000570.1.cds3;Parent=CsaV3_1G000570.1
chr1	TBtools	three_prime_UTR	329734	329952	.	+	.	Parent=CsaV3_1G000570.1
chr1	TBtools	gene	333631	341234	.	+	.	ID=CsaV3_1G000580
chr1	.	mRNA	333631	341234	.	+	.	ID=CsaV3_1G000580.1;Parent=CsaV3_1G000580;Name=CsaV3_1G000580.1
chr1	.	exon	333631	334005	.	+	.	ID=CsaV3_1G000580.1.exon1;Parent=CsaV3_1G000580.1
chr1	TBtools	five_prime_UTR	333631	333810	.	+	.	Parent=CsaV3_1G000580.1
chr1	.	CDS	333811	334005	.	+	0	ID=CsaV3_1G000580.1.cds1;Parent=CsaV3_1G000580.1
chr1	.	exon	335474	335565	.	+	.	ID=CsaV3_1G000580.1.exon2;Parent=CsaV3_1G000580.1
chr1	.	CDS	335474	335565	.	+	0	ID=CsaV3_1G000580.1.cds2;Parent=CsaV3_1G000580.1
chr1	.	exon	335761	335827	.	+	.	ID=CsaV3_1G000580.1.exon3;Parent=CsaV3_1G000580.1
chr1	.	CDS	335761	335827	.	+	1	ID=CsaV3_1G000580.1.cds3;Parent=CsaV3_1G000580.1
chr1	.	exon	335942	336064	.	+	.	ID=CsaV3_1G000580.1.exon4;Parent=CsaV3_1G000580.1
chr1	.	CDS	335942	336064	.	+	0	ID=CsaV3_1G000580.1.cds4;Parent=CsaV3_1G000580.1
chr1	.	exon	336255	336347	.	+	.	ID=CsaV3_1G000580.1.exon5;Parent=CsaV3_1G000580.1
chr1	.	CDS	336255	336347	.	+	0	ID=CsaV3_1G000580.1.cds5;Parent=CsaV3_1G000580.1
chr1	.	exon	336748	336877	.	+	.	ID=CsaV3_1G000580.1.exon6;Parent=CsaV3_1G000580.1
chr1	.	CDS	336748	336877	.	+	0	ID=CsaV3_1G000580.1.cds6;Parent=CsaV3_1G000580.1
chr1	.	exon	337518	337599	.	+	.	ID=CsaV3_1G000580.1.exon7;Parent=CsaV3_1G000580.1
chr1	.	CDS	337518	337599	.	+	2	ID=CsaV3_1G000580.1.cds7;Parent=CsaV3_1G000580.1
chr1	.	exon	337697	337829	.	+	.	ID=CsaV3_1G000580.1.exon8;Parent=CsaV3_1G000580.1
chr1	.	CDS	337697	337829	.	+	1	ID=CsaV3_1G000580.1.cds8;Parent=CsaV3_1G000580.1
chr1	.	exon	338291	338496	.	+	.	ID=CsaV3_1G000580.1.exon9;Parent=CsaV3_1G000580.1
chr1	.	CDS	338291	338496	.	+	0	ID=CsaV3_1G000580.1.cds9;Parent=CsaV3_1G000580.1
chr1	.	exon	338595	338720	.	+	.	ID=CsaV3_1G000580.1.exon10;Parent=CsaV3_1G000580.1
chr1	.	CDS	338595	338720	.	+	1	ID=CsaV3_1G000580.1.cds10;Parent=CsaV3_1G000580.1
chr1	.	exon	339169	339478	.	+	.	ID=CsaV3_1G000580.1.exon11;Parent=CsaV3_1G000580.1
chr1	.	CDS	339169	339478	.	+	1	ID=CsaV3_1G000580.1.cds11;Parent=CsaV3_1G000580.1
chr1	.	exon	340635	341234	.	+	.	ID=CsaV3_1G000580.1.exon12;Parent=CsaV3_1G000580.1
chr1	.	CDS	340635	340940	.	+	0	ID=CsaV3_1G000580.1.cds12;Parent=CsaV3_1G000580.1
chr1	TBtools	three_prime_UTR	340941	341234	.	+	.	Parent=CsaV3_1G000580.1
chr1	TBtools	gene	349622	353054	.	-	.	ID=CsaV3_1G000600
chr1	.	mRNA	349622	353054	.	-	.	ID=CsaV3_1G000600.1;Parent=CsaV3_1G000600;Name=CsaV3_1G000600.1
chr1	.	exon	349622	350323	.	-	.	ID=CsaV3_1G000600.1.exon6;Parent=CsaV3_1G000600.1
chr1	TBtools	three_prime_UTR	349622	350025	.	-	.	Parent=CsaV3_1G000600.1
chr1	.	CDS	350026	350323	.	-	1	ID=CsaV3_1G000600.1.cds6;Parent=CsaV3_1G000600.1
chr1	.	exon	350451	350611	.	-	.	ID=CsaV3_1G000600.1.exon5;Parent=CsaV3_1G000600.1
chr1	.	CDS	350451	350611	.	-	0	ID=CsaV3_1G000600.1.cds5;Parent=CsaV3_1G000600.1
chr1	.	exon	350732	351007	.	-	.	ID=CsaV3_1G000600.1.exon4;Parent=CsaV3_1G000600.1
chr1	.	CDS	350732	351007	.	-	0	ID=CsaV3_1G000600.1.cds4;Parent=CsaV3_1G000600.1
chr1	.	exon	351106	351276	.	-	.	ID=CsaV3_1G000600.1.exon3;Parent=CsaV3_1G000600.1
chr1	.	CDS	351106	351276	.	-	0	ID=CsaV3_1G000600.1.cds3;Parent=CsaV3_1G000600.1
chr1	.	exon	351864	352036	.	-	.	ID=CsaV3_1G000600.1.exon2;Parent=CsaV3_1G000600.1
chr1	.	CDS	351864	352036	.	-	2	ID=CsaV3_1G000600.1.cds2;Parent=CsaV3_1G000600.1
chr1	.	exon	352246	353054	.	-	.	ID=CsaV3_1G000600.1.exon1;Parent=CsaV3_1G000600.1
chr1	.	CDS	352246	352411	.	-	0	ID=CsaV3_1G000600.1.cds1;Parent=CsaV3_1G000600.1
chr1	TBtools	five_prime_UTR	352412	353054	.	-	.	Parent=CsaV3_1G000600.1
chr1	TBtools	gene	354128	357620	.	+	.	ID=CsaV3_1G000620
chr1	.	mRNA	354128	357620	.	+	.	ID=CsaV3_1G000620.1;Parent=CsaV3_1G000620;Name=CsaV3_1G000620.1
chr1	.	exon	354128	354462	.	+	.	ID=CsaV3_1G000620.1.exon1;Parent=CsaV3_1G000620.1
chr1	TBtools	five_prime_UTR	354128	354360	.	+	.	Parent=CsaV3_1G000620.1
chr1	.	CDS	354361	354462	.	+	0	ID=CsaV3_1G000620.1.cds1;Parent=CsaV3_1G000620.1
chr1	.	exon	355176	355221	.	+	.	ID=CsaV3_1G000620.1.exon2;Parent=CsaV3_1G000620.1
chr1	.	CDS	355176	355221	.	+	0	ID=CsaV3_1G000620.1.cds2;Parent=CsaV3_1G000620.1
chr1	.	exon	355725	355839	.	+	.	ID=CsaV3_1G000620.1.exon3;Parent=CsaV3_1G000620.1
chr1	.	CDS	355725	355839	.	+	2	ID=CsaV3_1G000620.1.cds3;Parent=CsaV3_1G000620.1
chr1	.	exon	356081	356142	.	+	.	ID=CsaV3_1G000620.1.exon4;Parent=CsaV3_1G000620.1
chr1	.	CDS	356081	356142	.	+	1	ID=CsaV3_1G000620.1.cds4;Parent=CsaV3_1G000620.1
chr1	.	exon	356939	357042	.	+	.	ID=CsaV3_1G000620.1.exon5;Parent=CsaV3_1G000620.1
chr1	.	CDS	356939	357042	.	+	2	ID=CsaV3_1G000620.1.cds5;Parent=CsaV3_1G000620.1
chr1	.	exon	357198	357620	.	+	.	ID=CsaV3_1G000620.1.exon6;Parent=CsaV3_1G000620.1
chr1	.	CDS	357198	357236	.	+	0	ID=CsaV3_1G000620.1.cds6;Parent=CsaV3_1G000620.1
chr1	TBtools	three_prime_UTR	357237	357620	.	+	.	Parent=CsaV3_1G000620.1
chr1	TBtools	gene	362093	364751	.	+	.	ID=CsaV3_1G000630
chr1	.	mRNA	362093	364751	.	+	.	ID=CsaV3_1G000630.1;Parent=CsaV3_1G000630;Name=CsaV3_1G000630.1
chr1	.	exon	362093	362798	.	+	.	ID=CsaV3_1G000630.1.exon1;Parent=CsaV3_1G000630.1
chr1	TBtools	five_prime_UTR	362093	362216	.	+	.	Parent=CsaV3_1G000630.1
chr1	.	CDS	362217	362798	.	+	0	ID=CsaV3_1G000630.1.cds1;Parent=CsaV3_1G000630.1
chr1	.	exon	363489	364751	.	+	.	ID=CsaV3_1G000630.1.exon2;Parent=CsaV3_1G000630.1
chr1	.	CDS	363489	364454	.	+	0	ID=CsaV3_1G000630.1.cds2;Parent=CsaV3_1G000630.1
chr1	TBtools	three_prime_UTR	364455	364751	.	+	.	Parent=CsaV3_1G000630.1
chr1	TBtools	gene	378802	389948	.	-	.	ID=CsaV3_1G000660
chr1	.	mRNA	378802	389948	.	-	.	ID=CsaV3_1G000660.1;Parent=CsaV3_1G000660;Name=CsaV3_1G000660.1
chr1	.	exon	378802	379450	.	-	.	ID=CsaV3_1G000660.1.exon17;Parent=CsaV3_1G000660.1
chr1	TBtools	three_prime_UTR	378802	379354	.	-	.	Parent=CsaV3_1G000660.1
chr1	.	CDS	379355	379450	.	-	0	ID=CsaV3_1G000660.1.cds17;Parent=CsaV3_1G000660.1
chr1	.	exon	379891	380363	.	-	.	ID=CsaV3_1G000660.1.exon16;Parent=CsaV3_1G000660.1
chr1	.	CDS	379891	380363	.	-	2	ID=CsaV3_1G000660.1.cds16;Parent=CsaV3_1G000660.1
chr1	.	exon	381129	381577	.	-	.	ID=CsaV3_1G000660.1.exon15;Parent=CsaV3_1G000660.1
chr1	.	CDS	381129	381577	.	-	1	ID=CsaV3_1G000660.1.cds15;Parent=CsaV3_1G000660.1
chr1	.	exon	381661	381758	.	-	.	ID=CsaV3_1G000660.1.exon14;Parent=CsaV3_1G000660.1
chr1	.	CDS	381661	381758	.	-	0	ID=CsaV3_1G000660.1.cds14;Parent=CsaV3_1G000660.1
chr1	.	exon	381825	381920	.	-	.	ID=CsaV3_1G000660.1.exon13;Parent=CsaV3_1G000660.1
chr1	.	CDS	381825	381920	.	-	0	ID=CsaV3_1G000660.1.cds13;Parent=CsaV3_1G000660.1
chr1	.	exon	382524	382637	.	-	.	ID=CsaV3_1G000660.1.exon12;Parent=CsaV3_1G000660.1
chr1	.	CDS	382524	382637	.	-	0	ID=CsaV3_1G000660.1.cds12;Parent=CsaV3_1G000660.1
chr1	.	exon	383074	383199	.	-	.	ID=CsaV3_1G000660.1.exon11;Parent=CsaV3_1G000660.1
chr1	.	CDS	383074	383199	.	-	0	ID=CsaV3_1G000660.1.cds11;Parent=CsaV3_1G000660.1
chr1	.	exon	383999	384091	.	-	.	ID=CsaV3_1G000660.1.exon10;Parent=CsaV3_1G000660.1
chr1	.	CDS	383999	384091	.	-	0	ID=CsaV3_1G000660.1.cds10;Parent=CsaV3_1G000660.1
chr1	.	exon	384191	384256	.	-	.	ID=CsaV3_1G000660.1.exon9;Parent=CsaV3_1G000660.1
chr1	.	CDS	384191	384256	.	-	0	ID=CsaV3_1G000660.1.cds9;Parent=CsaV3_1G000660.1
chr1	.	exon	385500	385580	.	-	.	ID=CsaV3_1G000660.1.exon8;Parent=CsaV3_1G000660.1
chr1	.	CDS	385500	385580	.	-	0	ID=CsaV3_1G000660.1.cds8;Parent=CsaV3_1G000660.1
chr1	.	exon	385694	385876	.	-	.	ID=CsaV3_1G000660.1.exon7;Parent=CsaV3_1G000660.1
chr1	.	CDS	385694	385876	.	-	0	ID=CsaV3_1G000660.1.cds7;Parent=CsaV3_1G000660.1
chr1	.	exon	386123	386200	.	-	.	ID=CsaV3_1G000660.1.exon6;Parent=CsaV3_1G000660.1
chr1	.	CDS	386123	386200	.	-	0	ID=CsaV3_1G000660.1.cds6;Parent=CsaV3_1G000660.1
chr1	.	exon	386275	386466	.	-	.	ID=CsaV3_1G000660.1.exon5;Parent=CsaV3_1G000660.1
chr1	.	CDS	386275	386466	.	-	0	ID=CsaV3_1G000660.1.cds5;Parent=CsaV3_1G000660.1
chr1	.	exon	386900	386956	.	-	.	ID=CsaV3_1G000660.1.exon4;Parent=CsaV3_1G000660.1
chr1	.	CDS	386900	386956	.	-	0	ID=CsaV3_1G000660.1.cds4;Parent=CsaV3_1G000660.1
chr1	.	exon	387788	387911	.	-	.	ID=CsaV3_1G000660.1.exon3;Parent=CsaV3_1G000660.1
chr1	.	CDS	387788	387911	.	-	1	ID=CsaV3_1G000660.1.cds3;Parent=CsaV3_1G000660.1
chr1	.	exon	388113	388341	.	-	.	ID=CsaV3_1G000660.1.exon2;Parent=CsaV3_1G000660.1
chr1	.	CDS	388113	388341	.	-	2	ID=CsaV3_1G000660.1.cds2;Parent=CsaV3_1G000660.1
chr1	.	exon	389465	389948	.	-	.	ID=CsaV3_1G000660.1.exon1;Parent=CsaV3_1G000660.1
chr1	.	CDS	389465	389639	.	-	0	ID=CsaV3_1G000660.1.cds1;Parent=CsaV3_1G000660.1
chr1	TBtools	five_prime_UTR	389640	389948	.	-	.	Parent=CsaV3_1G000660.1
chr1	TBtools	gene	394824	398213	.	+	.	ID=CsaV3_1G000670
chr1	.	mRNA	394824	398213	.	+	.	ID=CsaV3_1G000670.1;Parent=CsaV3_1G000670;Name=CsaV3_1G000670.1
chr1	.	exon	394824	395132	.	+	.	ID=CsaV3_1G000670.1.exon1;Parent=CsaV3_1G000670.1
chr1	TBtools	five_prime_UTR	394824	395132	.	+	.	Parent=CsaV3_1G000670.1
chr1	.	exon	395412	395562	.	+	.	ID=CsaV3_1G000670.1.exon2;Parent=CsaV3_1G000670.1
chr1	TBtools	five_prime_UTR	395412	395449	.	+	.	Parent=CsaV3_1G000670.1
chr1	.	CDS	395450	395562	.	+	0	ID=CsaV3_1G000670.1.cds2;Parent=CsaV3_1G000670.1
chr1	.	exon	395736	395784	.	+	.	ID=CsaV3_1G000670.1.exon3;Parent=CsaV3_1G000670.1
chr1	.	CDS	395736	395784	.	+	1	ID=CsaV3_1G000670.1.cds3;Parent=CsaV3_1G000670.1
chr1	.	exon	395899	396081	.	+	.	ID=CsaV3_1G000670.1.exon4;Parent=CsaV3_1G000670.1
chr1	.	CDS	395899	396081	.	+	0	ID=CsaV3_1G000670.1.cds4;Parent=CsaV3_1G000670.1
chr1	.	exon	396269	396343	.	+	.	ID=CsaV3_1G000670.1.exon5;Parent=CsaV3_1G000670.1
chr1	.	CDS	396269	396343	.	+	0	ID=CsaV3_1G000670.1.cds5;Parent=CsaV3_1G000670.1
chr1	.	exon	396440	396625	.	+	.	ID=CsaV3_1G000670.1.exon6;Parent=CsaV3_1G000670.1
chr1	.	CDS	396440	396625	.	+	0	ID=CsaV3_1G000670.1.cds6;Parent=CsaV3_1G000670.1
chr1	.	exon	396868	396956	.	+	.	ID=CsaV3_1G000670.1.exon7;Parent=CsaV3_1G000670.1
chr1	.	CDS	396868	396956	.	+	0	ID=CsaV3_1G000670.1.cds7;Parent=CsaV3_1G000670.1
chr1	.	exon	397037	398213	.	+	.	ID=CsaV3_1G000670.1.exon8;Parent=CsaV3_1G000670.1
chr1	.	CDS	397037	397589	.	+	1	ID=CsaV3_1G000670.1.cds8;Parent=CsaV3_1G000670.1
chr1	TBtools	three_prime_UTR	397590	398213	.	+	.	Parent=CsaV3_1G000670.1
chr1	TBtools	gene	407157	411061	.	+	.	ID=CsaV3_1G000680
chr1	.	mRNA	407157	411061	.	+	.	ID=CsaV3_1G000680.1;Parent=CsaV3_1G000680;Name=CsaV3_1G000680.1
chr1	.	exon	407157	407608	.	+	.	ID=CsaV3_1G000680.1.exon1;Parent=CsaV3_1G000680.1
chr1	TBtools	five_prime_UTR	407157	407400	.	+	.	Parent=CsaV3_1G000680.1
chr1	.	CDS	407401	407608	.	+	0	ID=CsaV3_1G000680.1.cds1;Parent=CsaV3_1G000680.1
chr1	.	exon	408091	408305	.	+	.	ID=CsaV3_1G000680.1.exon2;Parent=CsaV3_1G000680.1
chr1	.	CDS	408091	408305	.	+	2	ID=CsaV3_1G000680.1.cds2;Parent=CsaV3_1G000680.1
chr1	.	exon	408428	408585	.	+	.	ID=CsaV3_1G000680.1.exon3;Parent=CsaV3_1G000680.1
chr1	.	CDS	408428	408585	.	+	0	ID=CsaV3_1G000680.1.cds3;Parent=CsaV3_1G000680.1
chr1	.	exon	408770	408957	.	+	.	ID=CsaV3_1G000680.1.exon4;Parent=CsaV3_1G000680.1
chr1	.	CDS	408770	408957	.	+	1	ID=CsaV3_1G000680.1.cds4;Parent=CsaV3_1G000680.1
chr1	.	exon	409035	409287	.	+	.	ID=CsaV3_1G000680.1.exon5;Parent=CsaV3_1G000680.1
chr1	.	CDS	409035	409287	.	+	2	ID=CsaV3_1G000680.1.cds5;Parent=CsaV3_1G000680.1
chr1	.	exon	409563	409711	.	+	.	ID=CsaV3_1G000680.1.exon6;Parent=CsaV3_1G000680.1
chr1	.	CDS	409563	409711	.	+	1	ID=CsaV3_1G000680.1.cds6;Parent=CsaV3_1G000680.1
chr1	.	exon	409834	409968	.	+	.	ID=CsaV3_1G000680.1.exon7;Parent=CsaV3_1G000680.1
chr1	.	CDS	409834	409968	.	+	2	ID=CsaV3_1G000680.1.cds7;Parent=CsaV3_1G000680.1
chr1	.	exon	410326	411061	.	+	.	ID=CsaV3_1G000680.1.exon8;Parent=CsaV3_1G000680.1
chr1	.	CDS	410326	410678	.	+	2	ID=CsaV3_1G000680.1.cds8;Parent=CsaV3_1G000680.1
chr1	TBtools	three_prime_UTR	410679	411061	.	+	.	Parent=CsaV3_1G000680.1
chr1	TBtools	gene	411387	414207	.	+	.	ID=CsaV3_1G000690
chr1	.	mRNA	411387	414207	.	+	.	ID=CsaV3_1G000690.1;Parent=CsaV3_1G000690;Name=CsaV3_1G000690.1
chr1	.	exon	411387	411919	.	+	.	ID=CsaV3_1G000690.1.exon1;Parent=CsaV3_1G000690.1
chr1	TBtools	five_prime_UTR	411387	411801	.	+	.	Parent=CsaV3_1G000690.1
chr1	.	CDS	411802	411919	.	+	0	ID=CsaV3_1G000690.1.cds1;Parent=CsaV3_1G000690.1
chr1	.	exon	412607	412752	.	+	.	ID=CsaV3_1G000690.1.exon2;Parent=CsaV3_1G000690.1
chr1	.	CDS	412607	412752	.	+	2	ID=CsaV3_1G000690.1.cds2;Parent=CsaV3_1G000690.1
chr1	.	exon	412844	412963	.	+	.	ID=CsaV3_1G000690.1.exon3;Parent=CsaV3_1G000690.1
chr1	.	CDS	412844	412963	.	+	0	ID=CsaV3_1G000690.1.cds3;Parent=CsaV3_1G000690.1
chr1	.	exon	413045	413212	.	+	.	ID=CsaV3_1G000690.1.exon4;Parent=CsaV3_1G000690.1
chr1	.	CDS	413045	413212	.	+	0	ID=CsaV3_1G000690.1.cds4;Parent=CsaV3_1G000690.1
chr1	.	exon	413589	413678	.	+	.	ID=CsaV3_1G000690.1.exon5;Parent=CsaV3_1G000690.1
chr1	.	CDS	413589	413678	.	+	0	ID=CsaV3_1G000690.1.cds5;Parent=CsaV3_1G000690.1
chr1	.	exon	413781	414207	.	+	.	ID=CsaV3_1G000690.1.exon6;Parent=CsaV3_1G000690.1
chr1	.	CDS	413781	413882	.	+	0	ID=CsaV3_1G000690.1.cds6;Parent=CsaV3_1G000690.1
chr1	TBtools	three_prime_UTR	413883	414207	.	+	.	Parent=CsaV3_1G000690.1
chr1	TBtools	gene	417967	422027	.	-	.	ID=CsaV3_1G000700
chr1	EVM	mRNA	417967	422027	.	-	.	ID=CsaV3_1G000700.1;Parent=CsaV3_1G000700;Name=CsaV3_1G000700.1
chr1	EVM	exon	417967	418188	.	-	.	ID=CsaV3_1G000700.1.exon11;Parent=CsaV3_1G000700.1
chr1	EVM	CDS	417967	418188	.	-	0	ID=CsaV3_1G000700.1.cds11;Parent=CsaV3_1G000700.1
chr1	EVM	exon	418542	418682	.	-	.	ID=CsaV3_1G000700.1.exon10;Parent=CsaV3_1G000700.1
chr1	EVM	CDS	418542	418682	.	-	0	ID=CsaV3_1G000700.1.cds10;Parent=CsaV3_1G000700.1
chr1	EVM	exon	418760	418834	.	-	.	ID=CsaV3_1G000700.1.exon9;Parent=CsaV3_1G000700.1
chr1	EVM	CDS	418760	418834	.	-	0	ID=CsaV3_1G000700.1.cds9;Parent=CsaV3_1G000700.1
chr1	EVM	exon	419538	419711	.	-	.	ID=CsaV3_1G000700.1.exon8;Parent=CsaV3_1G000700.1
chr1	EVM	CDS	419538	419711	.	-	0	ID=CsaV3_1G000700.1.cds8;Parent=CsaV3_1G000700.1
chr1	EVM	exon	419889	420044	.	-	.	ID=CsaV3_1G000700.1.exon7;Parent=CsaV3_1G000700.1
chr1	EVM	CDS	419889	420044	.	-	0	ID=CsaV3_1G000700.1.cds7;Parent=CsaV3_1G000700.1
chr1	EVM	exon	420248	420355	.	-	.	ID=CsaV3_1G000700.1.exon6;Parent=CsaV3_1G000700.1
chr1	EVM	CDS	420248	420355	.	-	0	ID=CsaV3_1G000700.1.cds6;Parent=CsaV3_1G000700.1
chr1	EVM	exon	420496	420562	.	-	.	ID=CsaV3_1G000700.1.exon5;Parent=CsaV3_1G000700.1
chr1	EVM	CDS	420496	420562	.	-	1	ID=CsaV3_1G000700.1.cds5;Parent=CsaV3_1G000700.1
chr1	EVM	exon	420702	420904	.	-	.	ID=CsaV3_1G000700.1.exon4;Parent=CsaV3_1G000700.1
chr1	EVM	CDS	420702	420904	.	-	0	ID=CsaV3_1G000700.1.cds4;Parent=CsaV3_1G000700.1
chr1	EVM	exon	421037	421115	.	-	.	ID=CsaV3_1G000700.1.exon3;Parent=CsaV3_1G000700.1
chr1	EVM	CDS	421037	421115	.	-	1	ID=CsaV3_1G000700.1.cds3;Parent=CsaV3_1G000700.1
chr1	EVM	exon	421491	421626	.	-	.	ID=CsaV3_1G000700.1.exon2;Parent=CsaV3_1G000700.1
chr1	EVM	CDS	421491	421626	.	-	2	ID=CsaV3_1G000700.1.cds2;Parent=CsaV3_1G000700.1
chr1	EVM	exon	421931	422027	.	-	.	ID=CsaV3_1G000700.1.exon1;Parent=CsaV3_1G000700.1
chr1	EVM	CDS	421931	422027	.	-	0	ID=CsaV3_1G000700.1.cds1;Parent=CsaV3_1G000700.1
chr1	TBtools	gene	422519	426993	.	-	.	ID=CsaV3_1G000710
chr1	EVM	mRNA	422519	426993	.	-	.	ID=CsaV3_1G000710.1;Parent=CsaV3_1G000710;Name=CsaV3_1G000710.1
chr1	EVM	exon	422519	422737	.	-	.	ID=CsaV3_1G000710.1.exon11;Parent=CsaV3_1G000710.1
chr1	EVM	CDS	422519	422737	.	-	0	ID=CsaV3_1G000710.1.cds11;Parent=CsaV3_1G000710.1
chr1	EVM	exon	423184	423324	.	-	.	ID=CsaV3_1G000710.1.exon10;Parent=CsaV3_1G000710.1
chr1	EVM	CDS	423184	423324	.	-	0	ID=CsaV3_1G000710.1.cds10;Parent=CsaV3_1G000710.1
chr1	EVM	exon	423401	423475	.	-	.	ID=CsaV3_1G000710.1.exon9;Parent=CsaV3_1G000710.1
chr1	EVM	CDS	423401	423475	.	-	0	ID=CsaV3_1G000710.1.cds9;Parent=CsaV3_1G000710.1
chr1	EVM	exon	423858	424031	.	-	.	ID=CsaV3_1G000710.1.exon8;Parent=CsaV3_1G000710.1
chr1	EVM	CDS	423858	424031	.	-	0	ID=CsaV3_1G000710.1.cds8;Parent=CsaV3_1G000710.1
chr1	EVM	exon	424290	424445	.	-	.	ID=CsaV3_1G000710.1.exon7;Parent=CsaV3_1G000710.1
chr1	EVM	CDS	424290	424445	.	-	0	ID=CsaV3_1G000710.1.cds7;Parent=CsaV3_1G000710.1
chr1	EVM	exon	424580	424687	.	-	.	ID=CsaV3_1G000710.1.exon6;Parent=CsaV3_1G000710.1
chr1	EVM	CDS	424580	424687	.	-	0	ID=CsaV3_1G000710.1.cds6;Parent=CsaV3_1G000710.1
chr1	EVM	exon	425114	425180	.	-	.	ID=CsaV3_1G000710.1.exon5;Parent=CsaV3_1G000710.1
chr1	EVM	CDS	425114	425180	.	-	1	ID=CsaV3_1G000710.1.cds5;Parent=CsaV3_1G000710.1
chr1	EVM	exon	425326	425528	.	-	.	ID=CsaV3_1G000710.1.exon4;Parent=CsaV3_1G000710.1
chr1	EVM	CDS	425326	425528	.	-	0	ID=CsaV3_1G000710.1.cds4;Parent=CsaV3_1G000710.1
chr1	EVM	exon	425600	425678	.	-	.	ID=CsaV3_1G000710.1.exon3;Parent=CsaV3_1G000710.1
chr1	EVM	CDS	425600	425678	.	-	1	ID=CsaV3_1G000710.1.cds3;Parent=CsaV3_1G000710.1
chr1	EVM	exon	425846	425981	.	-	.	ID=CsaV3_1G000710.1.exon2;Parent=CsaV3_1G000710.1
chr1	EVM	CDS	425846	425981	.	-	2	ID=CsaV3_1G000710.1.cds2;Parent=CsaV3_1G000710.1
chr1	EVM	exon	426906	426993	.	-	.	ID=CsaV3_1G000710.1.exon1;Parent=CsaV3_1G000710.1
chr1	EVM	CDS	426906	426993	.	-	0	ID=CsaV3_1G000710.1.cds1;Parent=CsaV3_1G000710.1
chr1	TBtools	gene	433361	446871	.	-	.	ID=CsaV3_1G000740
chr1	.	mRNA	433361	446871	.	-	.	ID=CsaV3_1G000740.1;Parent=CsaV3_1G000740;Name=CsaV3_1G000740.1
chr1	.	exon	433361	441385	.	-	.	ID=CsaV3_1G000740.1.exon12;Parent=CsaV3_1G000740.1
chr1	TBtools	three_prime_UTR	433361	440967	.	-	.	Parent=CsaV3_1G000740.1
chr1	.	CDS	440968	441385	.	-	1	ID=CsaV3_1G000740.1.cds12;Parent=CsaV3_1G000740.1
chr1	.	exon	441963	442114	.	-	.	ID=CsaV3_1G000740.1.exon11;Parent=CsaV3_1G000740.1
chr1	.	CDS	441963	442114	.	-	0	ID=CsaV3_1G000740.1.cds11;Parent=CsaV3_1G000740.1
chr1	.	exon	442229	442279	.	-	.	ID=CsaV3_1G000740.1.exon10;Parent=CsaV3_1G000740.1
chr1	.	CDS	442229	442279	.	-	0	ID=CsaV3_1G000740.1.cds10;Parent=CsaV3_1G000740.1
chr1	.	exon	442367	442543	.	-	.	ID=CsaV3_1G000740.1.exon9;Parent=CsaV3_1G000740.1
chr1	.	CDS	442367	442543	.	-	0	ID=CsaV3_1G000740.1.cds9;Parent=CsaV3_1G000740.1
chr1	.	exon	442907	442999	.	-	.	ID=CsaV3_1G000740.1.exon8;Parent=CsaV3_1G000740.1
chr1	.	CDS	442907	442999	.	-	0	ID=CsaV3_1G000740.1.cds8;Parent=CsaV3_1G000740.1
chr1	.	exon	443492	443558	.	-	.	ID=CsaV3_1G000740.1.exon7;Parent=CsaV3_1G000740.1
chr1	.	CDS	443492	443558	.	-	1	ID=CsaV3_1G000740.1.cds7;Parent=CsaV3_1G000740.1
chr1	.	exon	443738	443811	.	-	.	ID=CsaV3_1G000740.1.exon6;Parent=CsaV3_1G000740.1
chr1	.	CDS	443738	443811	.	-	0	ID=CsaV3_1G000740.1.cds6;Parent=CsaV3_1G000740.1
chr1	.	exon	444181	444262	.	-	.	ID=CsaV3_1G000740.1.exon5;Parent=CsaV3_1G000740.1
chr1	.	CDS	444181	444262	.	-	1	ID=CsaV3_1G000740.1.cds5;Parent=CsaV3_1G000740.1
chr1	.	exon	444815	444888	.	-	.	ID=CsaV3_1G000740.1.exon4;Parent=CsaV3_1G000740.1
chr1	.	CDS	444815	444888	.	-	0	ID=CsaV3_1G000740.1.cds4;Parent=CsaV3_1G000740.1
chr1	.	exon	445510	445539	.	-	.	ID=CsaV3_1G000740.1.exon3;Parent=CsaV3_1G000740.1
chr1	.	CDS	445510	445539	.	-	0	ID=CsaV3_1G000740.1.cds3;Parent=CsaV3_1G000740.1
chr1	.	exon	445638	445697	.	-	.	ID=CsaV3_1G000740.1.exon2;Parent=CsaV3_1G000740.1
chr1	.	CDS	445638	445697	.	-	0	ID=CsaV3_1G000740.1.cds2;Parent=CsaV3_1G000740.1
chr1	.	exon	445818	446871	.	-	.	ID=CsaV3_1G000740.1.exon1;Parent=CsaV3_1G000740.1
chr1	.	CDS	445818	446714	.	-	0	ID=CsaV3_1G000740.1.cds1;Parent=CsaV3_1G000740.1
chr1	TBtools	five_prime_UTR	446715	446871	.	-	.	Parent=CsaV3_1G000740.1
chr1	TBtools	gene	447130	450040	.	-	.	ID=CsaV3_1G000750
chr1	.	mRNA	447130	450040	.	-	.	ID=CsaV3_1G000750.1;Parent=CsaV3_1G000750;Name=CsaV3_1G000750.1
chr1	.	exon	447130	447828	.	-	.	ID=CsaV3_1G000750.1.exon6;Parent=CsaV3_1G000750.1
chr1	TBtools	three_prime_UTR	447130	447528	.	-	.	Parent=CsaV3_1G000750.1
chr1	.	CDS	447529	447828	.	-	0	ID=CsaV3_1G000750.1.cds6;Parent=CsaV3_1G000750.1
chr1	.	exon	447999	448142	.	-	.	ID=CsaV3_1G000750.1.exon5;Parent=CsaV3_1G000750.1
chr1	.	CDS	447999	448142	.	-	0	ID=CsaV3_1G000750.1.cds5;Parent=CsaV3_1G000750.1
chr1	.	exon	448236	449105	.	-	.	ID=CsaV3_1G000750.1.exon4;Parent=CsaV3_1G000750.1
chr1	.	CDS	448236	449105	.	-	0	ID=CsaV3_1G000750.1.cds4;Parent=CsaV3_1G000750.1
chr1	.	exon	449391	449459	.	-	.	ID=CsaV3_1G000750.1.exon3;Parent=CsaV3_1G000750.1
chr1	.	CDS	449391	449459	.	-	0	ID=CsaV3_1G000750.1.cds3;Parent=CsaV3_1G000750.1
chr1	.	exon	449551	449630	.	-	.	ID=CsaV3_1G000750.1.exon2;Parent=CsaV3_1G000750.1
chr1	.	CDS	449551	449595	.	-	0	ID=CsaV3_1G000750.1.cds2;Parent=CsaV3_1G000750.1
chr1	TBtools	five_prime_UTR	449596	449630	.	-	.	Parent=CsaV3_1G000750.1
chr1	.	exon	449728	450040	.	-	.	ID=CsaV3_1G000750.1.exon1;Parent=CsaV3_1G000750.1
chr1	TBtools	five_prime_UTR	449728	450040	.	-	.	Parent=CsaV3_1G000750.1
chr1	TBtools	gene	450196	483763	.	-	.	ID=CsaV3_1G000760
chr1	.	mRNA	450196	483763	.	-	.	ID=CsaV3_1G000760.1;Parent=CsaV3_1G000760;Name=CsaV3_1G000760.1
chr1	.	exon	450196	450903	.	-	.	ID=CsaV3_1G000760.1.exon51;Parent=CsaV3_1G000760.1
chr1	TBtools	three_prime_UTR	450196	450666	.	-	.	Parent=CsaV3_1G000760.1
chr1	.	CDS	450667	450903	.	-	0	ID=CsaV3_1G000760.1.cds51;Parent=CsaV3_1G000760.1
chr1	.	exon	450994	451176	.	-	.	ID=CsaV3_1G000760.1.exon50;Parent=CsaV3_1G000760.1
chr1	.	CDS	450994	451176	.	-	0	ID=CsaV3_1G000760.1.cds50;Parent=CsaV3_1G000760.1
chr1	.	exon	451274	451324	.	-	.	ID=CsaV3_1G000760.1.exon49;Parent=CsaV3_1G000760.1
chr1	.	CDS	451274	451324	.	-	0	ID=CsaV3_1G000760.1.cds49;Parent=CsaV3_1G000760.1
chr1	.	exon	451727	451846	.	-	.	ID=CsaV3_1G000760.1.exon48;Parent=CsaV3_1G000760.1
chr1	.	CDS	451727	451846	.	-	0	ID=CsaV3_1G000760.1.cds48;Parent=CsaV3_1G000760.1
chr1	.	exon	452397	452499	.	-	.	ID=CsaV3_1G000760.1.exon47;Parent=CsaV3_1G000760.1
chr1	.	CDS	452397	452499	.	-	1	ID=CsaV3_1G000760.1.cds47;Parent=CsaV3_1G000760.1
chr1	.	exon	452601	452759	.	-	.	ID=CsaV3_1G000760.1.exon46;Parent=CsaV3_1G000760.1
chr1	.	CDS	452601	452759	.	-	1	ID=CsaV3_1G000760.1.cds46;Parent=CsaV3_1G000760.1
chr1	.	exon	453098	453186	.	-	.	ID=CsaV3_1G000760.1.exon45;Parent=CsaV3_1G000760.1
chr1	.	CDS	453098	453186	.	-	0	ID=CsaV3_1G000760.1.cds45;Parent=CsaV3_1G000760.1
chr1	.	exon	453285	453398	.	-	.	ID=CsaV3_1G000760.1.exon44;Parent=CsaV3_1G000760.1
chr1	.	CDS	453285	453398	.	-	0	ID=CsaV3_1G000760.1.cds44;Parent=CsaV3_1G000760.1
chr1	.	exon	454257	454415	.	-	.	ID=CsaV3_1G000760.1.exon43;Parent=CsaV3_1G000760.1
chr1	.	CDS	454257	454415	.	-	0	ID=CsaV3_1G000760.1.cds43;Parent=CsaV3_1G000760.1
chr1	.	exon	454859	454906	.	-	.	ID=CsaV3_1G000760.1.exon42;Parent=CsaV3_1G000760.1
chr1	.	CDS	454859	454906	.	-	0	ID=CsaV3_1G000760.1.cds42;Parent=CsaV3_1G000760.1
chr1	.	exon	455007	455183	.	-	.	ID=CsaV3_1G000760.1.exon41;Parent=CsaV3_1G000760.1
chr1	.	CDS	455007	455183	.	-	0	ID=CsaV3_1G000760.1.cds41;Parent=CsaV3_1G000760.1
chr1	.	exon	455262	455314	.	-	.	ID=CsaV3_1G000760.1.exon40;Parent=CsaV3_1G000760.1
chr1	.	CDS	455262	455314	.	-	2	ID=CsaV3_1G000760.1.cds40;Parent=CsaV3_1G000760.1
chr1	.	exon	455425	455537	.	-	.	ID=CsaV3_1G000760.1.exon39;Parent=CsaV3_1G000760.1
chr1	.	CDS	455425	455537	.	-	1	ID=CsaV3_1G000760.1.cds39;Parent=CsaV3_1G000760.1
chr1	.	exon	455973	456056	.	-	.	ID=CsaV3_1G000760.1.exon38;Parent=CsaV3_1G000760.1
chr1	.	CDS	455973	456056	.	-	1	ID=CsaV3_1G000760.1.cds38;Parent=CsaV3_1G000760.1
chr1	.	exon	456146	456261	.	-	.	ID=CsaV3_1G000760.1.exon37;Parent=CsaV3_1G000760.1
chr1	.	CDS	456146	456261	.	-	0	ID=CsaV3_1G000760.1.cds37;Parent=CsaV3_1G000760.1
chr1	.	exon	456760	456879	.	-	.	ID=CsaV3_1G000760.1.exon36;Parent=CsaV3_1G000760.1
chr1	.	CDS	456760	456879	.	-	0	ID=CsaV3_1G000760.1.cds36;Parent=CsaV3_1G000760.1
chr1	.	exon	457611	457728	.	-	.	ID=CsaV3_1G000760.1.exon35;Parent=CsaV3_1G000760.1
chr1	.	CDS	457611	457728	.	-	1	ID=CsaV3_1G000760.1.cds35;Parent=CsaV3_1G000760.1
chr1	.	exon	458886	459054	.	-	.	ID=CsaV3_1G000760.1.exon34;Parent=CsaV3_1G000760.1
chr1	.	CDS	458886	459054	.	-	2	ID=CsaV3_1G000760.1.cds34;Parent=CsaV3_1G000760.1
chr1	.	exon	459137	459205	.	-	.	ID=CsaV3_1G000760.1.exon33;Parent=CsaV3_1G000760.1
chr1	.	CDS	459137	459205	.	-	2	ID=CsaV3_1G000760.1.cds33;Parent=CsaV3_1G000760.1
chr1	.	exon	459337	459471	.	-	.	ID=CsaV3_1G000760.1.exon32;Parent=CsaV3_1G000760.1
chr1	.	CDS	459337	459471	.	-	2	ID=CsaV3_1G000760.1.cds32;Parent=CsaV3_1G000760.1
chr1	.	exon	461790	461899	.	-	.	ID=CsaV3_1G000760.1.exon31;Parent=CsaV3_1G000760.1
chr1	.	CDS	461790	461899	.	-	1	ID=CsaV3_1G000760.1.cds31;Parent=CsaV3_1G000760.1
chr1	.	exon	461985	462145	.	-	.	ID=CsaV3_1G000760.1.exon30;Parent=CsaV3_1G000760.1
chr1	.	CDS	461985	462145	.	-	0	ID=CsaV3_1G000760.1.cds30;Parent=CsaV3_1G000760.1
chr1	.	exon	462262	462352	.	-	.	ID=CsaV3_1G000760.1.exon29;Parent=CsaV3_1G000760.1
chr1	.	CDS	462262	462352	.	-	1	ID=CsaV3_1G000760.1.cds29;Parent=CsaV3_1G000760.1
chr1	.	exon	462430	462527	.	-	.	ID=CsaV3_1G000760.1.exon28;Parent=CsaV3_1G000760.1
chr1	.	CDS	462430	462527	.	-	0	ID=CsaV3_1G000760.1.cds28;Parent=CsaV3_1G000760.1
chr1	.	exon	462675	462795	.	-	.	ID=CsaV3_1G000760.1.exon27;Parent=CsaV3_1G000760.1
chr1	.	CDS	462675	462795	.	-	1	ID=CsaV3_1G000760.1.cds27;Parent=CsaV3_1G000760.1
chr1	.	exon	462892	463052	.	-	.	ID=CsaV3_1G000760.1.exon26;Parent=CsaV3_1G000760.1
chr1	.	CDS	462892	463052	.	-	0	ID=CsaV3_1G000760.1.cds26;Parent=CsaV3_1G000760.1
chr1	.	exon	463145	463226	.	-	.	ID=CsaV3_1G000760.1.exon25;Parent=CsaV3_1G000760.1
chr1	.	CDS	463145	463226	.	-	1	ID=CsaV3_1G000760.1.cds25;Parent=CsaV3_1G000760.1
chr1	.	exon	463385	463482	.	-	.	ID=CsaV3_1G000760.1.exon24;Parent=CsaV3_1G000760.1
chr1	.	CDS	463385	463482	.	-	0	ID=CsaV3_1G000760.1.cds24;Parent=CsaV3_1G000760.1
chr1	.	exon	464145	464172	.	-	.	ID=CsaV3_1G000760.1.exon23;Parent=CsaV3_1G000760.1
chr1	.	CDS	464145	464172	.	-	1	ID=CsaV3_1G000760.1.cds23;Parent=CsaV3_1G000760.1
chr1	.	exon	465093	465178	.	-	.	ID=CsaV3_1G000760.1.exon22;Parent=CsaV3_1G000760.1
chr1	.	CDS	465093	465178	.	-	0	ID=CsaV3_1G000760.1.cds22;Parent=CsaV3_1G000760.1
chr1	.	exon	465424	465510	.	-	.	ID=CsaV3_1G000760.1.exon21;Parent=CsaV3_1G000760.1
chr1	.	CDS	465424	465510	.	-	0	ID=CsaV3_1G000760.1.cds21;Parent=CsaV3_1G000760.1
chr1	.	exon	465660	465709	.	-	.	ID=CsaV3_1G000760.1.exon20;Parent=CsaV3_1G000760.1
chr1	.	CDS	465660	465709	.	-	2	ID=CsaV3_1G000760.1.cds20;Parent=CsaV3_1G000760.1
chr1	.	exon	466513	466594	.	-	.	ID=CsaV3_1G000760.1.exon19;Parent=CsaV3_1G000760.1
chr1	.	CDS	466513	466594	.	-	0	ID=CsaV3_1G000760.1.cds19;Parent=CsaV3_1G000760.1
chr1	.	exon	466699	466759	.	-	.	ID=CsaV3_1G000760.1.exon18;Parent=CsaV3_1G000760.1
chr1	.	CDS	466699	466759	.	-	1	ID=CsaV3_1G000760.1.cds18;Parent=CsaV3_1G000760.1
chr1	.	exon	467531	467583	.	-	.	ID=CsaV3_1G000760.1.exon17;Parent=CsaV3_1G000760.1
chr1	.	CDS	467531	467583	.	-	0	ID=CsaV3_1G000760.1.cds17;Parent=CsaV3_1G000760.1
chr1	.	exon	467671	467860	.	-	.	ID=CsaV3_1G000760.1.exon16;Parent=CsaV3_1G000760.1
chr1	.	CDS	467671	467860	.	-	1	ID=CsaV3_1G000760.1.cds16;Parent=CsaV3_1G000760.1
chr1	.	exon	468046	468169	.	-	.	ID=CsaV3_1G000760.1.exon15;Parent=CsaV3_1G000760.1
chr1	.	CDS	468046	468169	.	-	2	ID=CsaV3_1G000760.1.cds15;Parent=CsaV3_1G000760.1
chr1	.	exon	468257	468359	.	-	.	ID=CsaV3_1G000760.1.exon14;Parent=CsaV3_1G000760.1
chr1	.	CDS	468257	468359	.	-	0	ID=CsaV3_1G000760.1.cds14;Parent=CsaV3_1G000760.1
chr1	.	exon	468451	468543	.	-	.	ID=CsaV3_1G000760.1.exon13;Parent=CsaV3_1G000760.1
chr1	.	CDS	468451	468543	.	-	0	ID=CsaV3_1G000760.1.cds13;Parent=CsaV3_1G000760.1
chr1	.	exon	472087	472165	.	-	.	ID=CsaV3_1G000760.1.exon12;Parent=CsaV3_1G000760.1
chr1	.	CDS	472087	472165	.	-	1	ID=CsaV3_1G000760.1.cds12;Parent=CsaV3_1G000760.1
chr1	.	exon	472242	472318	.	-	.	ID=CsaV3_1G000760.1.exon11;Parent=CsaV3_1G000760.1
chr1	.	CDS	472242	472318	.	-	0	ID=CsaV3_1G000760.1.cds11;Parent=CsaV3_1G000760.1
chr1	.	exon	472875	473003	.	-	.	ID=CsaV3_1G000760.1.exon10;Parent=CsaV3_1G000760.1
chr1	.	CDS	472875	473003	.	-	0	ID=CsaV3_1G000760.1.cds10;Parent=CsaV3_1G000760.1
chr1	.	exon	473860	473977	.	-	.	ID=CsaV3_1G000760.1.exon9;Parent=CsaV3_1G000760.1
chr1	.	CDS	473860	473977	.	-	1	ID=CsaV3_1G000760.1.cds9;Parent=CsaV3_1G000760.1
chr1	.	exon	474072	474169	.	-	.	ID=CsaV3_1G000760.1.exon8;Parent=CsaV3_1G000760.1
chr1	.	CDS	474072	474169	.	-	0	ID=CsaV3_1G000760.1.cds8;Parent=CsaV3_1G000760.1
chr1	.	exon	475853	475942	.	-	.	ID=CsaV3_1G000760.1.exon7;Parent=CsaV3_1G000760.1
chr1	.	CDS	475853	475942	.	-	0	ID=CsaV3_1G000760.1.cds7;Parent=CsaV3_1G000760.1
chr1	.	exon	476704	476829	.	-	.	ID=CsaV3_1G000760.1.exon6;Parent=CsaV3_1G000760.1
chr1	.	CDS	476704	476829	.	-	0	ID=CsaV3_1G000760.1.cds6;Parent=CsaV3_1G000760.1
chr1	.	exon	479239	479349	.	-	.	ID=CsaV3_1G000760.1.exon5;Parent=CsaV3_1G000760.1
chr1	.	CDS	479239	479349	.	-	0	ID=CsaV3_1G000760.1.cds5;Parent=CsaV3_1G000760.1
chr1	.	exon	479445	479568	.	-	.	ID=CsaV3_1G000760.1.exon4;Parent=CsaV3_1G000760.1
chr1	.	CDS	479445	479568	.	-	1	ID=CsaV3_1G000760.1.cds4;Parent=CsaV3_1G000760.1
chr1	.	exon	482119	482282	.	-	.	ID=CsaV3_1G000760.1.exon3;Parent=CsaV3_1G000760.1
chr1	.	CDS	482119	482282	.	-	0	ID=CsaV3_1G000760.1.cds3;Parent=CsaV3_1G000760.1
chr1	.	exon	482437	482534	.	-	.	ID=CsaV3_1G000760.1.exon2;Parent=CsaV3_1G000760.1
chr1	.	CDS	482437	482534	.	-	2	ID=CsaV3_1G000760.1.cds2;Parent=CsaV3_1G000760.1
chr1	.	exon	483144	483763	.	-	.	ID=CsaV3_1G000760.1.exon1;Parent=CsaV3_1G000760.1
chr1	.	CDS	483144	483351	.	-	0	ID=CsaV3_1G000760.1.cds1;Parent=CsaV3_1G000760.1
chr1	TBtools	five_prime_UTR	483352	483763	.	-	.	Parent=CsaV3_1G000760.1
chr1	TBtools	gene	485025	487141	.	+	.	ID=CsaV3_1G000770
chr1	.	mRNA	485025	487141	.	+	.	ID=CsaV3_1G000770.1;Parent=CsaV3_1G000770;Name=CsaV3_1G000770.1
chr1	.	exon	485025	485094	.	+	.	ID=CsaV3_1G000770.1.exon1;Parent=CsaV3_1G000770.1
chr1	TBtools	five_prime_UTR	485025	485094	.	+	.	Parent=CsaV3_1G000770.1
chr1	.	exon	485643	485997	.	+	.	ID=CsaV3_1G000770.1.exon2;Parent=CsaV3_1G000770.1
chr1	TBtools	five_prime_UTR	485643	485691	.	+	.	Parent=CsaV3_1G000770.1
chr1	.	CDS	485692	485997	.	+	0	ID=CsaV3_1G000770.1.cds2;Parent=CsaV3_1G000770.1
chr1	.	exon	486542	487141	.	+	.	ID=CsaV3_1G000770.1.exon3;Parent=CsaV3_1G000770.1
chr1	.	CDS	486542	486826	.	+	0	ID=CsaV3_1G000770.1.cds3;Parent=CsaV3_1G000770.1
chr1	TBtools	three_prime_UTR	486827	487141	.	+	.	Parent=CsaV3_1G000770.1
chr1	TBtools	gene	487333	489820	.	-	.	ID=CsaV3_1G000780
chr1	.	mRNA	487333	489820	.	-	.	ID=CsaV3_1G000780.1;Parent=CsaV3_1G000780;Name=CsaV3_1G000780.1
chr1	.	exon	487333	489820	.	-	.	ID=CsaV3_1G000780.1.exon1;Parent=CsaV3_1G000780.1
chr1	TBtools	three_prime_UTR	487333	487834	.	-	.	Parent=CsaV3_1G000780.1
chr1	.	CDS	487835	489499	.	-	0	ID=CsaV3_1G000780.1.cds1;Parent=CsaV3_1G000780.1
chr1	TBtools	five_prime_UTR	489500	489820	.	-	.	Parent=CsaV3_1G000780.1
chr1	TBtools	gene	495596	503020	.	+	.	ID=CsaV3_1G000790
chr1	.	mRNA	495596	503020	.	+	.	ID=CsaV3_1G000790.1;Parent=CsaV3_1G000790;Name=CsaV3_1G000790.1
chr1	.	exon	495596	495956	.	+	.	ID=CsaV3_1G000790.1.exon1;Parent=CsaV3_1G000790.1
chr1	TBtools	five_prime_UTR	495596	495824	.	+	.	Parent=CsaV3_1G000790.1
chr1	.	CDS	495825	495956	.	+	0	ID=CsaV3_1G000790.1.cds1;Parent=CsaV3_1G000790.1
chr1	.	exon	496339	496425	.	+	.	ID=CsaV3_1G000790.1.exon2;Parent=CsaV3_1G000790.1
chr1	.	CDS	496339	496425	.	+	0	ID=CsaV3_1G000790.1.cds2;Parent=CsaV3_1G000790.1
chr1	.	exon	496526	496594	.	+	.	ID=CsaV3_1G000790.1.exon3;Parent=CsaV3_1G000790.1
chr1	.	CDS	496526	496594	.	+	0	ID=CsaV3_1G000790.1.cds3;Parent=CsaV3_1G000790.1
chr1	.	exon	496681	496813	.	+	.	ID=CsaV3_1G000790.1.exon4;Parent=CsaV3_1G000790.1
chr1	.	CDS	496681	496813	.	+	0	ID=CsaV3_1G000790.1.cds4;Parent=CsaV3_1G000790.1
chr1	.	exon	496900	496946	.	+	.	ID=CsaV3_1G000790.1.exon5;Parent=CsaV3_1G000790.1
chr1	.	CDS	496900	496946	.	+	2	ID=CsaV3_1G000790.1.cds5;Parent=CsaV3_1G000790.1
chr1	.	exon	497066	497152	.	+	.	ID=CsaV3_1G000790.1.exon6;Parent=CsaV3_1G000790.1
chr1	.	CDS	497066	497152	.	+	0	ID=CsaV3_1G000790.1.cds6;Parent=CsaV3_1G000790.1
chr1	.	exon	497240	497301	.	+	.	ID=CsaV3_1G000790.1.exon7;Parent=CsaV3_1G000790.1
chr1	.	CDS	497240	497301	.	+	0	ID=CsaV3_1G000790.1.cds7;Parent=CsaV3_1G000790.1
chr1	.	exon	497565	497607	.	+	.	ID=CsaV3_1G000790.1.exon8;Parent=CsaV3_1G000790.1
chr1	.	CDS	497565	497607	.	+	1	ID=CsaV3_1G000790.1.cds8;Parent=CsaV3_1G000790.1
chr1	.	exon	497714	497794	.	+	.	ID=CsaV3_1G000790.1.exon9;Parent=CsaV3_1G000790.1
chr1	.	CDS	497714	497794	.	+	0	ID=CsaV3_1G000790.1.cds9;Parent=CsaV3_1G000790.1
chr1	.	exon	497889	498005	.	+	.	ID=CsaV3_1G000790.1.exon10;Parent=CsaV3_1G000790.1
chr1	.	CDS	497889	498005	.	+	0	ID=CsaV3_1G000790.1.cds10;Parent=CsaV3_1G000790.1
chr1	.	exon	498562	498667	.	+	.	ID=CsaV3_1G000790.1.exon11;Parent=CsaV3_1G000790.1
chr1	.	CDS	498562	498667	.	+	0	ID=CsaV3_1G000790.1.cds11;Parent=CsaV3_1G000790.1
chr1	.	exon	499697	499763	.	+	.	ID=CsaV3_1G000790.1.exon12;Parent=CsaV3_1G000790.1
chr1	.	CDS	499697	499763	.	+	2	ID=CsaV3_1G000790.1.cds12;Parent=CsaV3_1G000790.1
chr1	.	exon	499943	499985	.	+	.	ID=CsaV3_1G000790.1.exon13;Parent=CsaV3_1G000790.1
chr1	.	CDS	499943	499985	.	+	1	ID=CsaV3_1G000790.1.cds13;Parent=CsaV3_1G000790.1
chr1	.	exon	500139	500384	.	+	.	ID=CsaV3_1G000790.1.exon14;Parent=CsaV3_1G000790.1
chr1	.	CDS	500139	500384	.	+	0	ID=CsaV3_1G000790.1.cds14;Parent=CsaV3_1G000790.1
chr1	.	exon	500461	500622	.	+	.	ID=CsaV3_1G000790.1.exon15;Parent=CsaV3_1G000790.1
chr1	.	CDS	500461	500622	.	+	0	ID=CsaV3_1G000790.1.cds15;Parent=CsaV3_1G000790.1
chr1	.	exon	500952	501083	.	+	.	ID=CsaV3_1G000790.1.exon16;Parent=CsaV3_1G000790.1
chr1	.	CDS	500952	501083	.	+	0	ID=CsaV3_1G000790.1.cds16;Parent=CsaV3_1G000790.1
chr1	.	exon	501425	501571	.	+	.	ID=CsaV3_1G000790.1.exon17;Parent=CsaV3_1G000790.1
chr1	.	CDS	501425	501571	.	+	0	ID=CsaV3_1G000790.1.cds17;Parent=CsaV3_1G000790.1
chr1	.	exon	501800	501886	.	+	.	ID=CsaV3_1G000790.1.exon18;Parent=CsaV3_1G000790.1
chr1	.	CDS	501800	501886	.	+	0	ID=CsaV3_1G000790.1.cds18;Parent=CsaV3_1G000790.1
chr1	.	exon	502462	502530	.	+	.	ID=CsaV3_1G000790.1.exon19;Parent=CsaV3_1G000790.1
chr1	.	CDS	502462	502530	.	+	0	ID=CsaV3_1G000790.1.cds19;Parent=CsaV3_1G000790.1
chr1	.	exon	502618	503020	.	+	.	ID=CsaV3_1G000790.1.exon20;Parent=CsaV3_1G000790.1
chr1	.	CDS	502618	502707	.	+	0	ID=CsaV3_1G000790.1.cds20;Parent=CsaV3_1G000790.1
chr1	TBtools	three_prime_UTR	502708	503020	.	+	.	Parent=CsaV3_1G000790.1
chr1	TBtools	gene	503860	512315	.	+	.	ID=CsaV3_1G000800
chr1	.	mRNA	503860	512315	.	+	.	ID=CsaV3_1G000800.1;Parent=CsaV3_1G000800;Name=CsaV3_1G000800.1
chr1	.	exon	503860	504097	.	+	.	ID=CsaV3_1G000800.1.exon1;Parent=CsaV3_1G000800.1
chr1	TBtools	five_prime_UTR	503860	503989	.	+	.	Parent=CsaV3_1G000800.1
chr1	.	CDS	503990	504097	.	+	0	ID=CsaV3_1G000800.1.cds1;Parent=CsaV3_1G000800.1
chr1	.	exon	505349	505374	.	+	.	ID=CsaV3_1G000800.1.exon2;Parent=CsaV3_1G000800.1
chr1	.	CDS	505349	505374	.	+	0	ID=CsaV3_1G000800.1.cds2;Parent=CsaV3_1G000800.1
chr1	.	exon	506681	506765	.	+	.	ID=CsaV3_1G000800.1.exon3;Parent=CsaV3_1G000800.1
chr1	.	CDS	506681	506765	.	+	1	ID=CsaV3_1G000800.1.cds3;Parent=CsaV3_1G000800.1
chr1	.	exon	506860	507069	.	+	.	ID=CsaV3_1G000800.1.exon4;Parent=CsaV3_1G000800.1
chr1	.	CDS	506860	507069	.	+	0	ID=CsaV3_1G000800.1.cds4;Parent=CsaV3_1G000800.1
chr1	.	exon	508160	508282	.	+	.	ID=CsaV3_1G000800.1.exon5;Parent=CsaV3_1G000800.1
chr1	.	CDS	508160	508282	.	+	0	ID=CsaV3_1G000800.1.cds5;Parent=CsaV3_1G000800.1
chr1	.	exon	508371	508428	.	+	.	ID=CsaV3_1G000800.1.exon6;Parent=CsaV3_1G000800.1
chr1	.	CDS	508371	508428	.	+	0	ID=CsaV3_1G000800.1.cds6;Parent=CsaV3_1G000800.1
chr1	.	exon	508582	508655	.	+	.	ID=CsaV3_1G000800.1.exon7;Parent=CsaV3_1G000800.1
chr1	.	CDS	508582	508655	.	+	2	ID=CsaV3_1G000800.1.cds7;Parent=CsaV3_1G000800.1
chr1	.	exon	508982	509070	.	+	.	ID=CsaV3_1G000800.1.exon8;Parent=CsaV3_1G000800.1
chr1	.	CDS	508982	509070	.	+	0	ID=CsaV3_1G000800.1.cds8;Parent=CsaV3_1G000800.1
chr1	.	exon	509151	512315	.	+	.	ID=CsaV3_1G000800.1.exon9;Parent=CsaV3_1G000800.1
chr1	.	CDS	509151	509220	.	+	1	ID=CsaV3_1G000800.1.cds9;Parent=CsaV3_1G000800.1
chr1	TBtools	three_prime_UTR	509221	512315	.	+	.	Parent=CsaV3_1G000800.1
chr1	TBtools	gene	509155	512315	.	-	.	ID=CsaV3_1G000810
chr1	.	mRNA	509155	512315	.	-	.	ID=CsaV3_1G000810.1;Parent=CsaV3_1G000810;Name=CsaV3_1G000810.1
chr1	.	exon	509155	510925	.	-	.	ID=CsaV3_1G000810.1.exon2;Parent=CsaV3_1G000810.1
chr1	TBtools	three_prime_UTR	509155	510297	.	-	.	Parent=CsaV3_1G000810.1
chr1	.	CDS	510298	510925	.	-	1	ID=CsaV3_1G000810.1.cds2;Parent=CsaV3_1G000810.1
chr1	.	exon	511227	512315	.	-	.	ID=CsaV3_1G000810.1.exon1;Parent=CsaV3_1G000810.1
chr1	.	CDS	511227	512035	.	-	0	ID=CsaV3_1G000810.1.cds1;Parent=CsaV3_1G000810.1
chr1	TBtools	five_prime_UTR	512036	512315	.	-	.	Parent=CsaV3_1G000810.1
chr1	TBtools	gene	512815	516542	.	-	.	ID=CsaV3_1G000820
chr1	.	mRNA	512815	516542	.	-	.	ID=CsaV3_1G000820.1;Parent=CsaV3_1G000820;Name=CsaV3_1G000820.1
chr1	.	exon	512815	513258	.	-	.	ID=CsaV3_1G000820.1.exon9;Parent=CsaV3_1G000820.1
chr1	TBtools	three_prime_UTR	512815	513099	.	-	.	Parent=CsaV3_1G000820.1
chr1	.	CDS	513100	513258	.	-	0	ID=CsaV3_1G000820.1.cds9;Parent=CsaV3_1G000820.1
chr1	.	exon	513437	513589	.	-	.	ID=CsaV3_1G000820.1.exon8;Parent=CsaV3_1G000820.1
chr1	.	CDS	513437	513589	.	-	0	ID=CsaV3_1G000820.1.cds8;Parent=CsaV3_1G000820.1
chr1	.	exon	513744	513848	.	-	.	ID=CsaV3_1G000820.1.exon7;Parent=CsaV3_1G000820.1
chr1	.	CDS	513744	513848	.	-	0	ID=CsaV3_1G000820.1.cds7;Parent=CsaV3_1G000820.1
chr1	.	exon	513974	514193	.	-	.	ID=CsaV3_1G000820.1.exon6;Parent=CsaV3_1G000820.1
chr1	.	CDS	513974	514193	.	-	1	ID=CsaV3_1G000820.1.cds6;Parent=CsaV3_1G000820.1
chr1	.	exon	514378	514544	.	-	.	ID=CsaV3_1G000820.1.exon5;Parent=CsaV3_1G000820.1
chr1	.	CDS	514378	514544	.	-	0	ID=CsaV3_1G000820.1.cds5;Parent=CsaV3_1G000820.1
chr1	.	exon	514692	514866	.	-	.	ID=CsaV3_1G000820.1.exon4;Parent=CsaV3_1G000820.1
chr1	.	CDS	514692	514866	.	-	1	ID=CsaV3_1G000820.1.cds4;Parent=CsaV3_1G000820.1
chr1	.	exon	515115	515287	.	-	.	ID=CsaV3_1G000820.1.exon3;Parent=CsaV3_1G000820.1
chr1	.	CDS	515115	515287	.	-	0	ID=CsaV3_1G000820.1.cds3;Parent=CsaV3_1G000820.1
chr1	.	exon	515360	515429	.	-	.	ID=CsaV3_1G000820.1.exon2;Parent=CsaV3_1G000820.1
chr1	.	CDS	515360	515429	.	-	1	ID=CsaV3_1G000820.1.cds2;Parent=CsaV3_1G000820.1
chr1	.	exon	516009	516542	.	-	.	ID=CsaV3_1G000820.1.exon1;Parent=CsaV3_1G000820.1
chr1	.	CDS	516009	516481	.	-	0	ID=CsaV3_1G000820.1.cds1;Parent=CsaV3_1G000820.1
chr1	TBtools	five_prime_UTR	516482	516542	.	-	.	Parent=CsaV3_1G000820.1
chr1	TBtools	gene	517369	520358	.	+	.	ID=CsaV3_1G000830
chr1	EVM	mRNA	517369	520358	.	+	.	ID=CsaV3_1G000830.1;Parent=CsaV3_1G000830;Name=CsaV3_1G000830.1
chr1	EVM	exon	517369	517683	.	+	.	ID=CsaV3_1G000830.1.exon1;Parent=CsaV3_1G000830.1
chr1	EVM	CDS	517369	517683	.	+	0	ID=CsaV3_1G000830.1.cds1;Parent=CsaV3_1G000830.1
chr1	EVM	exon	517946	518016	.	+	.	ID=CsaV3_1G000830.1.exon2;Parent=CsaV3_1G000830.1
chr1	EVM	CDS	517946	518016	.	+	0	ID=CsaV3_1G000830.1.cds2;Parent=CsaV3_1G000830.1
chr1	EVM	exon	518185	518343	.	+	.	ID=CsaV3_1G000830.1.exon3;Parent=CsaV3_1G000830.1
chr1	EVM	CDS	518185	518343	.	+	1	ID=CsaV3_1G000830.1.cds3;Parent=CsaV3_1G000830.1
chr1	EVM	exon	518700	518766	.	+	.	ID=CsaV3_1G000830.1.exon4;Parent=CsaV3_1G000830.1
chr1	EVM	CDS	518700	518766	.	+	1	ID=CsaV3_1G000830.1.cds4;Parent=CsaV3_1G000830.1
chr1	EVM	exon	518976	519071	.	+	.	ID=CsaV3_1G000830.1.exon5;Parent=CsaV3_1G000830.1
chr1	EVM	CDS	518976	519071	.	+	0	ID=CsaV3_1G000830.1.cds5;Parent=CsaV3_1G000830.1
chr1	EVM	exon	519361	519407	.	+	.	ID=CsaV3_1G000830.1.exon6;Parent=CsaV3_1G000830.1
chr1	EVM	CDS	519361	519407	.	+	0	ID=CsaV3_1G000830.1.cds6;Parent=CsaV3_1G000830.1
chr1	EVM	exon	519851	519931	.	+	.	ID=CsaV3_1G000830.1.exon7;Parent=CsaV3_1G000830.1
chr1	EVM	CDS	519851	519931	.	+	1	ID=CsaV3_1G000830.1.cds7;Parent=CsaV3_1G000830.1
chr1	EVM	exon	520235	520358	.	+	.	ID=CsaV3_1G000830.1.exon8;Parent=CsaV3_1G000830.1
chr1	EVM	CDS	520235	520358	.	+	1	ID=CsaV3_1G000830.1.cds8;Parent=CsaV3_1G000830.1
chr1	TBtools	gene	527038	530940	.	+	.	ID=CsaV3_1G000860
chr1	.	mRNA	527038	530940	.	+	.	ID=CsaV3_1G000860.1;Parent=CsaV3_1G000860;Name=CsaV3_1G000860.1
chr1	.	exon	527038	527502	.	+	.	ID=CsaV3_1G000860.1.exon1;Parent=CsaV3_1G000860.1
chr1	TBtools	five_prime_UTR	527038	527172	.	+	.	Parent=CsaV3_1G000860.1
chr1	.	CDS	527173	527502	.	+	0	ID=CsaV3_1G000860.1.cds1;Parent=CsaV3_1G000860.1
chr1	.	exon	527600	530940	.	+	.	ID=CsaV3_1G000860.1.exon2;Parent=CsaV3_1G000860.1
chr1	.	CDS	527600	527854	.	+	0	ID=CsaV3_1G000860.1.cds2;Parent=CsaV3_1G000860.1
chr1	TBtools	three_prime_UTR	527855	530940	.	+	.	Parent=CsaV3_1G000860.1
chr1	TBtools	gene	527481	530941	.	-	.	ID=CsaV3_1G000870
chr1	.	mRNA	527481	530941	.	-	.	ID=CsaV3_1G000870.1;Parent=CsaV3_1G000870;Name=CsaV3_1G000870.1
chr1	.	exon	527481	529353	.	-	.	ID=CsaV3_1G000870.1.exon4;Parent=CsaV3_1G000870.1
chr1	TBtools	three_prime_UTR	527481	528330	.	-	.	Parent=CsaV3_1G000870.1
chr1	.	CDS	528331	529353	.	-	0	ID=CsaV3_1G000870.1.cds4;Parent=CsaV3_1G000870.1
chr1	.	exon	529990	530185	.	-	.	ID=CsaV3_1G000870.1.exon3;Parent=CsaV3_1G000870.1
chr1	.	CDS	529990	530185	.	-	1	ID=CsaV3_1G000870.1.cds3;Parent=CsaV3_1G000870.1
chr1	.	exon	530296	530477	.	-	.	ID=CsaV3_1G000870.1.exon2;Parent=CsaV3_1G000870.1
chr1	.	CDS	530296	530477	.	-	0	ID=CsaV3_1G000870.1.cds2;Parent=CsaV3_1G000870.1
chr1	.	exon	530637	530941	.	-	.	ID=CsaV3_1G000870.1.exon1;Parent=CsaV3_1G000870.1
chr1	.	CDS	530637	530771	.	-	0	ID=CsaV3_1G000870.1.cds1;Parent=CsaV3_1G000870.1
chr1	TBtools	five_prime_UTR	530772	530941	.	-	.	Parent=CsaV3_1G000870.1
chr1	TBtools	gene	531278	534858	.	-	.	ID=CsaV3_1G000880
chr1	.	mRNA	531278	534858	.	-	.	ID=CsaV3_1G000880.1;Parent=CsaV3_1G000880;Name=CsaV3_1G000880.1
chr1	.	exon	531278	532450	.	-	.	ID=CsaV3_1G000880.1.exon5;Parent=CsaV3_1G000880.1
chr1	TBtools	three_prime_UTR	531278	531958	.	-	.	Parent=CsaV3_1G000880.1
chr1	.	CDS	531959	532450	.	-	0	ID=CsaV3_1G000880.1.cds5;Parent=CsaV3_1G000880.1
chr1	.	exon	532567	532614	.	-	.	ID=CsaV3_1G000880.1.exon4;Parent=CsaV3_1G000880.1
chr1	.	CDS	532567	532614	.	-	0	ID=CsaV3_1G000880.1.cds4;Parent=CsaV3_1G000880.1
chr1	.	exon	532707	532943	.	-	.	ID=CsaV3_1G000880.1.exon3;Parent=CsaV3_1G000880.1
chr1	.	CDS	532707	532943	.	-	0	ID=CsaV3_1G000880.1.cds3;Parent=CsaV3_1G000880.1
chr1	.	exon	533038	533074	.	-	.	ID=CsaV3_1G000880.1.exon2;Parent=CsaV3_1G000880.1
chr1	.	CDS	533038	533074	.	-	1	ID=CsaV3_1G000880.1.cds2;Parent=CsaV3_1G000880.1
chr1	.	exon	534182	534858	.	-	.	ID=CsaV3_1G000880.1.exon1;Parent=CsaV3_1G000880.1
chr1	.	CDS	534182	534483	.	-	0	ID=CsaV3_1G000880.1.cds1;Parent=CsaV3_1G000880.1
chr1	TBtools	five_prime_UTR	534484	534858	.	-	.	Parent=CsaV3_1G000880.1
chr1	TBtools	gene	541500	542985	.	+	.	ID=CsaV3_1G000890
chr1	.	mRNA	541500	542985	.	+	.	ID=CsaV3_1G000890.1;Parent=CsaV3_1G000890;Name=CsaV3_1G000890.1
chr1	.	exon	541500	542460	.	+	.	ID=CsaV3_1G000890.1.exon1;Parent=CsaV3_1G000890.1
chr1	TBtools	five_prime_UTR	541500	541758	.	+	.	Parent=CsaV3_1G000890.1
chr1	.	CDS	541759	542460	.	+	0	ID=CsaV3_1G000890.1.cds1;Parent=CsaV3_1G000890.1
chr1	.	exon	542528	542985	.	+	.	ID=CsaV3_1G000890.1.exon2;Parent=CsaV3_1G000890.1
chr1	.	CDS	542528	542899	.	+	0	ID=CsaV3_1G000890.1.cds2;Parent=CsaV3_1G000890.1
chr1	TBtools	three_prime_UTR	542900	542985	.	+	.	Parent=CsaV3_1G000890.1
chr1	TBtools	gene	543320	548121	.	+	.	ID=CsaV3_1G000900
chr1	.	mRNA	543320	548121	.	+	.	ID=CsaV3_1G000900.1;Parent=CsaV3_1G000900;Name=CsaV3_1G000900.1
chr1	.	exon	543320	543731	.	+	.	ID=CsaV3_1G000900.1.exon1;Parent=CsaV3_1G000900.1
chr1	TBtools	five_prime_UTR	543320	543494	.	+	.	Parent=CsaV3_1G000900.1
chr1	.	CDS	543495	543731	.	+	0	ID=CsaV3_1G000900.1.cds1;Parent=CsaV3_1G000900.1
chr1	.	exon	543839	543887	.	+	.	ID=CsaV3_1G000900.1.exon2;Parent=CsaV3_1G000900.1
chr1	.	CDS	543839	543887	.	+	0	ID=CsaV3_1G000900.1.cds2;Parent=CsaV3_1G000900.1
chr1	.	exon	543977	544020	.	+	.	ID=CsaV3_1G000900.1.exon3;Parent=CsaV3_1G000900.1
chr1	.	CDS	543977	544020	.	+	2	ID=CsaV3_1G000900.1.cds3;Parent=CsaV3_1G000900.1
chr1	.	exon	544290	544335	.	+	.	ID=CsaV3_1G000900.1.exon4;Parent=CsaV3_1G000900.1
chr1	.	CDS	544290	544335	.	+	0	ID=CsaV3_1G000900.1.cds4;Parent=CsaV3_1G000900.1
chr1	.	exon	544500	544553	.	+	.	ID=CsaV3_1G000900.1.exon5;Parent=CsaV3_1G000900.1
chr1	.	CDS	544500	544553	.	+	2	ID=CsaV3_1G000900.1.cds5;Parent=CsaV3_1G000900.1
chr1	.	exon	544636	548121	.	+	.	ID=CsaV3_1G000900.1.exon6;Parent=CsaV3_1G000900.1
chr1	.	CDS	544636	544739	.	+	2	ID=CsaV3_1G000900.1.cds6;Parent=CsaV3_1G000900.1
chr1	TBtools	three_prime_UTR	544740	548121	.	+	.	Parent=CsaV3_1G000900.1
chr1	TBtools	gene	545619	547550	.	-	.	ID=CsaV3_1G000910
chr1	EVM	mRNA	545619	547550	.	-	.	ID=CsaV3_1G000910.1;Parent=CsaV3_1G000910;Name=CsaV3_1G000910.1
chr1	EVM	exon	545619	547550	.	-	.	ID=CsaV3_1G000910.1.exon1;Parent=CsaV3_1G000910.1
chr1	EVM	CDS	545619	547550	.	-	0	ID=CsaV3_1G000910.1.cds1;Parent=CsaV3_1G000910.1
chr1	TBtools	gene	551161	554399	.	-	.	ID=CsaV3_1G000920
chr1	.	mRNA	551161	554399	.	-	.	ID=CsaV3_1G000920.1;Parent=CsaV3_1G000920;Name=CsaV3_1G000920.1
chr1	.	exon	551161	552018	.	-	.	ID=CsaV3_1G000920.1.exon7;Parent=CsaV3_1G000920.1
chr1	TBtools	three_prime_UTR	551161	551400	.	-	.	Parent=CsaV3_1G000920.1
chr1	.	CDS	551401	552018	.	-	0	ID=CsaV3_1G000920.1.cds7;Parent=CsaV3_1G000920.1
chr1	.	exon	552128	552610	.	-	.	ID=CsaV3_1G000920.1.exon6;Parent=CsaV3_1G000920.1
chr1	.	CDS	552128	552610	.	-	0	ID=CsaV3_1G000920.1.cds6;Parent=CsaV3_1G000920.1
chr1	.	exon	552702	552844	.	-	.	ID=CsaV3_1G000920.1.exon5;Parent=CsaV3_1G000920.1
chr1	.	CDS	552702	552844	.	-	2	ID=CsaV3_1G000920.1.cds5;Parent=CsaV3_1G000920.1
chr1	.	exon	552923	553032	.	-	.	ID=CsaV3_1G000920.1.exon4;Parent=CsaV3_1G000920.1
chr1	.	CDS	552923	553032	.	-	1	ID=CsaV3_1G000920.1.cds4;Parent=CsaV3_1G000920.1
chr1	.	exon	553107	553552	.	-	.	ID=CsaV3_1G000920.1.exon3;Parent=CsaV3_1G000920.1
chr1	.	CDS	553107	553552	.	-	0	ID=CsaV3_1G000920.1.cds3;Parent=CsaV3_1G000920.1
chr1	.	exon	553715	553807	.	-	.	ID=CsaV3_1G000920.1.exon2;Parent=CsaV3_1G000920.1
chr1	.	CDS	553715	553807	.	-	0	ID=CsaV3_1G000920.1.cds2;Parent=CsaV3_1G000920.1
chr1	.	exon	553894	554399	.	-	.	ID=CsaV3_1G000920.1.exon1;Parent=CsaV3_1G000920.1
chr1	.	CDS	553894	554097	.	-	0	ID=CsaV3_1G000920.1.cds1;Parent=CsaV3_1G000920.1
chr1	TBtools	five_prime_UTR	554098	554399	.	-	.	Parent=CsaV3_1G000920.1
chr1	TBtools	gene	555803	559089	.	+	.	ID=CsaV3_1G000930
chr1	.	mRNA	555803	559089	.	+	.	ID=CsaV3_1G000930.1;Parent=CsaV3_1G000930;Name=CsaV3_1G000930.1
chr1	.	exon	555803	556148	.	+	.	ID=CsaV3_1G000930.1.exon1;Parent=CsaV3_1G000930.1
chr1	TBtools	five_prime_UTR	555803	555899	.	+	.	Parent=CsaV3_1G000930.1
chr1	.	CDS	555900	556148	.	+	0	ID=CsaV3_1G000930.1.cds1;Parent=CsaV3_1G000930.1
chr1	.	exon	556956	557226	.	+	.	ID=CsaV3_1G000930.1.exon2;Parent=CsaV3_1G000930.1
chr1	.	CDS	556956	557226	.	+	0	ID=CsaV3_1G000930.1.cds2;Parent=CsaV3_1G000930.1
chr1	.	exon	557721	557885	.	+	.	ID=CsaV3_1G000930.1.exon3;Parent=CsaV3_1G000930.1
chr1	.	CDS	557721	557885	.	+	2	ID=CsaV3_1G000930.1.cds3;Parent=CsaV3_1G000930.1
chr1	.	exon	558361	559089	.	+	.	ID=CsaV3_1G000930.1.exon4;Parent=CsaV3_1G000930.1
chr1	.	CDS	558361	558611	.	+	2	ID=CsaV3_1G000930.1.cds4;Parent=CsaV3_1G000930.1
chr1	TBtools	three_prime_UTR	558612	559089	.	+	.	Parent=CsaV3_1G000930.1
chr1	TBtools	gene	557862	561197	.	-	.	ID=CsaV3_1G000940
chr1	.	mRNA	557862	561197	.	-	.	ID=CsaV3_1G000940.1;Parent=CsaV3_1G000940;Name=CsaV3_1G000940.1
chr1	.	exon	557862	559134	.	-	.	ID=CsaV3_1G000940.1.exon4;Parent=CsaV3_1G000940.1
chr1	TBtools	three_prime_UTR	557862	559071	.	-	.	Parent=CsaV3_1G000940.1
chr1	.	CDS	559072	559134	.	-	0	ID=CsaV3_1G000940.1.cds4;Parent=CsaV3_1G000940.1
chr1	.	exon	559267	559548	.	-	.	ID=CsaV3_1G000940.1.exon3;Parent=CsaV3_1G000940.1
chr1	.	CDS	559267	559548	.	-	0	ID=CsaV3_1G000940.1.cds3;Parent=CsaV3_1G000940.1
chr1	.	exon	560094	560195	.	-	.	ID=CsaV3_1G000940.1.exon2;Parent=CsaV3_1G000940.1
chr1	.	CDS	560094	560195	.	-	0	ID=CsaV3_1G000940.1.cds2;Parent=CsaV3_1G000940.1
chr1	.	exon	560274	561197	.	-	.	ID=CsaV3_1G000940.1.exon1;Parent=CsaV3_1G000940.1
chr1	.	CDS	560274	560819	.	-	0	ID=CsaV3_1G000940.1.cds1;Parent=CsaV3_1G000940.1
chr1	TBtools	five_prime_UTR	560820	561197	.	-	.	Parent=CsaV3_1G000940.1
chr1	TBtools	gene	561420	566394	.	-	.	ID=CsaV3_1G000950
chr1	.	mRNA	561420	566394	.	-	.	ID=CsaV3_1G000950.1;Parent=CsaV3_1G000950;Name=CsaV3_1G000950.1
chr1	.	exon	561420	562091	.	-	.	ID=CsaV3_1G000950.1.exon14;Parent=CsaV3_1G000950.1
chr1	TBtools	three_prime_UTR	561420	561806	.	-	.	Parent=CsaV3_1G000950.1
chr1	.	CDS	561807	562091	.	-	0	ID=CsaV3_1G000950.1.cds14;Parent=CsaV3_1G000950.1
chr1	.	exon	562182	562270	.	-	.	ID=CsaV3_1G000950.1.exon13;Parent=CsaV3_1G000950.1
chr1	.	CDS	562182	562270	.	-	2	ID=CsaV3_1G000950.1.cds13;Parent=CsaV3_1G000950.1
chr1	.	exon	562357	562583	.	-	.	ID=CsaV3_1G000950.1.exon12;Parent=CsaV3_1G000950.1
chr1	.	CDS	562357	562583	.	-	1	ID=CsaV3_1G000950.1.cds12;Parent=CsaV3_1G000950.1
chr1	.	exon	562693	562827	.	-	.	ID=CsaV3_1G000950.1.exon11;Parent=CsaV3_1G000950.1
chr1	.	CDS	562693	562827	.	-	1	ID=CsaV3_1G000950.1.cds11;Parent=CsaV3_1G000950.1
chr1	.	exon	562914	562981	.	-	.	ID=CsaV3_1G000950.1.exon10;Parent=CsaV3_1G000950.1
chr1	.	CDS	562914	562981	.	-	0	ID=CsaV3_1G000950.1.cds10;Parent=CsaV3_1G000950.1
chr1	.	exon	563257	563398	.	-	.	ID=CsaV3_1G000950.1.exon9;Parent=CsaV3_1G000950.1
chr1	.	CDS	563257	563398	.	-	1	ID=CsaV3_1G000950.1.cds9;Parent=CsaV3_1G000950.1
chr1	.	exon	563489	563899	.	-	.	ID=CsaV3_1G000950.1.exon8;Parent=CsaV3_1G000950.1
chr1	.	CDS	563489	563899	.	-	1	ID=CsaV3_1G000950.1.cds8;Parent=CsaV3_1G000950.1
chr1	.	exon	564019	564129	.	-	.	ID=CsaV3_1G000950.1.exon7;Parent=CsaV3_1G000950.1
chr1	.	CDS	564019	564129	.	-	1	ID=CsaV3_1G000950.1.cds7;Parent=CsaV3_1G000950.1
chr1	.	exon	564231	564338	.	-	.	ID=CsaV3_1G000950.1.exon6;Parent=CsaV3_1G000950.1
chr1	.	CDS	564231	564338	.	-	1	ID=CsaV3_1G000950.1.cds6;Parent=CsaV3_1G000950.1
chr1	.	exon	564444	564535	.	-	.	ID=CsaV3_1G000950.1.exon5;Parent=CsaV3_1G000950.1
chr1	.	CDS	564444	564535	.	-	0	ID=CsaV3_1G000950.1.cds5;Parent=CsaV3_1G000950.1
chr1	.	exon	564630	564678	.	-	.	ID=CsaV3_1G000950.1.exon4;Parent=CsaV3_1G000950.1
chr1	.	CDS	564630	564678	.	-	1	ID=CsaV3_1G000950.1.cds4;Parent=CsaV3_1G000950.1
chr1	.	exon	564766	564856	.	-	.	ID=CsaV3_1G000950.1.exon3;Parent=CsaV3_1G000950.1
chr1	.	CDS	564766	564856	.	-	2	ID=CsaV3_1G000950.1.cds3;Parent=CsaV3_1G000950.1
chr1	.	exon	564947	565209	.	-	.	ID=CsaV3_1G000950.1.exon2;Parent=CsaV3_1G000950.1
chr1	.	CDS	564947	565209	.	-	1	ID=CsaV3_1G000950.1.cds2;Parent=CsaV3_1G000950.1
chr1	.	exon	565552	566394	.	-	.	ID=CsaV3_1G000950.1.exon1;Parent=CsaV3_1G000950.1
chr1	.	CDS	565552	565910	.	-	0	ID=CsaV3_1G000950.1.cds1;Parent=CsaV3_1G000950.1
chr1	TBtools	five_prime_UTR	565911	566394	.	-	.	Parent=CsaV3_1G000950.1
chr1	TBtools	gene	569158	570864	.	-	.	ID=CsaV3_1G000960
chr1	EVM	mRNA	569158	570864	.	-	.	ID=CsaV3_1G000960.1;Parent=CsaV3_1G000960;Name=CsaV3_1G000960.1
chr1	EVM	exon	569158	570864	.	-	.	ID=CsaV3_1G000960.1.exon1;Parent=CsaV3_1G000960.1
chr1	EVM	CDS	569158	570864	.	-	0	ID=CsaV3_1G000960.1.cds1;Parent=CsaV3_1G000960.1
chr1	TBtools	gene	576776	580721	.	+	.	ID=CsaV3_1G000990
chr1	.	mRNA	576776	580721	.	+	.	ID=CsaV3_1G000990.1;Parent=CsaV3_1G000990;Name=CsaV3_1G000990.1
chr1	.	exon	576776	577293	.	+	.	ID=CsaV3_1G000990.1.exon1;Parent=CsaV3_1G000990.1
chr1	TBtools	five_prime_UTR	576776	577134	.	+	.	Parent=CsaV3_1G000990.1
chr1	.	CDS	577135	577293	.	+	0	ID=CsaV3_1G000990.1.cds1;Parent=CsaV3_1G000990.1
chr1	.	exon	577475	577570	.	+	.	ID=CsaV3_1G000990.1.exon2;Parent=CsaV3_1G000990.1
chr1	.	CDS	577475	577570	.	+	0	ID=CsaV3_1G000990.1.cds2;Parent=CsaV3_1G000990.1
chr1	.	exon	577961	578068	.	+	.	ID=CsaV3_1G000990.1.exon3;Parent=CsaV3_1G000990.1
chr1	.	CDS	577961	578068	.	+	0	ID=CsaV3_1G000990.1.cds3;Parent=CsaV3_1G000990.1
chr1	.	exon	578422	578518	.	+	.	ID=CsaV3_1G000990.1.exon4;Parent=CsaV3_1G000990.1
chr1	.	CDS	578422	578518	.	+	0	ID=CsaV3_1G000990.1.cds4;Parent=CsaV3_1G000990.1
chr1	.	exon	578781	578820	.	+	.	ID=CsaV3_1G000990.1.exon5;Parent=CsaV3_1G000990.1
chr1	.	CDS	578781	578820	.	+	2	ID=CsaV3_1G000990.1.cds5;Parent=CsaV3_1G000990.1
chr1	.	exon	578910	578984	.	+	.	ID=CsaV3_1G000990.1.exon6;Parent=CsaV3_1G000990.1
chr1	.	CDS	578910	578984	.	+	1	ID=CsaV3_1G000990.1.cds6;Parent=CsaV3_1G000990.1
chr1	.	exon	579423	579510	.	+	.	ID=CsaV3_1G000990.1.exon7;Parent=CsaV3_1G000990.1
chr1	.	CDS	579423	579510	.	+	1	ID=CsaV3_1G000990.1.cds7;Parent=CsaV3_1G000990.1
chr1	.	exon	579638	579705	.	+	.	ID=CsaV3_1G000990.1.exon8;Parent=CsaV3_1G000990.1
chr1	.	CDS	579638	579705	.	+	0	ID=CsaV3_1G000990.1.cds8;Parent=CsaV3_1G000990.1
chr1	.	exon	580165	580237	.	+	.	ID=CsaV3_1G000990.1.exon9;Parent=CsaV3_1G000990.1
chr1	.	CDS	580165	580237	.	+	1	ID=CsaV3_1G000990.1.cds9;Parent=CsaV3_1G000990.1
chr1	.	exon	580328	580721	.	+	.	ID=CsaV3_1G000990.1.exon10;Parent=CsaV3_1G000990.1
chr1	.	CDS	580328	580411	.	+	0	ID=CsaV3_1G000990.1.cds10;Parent=CsaV3_1G000990.1
chr1	TBtools	three_prime_UTR	580412	580721	.	+	.	Parent=CsaV3_1G000990.1
chr1	TBtools	gene	589792	590504	.	+	.	ID=CsaV3_1G001000
chr1	EVM	mRNA	589792	590504	.	+	.	ID=CsaV3_1G001000.1;Parent=CsaV3_1G001000;Name=CsaV3_1G001000.1
chr1	EVM	exon	589792	589945	.	+	.	ID=CsaV3_1G001000.1.exon1;Parent=CsaV3_1G001000.1
chr1	EVM	CDS	589792	589945	.	+	0	ID=CsaV3_1G001000.1.cds1;Parent=CsaV3_1G001000.1
chr1	EVM	exon	590050	590504	.	+	.	ID=CsaV3_1G001000.1.exon2;Parent=CsaV3_1G001000.1
chr1	EVM	CDS	590050	590504	.	+	2	ID=CsaV3_1G001000.1.cds2;Parent=CsaV3_1G001000.1
chr1	TBtools	gene	596165	599817	.	+	.	ID=CsaV3_1G001020
chr1	.	mRNA	596165	599817	.	+	.	ID=CsaV3_1G001020.1;Parent=CsaV3_1G001020;Name=CsaV3_1G001020.1
chr1	.	exon	596165	597116	.	+	.	ID=CsaV3_1G001020.1.exon1;Parent=CsaV3_1G001020.1
chr1	TBtools	five_prime_UTR	596165	596357	.	+	.	Parent=CsaV3_1G001020.1
chr1	.	CDS	596358	597116	.	+	0	ID=CsaV3_1G001020.1.cds1;Parent=CsaV3_1G001020.1
chr1	.	exon	598443	598609	.	+	.	ID=CsaV3_1G001020.1.exon2;Parent=CsaV3_1G001020.1
chr1	.	CDS	598443	598609	.	+	0	ID=CsaV3_1G001020.1.cds2;Parent=CsaV3_1G001020.1
chr1	.	exon	598780	599817	.	+	.	ID=CsaV3_1G001020.1.exon3;Parent=CsaV3_1G001020.1
chr1	.	CDS	598780	599425	.	+	1	ID=CsaV3_1G001020.1.cds3;Parent=CsaV3_1G001020.1
chr1	TBtools	three_prime_UTR	599426	599817	.	+	.	Parent=CsaV3_1G001020.1
chr1	TBtools	gene	607833	610532	.	+	.	ID=CsaV3_1G001050
chr1	EVM	mRNA	607833	610532	.	+	.	ID=CsaV3_1G001050.1;Parent=CsaV3_1G001050;Name=CsaV3_1G001050.1
chr1	EVM	exon	607833	608108	.	+	.	ID=CsaV3_1G001050.1.exon1;Parent=CsaV3_1G001050.1
chr1	EVM	CDS	607833	608108	.	+	0	ID=CsaV3_1G001050.1.cds1;Parent=CsaV3_1G001050.1
chr1	EVM	exon	608238	608782	.	+	.	ID=CsaV3_1G001050.1.exon2;Parent=CsaV3_1G001050.1
chr1	EVM	CDS	608238	608782	.	+	0	ID=CsaV3_1G001050.1.cds2;Parent=CsaV3_1G001050.1
chr1	EVM	exon	609279	609365	.	+	.	ID=CsaV3_1G001050.1.exon3;Parent=CsaV3_1G001050.1
chr1	EVM	CDS	609279	609365	.	+	1	ID=CsaV3_1G001050.1.cds3;Parent=CsaV3_1G001050.1
chr1	EVM	exon	609442	609498	.	+	.	ID=CsaV3_1G001050.1.exon4;Parent=CsaV3_1G001050.1
chr1	EVM	CDS	609442	609498	.	+	1	ID=CsaV3_1G001050.1.cds4;Parent=CsaV3_1G001050.1
chr1	EVM	exon	609631	609869	.	+	.	ID=CsaV3_1G001050.1.exon5;Parent=CsaV3_1G001050.1
chr1	EVM	CDS	609631	609869	.	+	1	ID=CsaV3_1G001050.1.cds5;Parent=CsaV3_1G001050.1
chr1	EVM	exon	610029	610147	.	+	.	ID=CsaV3_1G001050.1.exon6;Parent=CsaV3_1G001050.1
chr1	EVM	CDS	610029	610147	.	+	2	ID=CsaV3_1G001050.1.cds6;Parent=CsaV3_1G001050.1
chr1	EVM	exon	610272	610358	.	+	.	ID=CsaV3_1G001050.1.exon7;Parent=CsaV3_1G001050.1
chr1	EVM	CDS	610272	610358	.	+	0	ID=CsaV3_1G001050.1.cds7;Parent=CsaV3_1G001050.1
chr1	EVM	exon	610455	610532	.	+	.	ID=CsaV3_1G001050.1.exon8;Parent=CsaV3_1G001050.1
chr1	EVM	CDS	610455	610532	.	+	0	ID=CsaV3_1G001050.1.cds8;Parent=CsaV3_1G001050.1
chr1	TBtools	gene	613749	617444	.	+	.	ID=CsaV3_1G001070
chr1	.	mRNA	613749	617444	.	+	.	ID=CsaV3_1G001070.1;Parent=CsaV3_1G001070;Name=CsaV3_1G001070.1
chr1	.	exon	613749	614523	.	+	.	ID=CsaV3_1G001070.1.exon1;Parent=CsaV3_1G001070.1
chr1	TBtools	five_prime_UTR	613749	614523	.	+	.	Parent=CsaV3_1G001070.1
chr1	.	exon	614627	614764	.	+	.	ID=CsaV3_1G001070.1.exon2;Parent=CsaV3_1G001070.1
chr1	TBtools	five_prime_UTR	614627	614630	.	+	.	Parent=CsaV3_1G001070.1
chr1	.	CDS	614631	614764	.	+	0	ID=CsaV3_1G001070.1.cds2;Parent=CsaV3_1G001070.1
chr1	.	exon	615197	615329	.	+	.	ID=CsaV3_1G001070.1.exon3;Parent=CsaV3_1G001070.1
chr1	.	CDS	615197	615329	.	+	1	ID=CsaV3_1G001070.1.cds3;Parent=CsaV3_1G001070.1
chr1	.	exon	615487	615682	.	+	.	ID=CsaV3_1G001070.1.exon4;Parent=CsaV3_1G001070.1
chr1	.	CDS	615487	615682	.	+	0	ID=CsaV3_1G001070.1.cds4;Parent=CsaV3_1G001070.1
chr1	.	exon	616182	616306	.	+	.	ID=CsaV3_1G001070.1.exon5;Parent=CsaV3_1G001070.1
chr1	.	CDS	616182	616306	.	+	2	ID=CsaV3_1G001070.1.cds5;Parent=CsaV3_1G001070.1
chr1	.	exon	616406	616564	.	+	.	ID=CsaV3_1G001070.1.exon6;Parent=CsaV3_1G001070.1
chr1	.	CDS	616406	616564	.	+	0	ID=CsaV3_1G001070.1.cds6;Parent=CsaV3_1G001070.1
chr1	.	exon	616659	617009	.	+	.	ID=CsaV3_1G001070.1.exon7;Parent=CsaV3_1G001070.1
chr1	.	CDS	616659	616973	.	+	0	ID=CsaV3_1G001070.1.cds7;Parent=CsaV3_1G001070.1
chr1	TBtools	three_prime_UTR	616974	617009	.	+	.	Parent=CsaV3_1G001070.1
chr1	.	exon	617129	617444	.	+	.	ID=CsaV3_1G001070.1.exon8;Parent=CsaV3_1G001070.1
chr1	TBtools	three_prime_UTR	617129	617444	.	+	.	Parent=CsaV3_1G001070.1
chr1	TBtools	gene	617649	619736	.	-	.	ID=CsaV3_1G001080
chr1	ALN	mRNA	617649	619736	.	-	.	ID=CsaV3_1G001080.1;Parent=CsaV3_1G001080;Name=CsaV3_1G001080.1
chr1	ALN	exon	617649	619736	.	-	.	ID=CsaV3_1G001080.1.exon1;Parent=CsaV3_1G001080.1
chr1	ALN	CDS	617649	619736	.	-	.	ID=CsaV3_1G001080.1.cds1;Parent=CsaV3_1G001080.1
chr1	TBtools	gene	627943	628153	.	-	.	ID=CsaV3_1G001100
chr1	EVM	mRNA	627943	628153	.	-	.	ID=CsaV3_1G001100.1;Parent=CsaV3_1G001100;Name=CsaV3_1G001100.1
chr1	EVM	exon	627943	628153	.	-	.	ID=CsaV3_1G001100.1.exon1;Parent=CsaV3_1G001100.1
chr1	EVM	CDS	627943	628153	.	-	0	ID=CsaV3_1G001100.1.cds1;Parent=CsaV3_1G001100.1
chr1	TBtools	gene	637804	639567	.	+	.	ID=CsaV3_1G001120
chr1	EVM	mRNA	637804	639567	.	+	.	ID=CsaV3_1G001120.1;Parent=CsaV3_1G001120;Name=CsaV3_1G001120.1
chr1	EVM	exon	637804	638730	.	+	.	ID=CsaV3_1G001120.1.exon1;Parent=CsaV3_1G001120.1
chr1	EVM	CDS	637804	638730	.	+	0	ID=CsaV3_1G001120.1.cds1;Parent=CsaV3_1G001120.1
chr1	EVM	exon	638965	639567	.	+	.	ID=CsaV3_1G001120.1.exon2;Parent=CsaV3_1G001120.1
chr1	EVM	CDS	638965	639567	.	+	0	ID=CsaV3_1G001120.1.cds2;Parent=CsaV3_1G001120.1
chr1	TBtools	gene	640192	645553	.	-	.	ID=CsaV3_1G001130
chr1	.	mRNA	640192	645553	.	-	.	ID=CsaV3_1G001130.1;Parent=CsaV3_1G001130;Name=CsaV3_1G001130.1
chr1	.	exon	640192	643650	.	-	.	ID=CsaV3_1G001130.1.exon4;Parent=CsaV3_1G001130.1
chr1	TBtools	three_prime_UTR	640192	643433	.	-	.	Parent=CsaV3_1G001130.1
chr1	.	CDS	643434	643650	.	-	1	ID=CsaV3_1G001130.1.cds4;Parent=CsaV3_1G001130.1
chr1	.	exon	643734	643852	.	-	.	ID=CsaV3_1G001130.1.exon3;Parent=CsaV3_1G001130.1
chr1	.	CDS	643734	643852	.	-	0	ID=CsaV3_1G001130.1.cds3;Parent=CsaV3_1G001130.1
chr1	.	exon	644235	644353	.	-	.	ID=CsaV3_1G001130.1.exon2;Parent=CsaV3_1G001130.1
chr1	.	CDS	644235	644353	.	-	2	ID=CsaV3_1G001130.1.cds2;Parent=CsaV3_1G001130.1
chr1	.	exon	644968	645553	.	-	.	ID=CsaV3_1G001130.1.exon1;Parent=CsaV3_1G001130.1
chr1	.	CDS	644968	645232	.	-	0	ID=CsaV3_1G001130.1.cds1;Parent=CsaV3_1G001130.1
chr1	TBtools	five_prime_UTR	645233	645553	.	-	.	Parent=CsaV3_1G001130.1
chr1	TBtools	gene	646275	650322	.	+	.	ID=CsaV3_1G001160
chr1	EVM	mRNA	646275	650322	.	+	.	ID=CsaV3_1G001160.1;Parent=CsaV3_1G001160;Name=CsaV3_1G001160.1
chr1	EVM	exon	646275	646330	.	+	.	ID=CsaV3_1G001160.1.exon1;Parent=CsaV3_1G001160.1
chr1	EVM	CDS	646275	646330	.	+	0	ID=CsaV3_1G001160.1.cds1;Parent=CsaV3_1G001160.1
chr1	EVM	exon	646433	647004	.	+	.	ID=CsaV3_1G001160.1.exon2;Parent=CsaV3_1G001160.1
chr1	EVM	CDS	646433	647004	.	+	1	ID=CsaV3_1G001160.1.cds2;Parent=CsaV3_1G001160.1
chr1	EVM	exon	647095	647274	.	+	.	ID=CsaV3_1G001160.1.exon3;Parent=CsaV3_1G001160.1
chr1	EVM	CDS	647095	647274	.	+	2	ID=CsaV3_1G001160.1.cds3;Parent=CsaV3_1G001160.1
chr1	EVM	exon	647379	647540	.	+	.	ID=CsaV3_1G001160.1.exon4;Parent=CsaV3_1G001160.1
chr1	EVM	CDS	647379	647540	.	+	2	ID=CsaV3_1G001160.1.cds4;Parent=CsaV3_1G001160.1
chr1	EVM	exon	647624	647778	.	+	.	ID=CsaV3_1G001160.1.exon5;Parent=CsaV3_1G001160.1
chr1	EVM	CDS	647624	647778	.	+	2	ID=CsaV3_1G001160.1.cds5;Parent=CsaV3_1G001160.1
chr1	EVM	exon	648076	648168	.	+	.	ID=CsaV3_1G001160.1.exon6;Parent=CsaV3_1G001160.1
chr1	EVM	CDS	648076	648168	.	+	0	ID=CsaV3_1G001160.1.cds6;Parent=CsaV3_1G001160.1
chr1	EVM	exon	648284	648369	.	+	.	ID=CsaV3_1G001160.1.exon7;Parent=CsaV3_1G001160.1
chr1	EVM	CDS	648284	648369	.	+	0	ID=CsaV3_1G001160.1.cds7;Parent=CsaV3_1G001160.1
chr1	EVM	exon	648467	648693	.	+	.	ID=CsaV3_1G001160.1.exon8;Parent=CsaV3_1G001160.1
chr1	EVM	CDS	648467	648693	.	+	1	ID=CsaV3_1G001160.1.cds8;Parent=CsaV3_1G001160.1
chr1	EVM	exon	649909	650136	.	+	.	ID=CsaV3_1G001160.1.exon9;Parent=CsaV3_1G001160.1
chr1	EVM	CDS	649909	650136	.	+	2	ID=CsaV3_1G001160.1.cds9;Parent=CsaV3_1G001160.1
chr1	EVM	exon	650213	650322	.	+	.	ID=CsaV3_1G001160.1.exon10;Parent=CsaV3_1G001160.1
chr1	EVM	CDS	650213	650322	.	+	2	ID=CsaV3_1G001160.1.cds10;Parent=CsaV3_1G001160.1
chr1	TBtools	gene	670253	672053	.	-	.	ID=CsaV3_1G001180
chr1	.	mRNA	670253	672053	.	-	.	ID=CsaV3_1G001180.1;Parent=CsaV3_1G001180;Name=CsaV3_1G001180.1
chr1	.	exon	670253	671479	.	-	.	ID=CsaV3_1G001180.1.exon3;Parent=CsaV3_1G001180.1
chr1	TBtools	three_prime_UTR	670253	670659	.	-	.	Parent=CsaV3_1G001180.1
chr1	.	CDS	670660	671479	.	-	1	ID=CsaV3_1G001180.1.cds3;Parent=CsaV3_1G001180.1
chr1	.	exon	671572	671701	.	-	.	ID=CsaV3_1G001180.1.exon2;Parent=CsaV3_1G001180.1
chr1	.	CDS	671572	671701	.	-	2	ID=CsaV3_1G001180.1.cds2;Parent=CsaV3_1G001180.1
chr1	.	exon	671838	672053	.	-	.	ID=CsaV3_1G001180.1.exon1;Parent=CsaV3_1G001180.1
chr1	.	CDS	671838	671970	.	-	0	ID=CsaV3_1G001180.1.cds1;Parent=CsaV3_1G001180.1
chr1	TBtools	five_prime_UTR	671971	672053	.	-	.	Parent=CsaV3_1G001180.1
chr1	TBtools	gene	677610	680881	.	+	.	ID=CsaV3_1G001190
chr1	.	mRNA	677610	680881	.	+	.	ID=CsaV3_1G001190.1;Parent=CsaV3_1G001190;Name=CsaV3_1G001190.1
chr1	.	exon	677610	678462	.	+	.	ID=CsaV3_1G001190.1.exon1;Parent=CsaV3_1G001190.1
chr1	TBtools	five_prime_UTR	677610	677919	.	+	.	Parent=CsaV3_1G001190.1
chr1	.	CDS	677920	678462	.	+	0	ID=CsaV3_1G001190.1.cds1;Parent=CsaV3_1G001190.1
chr1	.	exon	678878	679318	.	+	.	ID=CsaV3_1G001190.1.exon2;Parent=CsaV3_1G001190.1
chr1	.	CDS	678878	679318	.	+	0	ID=CsaV3_1G001190.1.cds2;Parent=CsaV3_1G001190.1
chr1	.	exon	679419	679561	.	+	.	ID=CsaV3_1G001190.1.exon3;Parent=CsaV3_1G001190.1
chr1	.	CDS	679419	679561	.	+	0	ID=CsaV3_1G001190.1.cds3;Parent=CsaV3_1G001190.1
chr1	.	exon	679904	679991	.	+	.	ID=CsaV3_1G001190.1.exon4;Parent=CsaV3_1G001190.1
chr1	.	CDS	679904	679991	.	+	1	ID=CsaV3_1G001190.1.cds4;Parent=CsaV3_1G001190.1
chr1	.	exon	680133	680260	.	+	.	ID=CsaV3_1G001190.1.exon5;Parent=CsaV3_1G001190.1
chr1	.	CDS	680133	680260	.	+	0	ID=CsaV3_1G001190.1.cds5;Parent=CsaV3_1G001190.1
chr1	.	exon	680402	680881	.	+	.	ID=CsaV3_1G001190.1.exon6;Parent=CsaV3_1G001190.1
chr1	.	CDS	680402	680456	.	+	1	ID=CsaV3_1G001190.1.cds6;Parent=CsaV3_1G001190.1
chr1	TBtools	three_prime_UTR	680457	680881	.	+	.	Parent=CsaV3_1G001190.1
chr1	TBtools	gene	681651	683300	.	+	.	ID=CsaV3_1G001200
chr1	EVM	mRNA	681651	683300	.	+	.	ID=CsaV3_1G001200.1;Parent=CsaV3_1G001200;Name=CsaV3_1G001200.1
chr1	EVM	exon	681651	683300	.	+	.	ID=CsaV3_1G001200.1.exon1;Parent=CsaV3_1G001200.1
chr1	EVM	CDS	681651	683300	.	+	0	ID=CsaV3_1G001200.1.cds1;Parent=CsaV3_1G001200.1
chr1	TBtools	gene	684351	685151	.	-	.	ID=CsaV3_1G001220
chr1	EVM	mRNA	684351	685151	.	-	.	ID=CsaV3_1G001220.1;Parent=CsaV3_1G001220;Name=CsaV3_1G001220.1
chr1	EVM	exon	684351	685151	.	-	.	ID=CsaV3_1G001220.1.exon1;Parent=CsaV3_1G001220.1
chr1	EVM	CDS	684351	685151	.	-	0	ID=CsaV3_1G001220.1.cds1;Parent=CsaV3_1G001220.1
chr1	TBtools	gene	692578	695698	.	+	.	ID=CsaV3_1G001230
chr1	.	mRNA	692578	695698	.	+	.	ID=CsaV3_1G001230.1;Parent=CsaV3_1G001230;Name=CsaV3_1G001230.1
chr1	.	exon	692578	693080	.	+	.	ID=CsaV3_1G001230.1.exon1;Parent=CsaV3_1G001230.1
chr1	TBtools	five_prime_UTR	692578	693080	.	+	.	Parent=CsaV3_1G001230.1
chr1	.	exon	694646	695698	.	+	.	ID=CsaV3_1G001230.1.exon2;Parent=CsaV3_1G001230.1
chr1	TBtools	five_prime_UTR	694646	694652	.	+	.	Parent=CsaV3_1G001230.1
chr1	.	CDS	694653	695207	.	+	0	ID=CsaV3_1G001230.1.cds2;Parent=CsaV3_1G001230.1
chr1	TBtools	three_prime_UTR	695208	695698	.	+	.	Parent=CsaV3_1G001230.1
chr1	TBtools	gene	703248	705346	.	+	.	ID=CsaV3_1G001240
chr1	.	mRNA	703248	705346	.	+	.	ID=CsaV3_1G001240.1;Parent=CsaV3_1G001240;Name=CsaV3_1G001240.1
chr1	.	exon	703248	704166	.	+	.	ID=CsaV3_1G001240.1.exon1;Parent=CsaV3_1G001240.1
chr1	TBtools	five_prime_UTR	703248	703733	.	+	.	Parent=CsaV3_1G001240.1
chr1	.	CDS	703734	704166	.	+	0	ID=CsaV3_1G001240.1.cds1;Parent=CsaV3_1G001240.1
chr1	.	exon	704430	705346	.	+	.	ID=CsaV3_1G001240.1.exon2;Parent=CsaV3_1G001240.1
chr1	.	CDS	704430	704653	.	+	2	ID=CsaV3_1G001240.1.cds2;Parent=CsaV3_1G001240.1
chr1	TBtools	three_prime_UTR	704654	705346	.	+	.	Parent=CsaV3_1G001240.1
chr1	TBtools	gene	732298	738155	.	+	.	ID=CsaV3_1G001260
chr1	.	mRNA	732298	738155	.	+	.	ID=CsaV3_1G001260.1;Parent=CsaV3_1G001260;Name=CsaV3_1G001260.1
chr1	.	exon	732298	732403	.	+	.	ID=CsaV3_1G001260.1.exon1;Parent=CsaV3_1G001260.1
chr1	TBtools	five_prime_UTR	732298	732305	.	+	.	Parent=CsaV3_1G001260.1
chr1	.	CDS	732306	732403	.	+	0	ID=CsaV3_1G001260.1.cds1;Parent=CsaV3_1G001260.1
chr1	.	exon	732880	732985	.	+	.	ID=CsaV3_1G001260.1.exon2;Parent=CsaV3_1G001260.1
chr1	.	CDS	732880	732985	.	+	1	ID=CsaV3_1G001260.1.cds2;Parent=CsaV3_1G001260.1
chr1	.	exon	733113	733266	.	+	.	ID=CsaV3_1G001260.1.exon3;Parent=CsaV3_1G001260.1
chr1	.	CDS	733113	733266	.	+	0	ID=CsaV3_1G001260.1.cds3;Parent=CsaV3_1G001260.1
chr1	.	exon	733994	734051	.	+	.	ID=CsaV3_1G001260.1.exon4;Parent=CsaV3_1G001260.1
chr1	.	CDS	733994	734051	.	+	2	ID=CsaV3_1G001260.1.cds4;Parent=CsaV3_1G001260.1
chr1	.	exon	734135	734265	.	+	.	ID=CsaV3_1G001260.1.exon5;Parent=CsaV3_1G001260.1
chr1	.	CDS	734135	734265	.	+	1	ID=CsaV3_1G001260.1.cds5;Parent=CsaV3_1G001260.1
chr1	.	exon	734348	734437	.	+	.	ID=CsaV3_1G001260.1.exon6;Parent=CsaV3_1G001260.1
chr1	.	CDS	734348	734437	.	+	2	ID=CsaV3_1G001260.1.cds6;Parent=CsaV3_1G001260.1
chr1	.	exon	734511	734597	.	+	.	ID=CsaV3_1G001260.1.exon7;Parent=CsaV3_1G001260.1
chr1	.	CDS	734511	734597	.	+	2	ID=CsaV3_1G001260.1.cds7;Parent=CsaV3_1G001260.1
chr1	.	exon	735770	736039	.	+	.	ID=CsaV3_1G001260.1.exon8;Parent=CsaV3_1G001260.1
chr1	.	CDS	735770	736039	.	+	2	ID=CsaV3_1G001260.1.cds8;Parent=CsaV3_1G001260.1
chr1	.	exon	736113	736288	.	+	.	ID=CsaV3_1G001260.1.exon9;Parent=CsaV3_1G001260.1
chr1	.	CDS	736113	736288	.	+	2	ID=CsaV3_1G001260.1.cds9;Parent=CsaV3_1G001260.1
chr1	.	exon	736441	736656	.	+	.	ID=CsaV3_1G001260.1.exon10;Parent=CsaV3_1G001260.1
chr1	.	CDS	736441	736656	.	+	0	ID=CsaV3_1G001260.1.cds10;Parent=CsaV3_1G001260.1
chr1	.	exon	737045	738155	.	+	.	ID=CsaV3_1G001260.1.exon11;Parent=CsaV3_1G001260.1
chr1	.	CDS	737045	737143	.	+	0	ID=CsaV3_1G001260.1.cds11;Parent=CsaV3_1G001260.1
chr1	TBtools	three_prime_UTR	737144	738155	.	+	.	Parent=CsaV3_1G001260.1
chr1	TBtools	gene	737241	743330	.	-	.	ID=CsaV3_1G001270
chr1	.	mRNA	737241	743330	.	-	.	ID=CsaV3_1G001270.1;Parent=CsaV3_1G001270;Name=CsaV3_1G001270.1
chr1	.	exon	737241	737581	.	-	.	ID=CsaV3_1G001270.1.exon14;Parent=CsaV3_1G001270.1
chr1	TBtools	three_prime_UTR	737241	737416	.	-	.	Parent=CsaV3_1G001270.1
chr1	.	CDS	737417	737581	.	-	0	ID=CsaV3_1G001270.1.cds14;Parent=CsaV3_1G001270.1
chr1	.	exon	737663	737718	.	-	.	ID=CsaV3_1G001270.1.exon13;Parent=CsaV3_1G001270.1
chr1	.	CDS	737663	737718	.	-	2	ID=CsaV3_1G001270.1.cds13;Parent=CsaV3_1G001270.1
chr1	.	exon	738822	738891	.	-	.	ID=CsaV3_1G001270.1.exon12;Parent=CsaV3_1G001270.1
chr1	.	CDS	738822	738891	.	-	0	ID=CsaV3_1G001270.1.cds12;Parent=CsaV3_1G001270.1
chr1	.	exon	739315	739476	.	-	.	ID=CsaV3_1G001270.1.exon11;Parent=CsaV3_1G001270.1
chr1	.	CDS	739315	739476	.	-	0	ID=CsaV3_1G001270.1.cds11;Parent=CsaV3_1G001270.1
chr1	.	exon	740241	740294	.	-	.	ID=CsaV3_1G001270.1.exon10;Parent=CsaV3_1G001270.1
chr1	.	CDS	740241	740294	.	-	0	ID=CsaV3_1G001270.1.cds10;Parent=CsaV3_1G001270.1
chr1	.	exon	740734	740781	.	-	.	ID=CsaV3_1G001270.1.exon9;Parent=CsaV3_1G001270.1
chr1	.	CDS	740734	740781	.	-	0	ID=CsaV3_1G001270.1.cds9;Parent=CsaV3_1G001270.1
chr1	.	exon	741286	741363	.	-	.	ID=CsaV3_1G001270.1.exon8;Parent=CsaV3_1G001270.1
chr1	.	CDS	741286	741363	.	-	0	ID=CsaV3_1G001270.1.cds8;Parent=CsaV3_1G001270.1
chr1	.	exon	741437	741501	.	-	.	ID=CsaV3_1G001270.1.exon7;Parent=CsaV3_1G001270.1
chr1	.	CDS	741437	741501	.	-	2	ID=CsaV3_1G001270.1.cds7;Parent=CsaV3_1G001270.1
chr1	.	exon	741583	741670	.	-	.	ID=CsaV3_1G001270.1.exon6;Parent=CsaV3_1G001270.1
chr1	.	CDS	741583	741670	.	-	0	ID=CsaV3_1G001270.1.cds6;Parent=CsaV3_1G001270.1
chr1	.	exon	742475	742511	.	-	.	ID=CsaV3_1G001270.1.exon5;Parent=CsaV3_1G001270.1
chr1	.	CDS	742475	742511	.	-	1	ID=CsaV3_1G001270.1.cds5;Parent=CsaV3_1G001270.1
chr1	.	exon	742637	742704	.	-	.	ID=CsaV3_1G001270.1.exon4;Parent=CsaV3_1G001270.1
chr1	.	CDS	742637	742704	.	-	0	ID=CsaV3_1G001270.1.cds4;Parent=CsaV3_1G001270.1
chr1	.	exon	742810	742871	.	-	.	ID=CsaV3_1G001270.1.exon3;Parent=CsaV3_1G001270.1
chr1	.	CDS	742810	742871	.	-	2	ID=CsaV3_1G001270.1.cds3;Parent=CsaV3_1G001270.1
chr1	.	exon	742959	743010	.	-	.	ID=CsaV3_1G001270.1.exon2;Parent=CsaV3_1G001270.1
chr1	.	CDS	742959	743010	.	-	0	ID=CsaV3_1G001270.1.cds2;Parent=CsaV3_1G001270.1
chr1	.	exon	743108	743330	.	-	.	ID=CsaV3_1G001270.1.exon1;Parent=CsaV3_1G001270.1
chr1	.	CDS	743108	743134	.	-	0	ID=CsaV3_1G001270.1.cds1;Parent=CsaV3_1G001270.1
chr1	TBtools	five_prime_UTR	743135	743330	.	-	.	Parent=CsaV3_1G001270.1
chr1	TBtools	gene	753010	758844	.	+	.	ID=CsaV3_1G001280
chr1	.	mRNA	753010	758844	.	+	.	ID=CsaV3_1G001280.1;Parent=CsaV3_1G001280;Name=CsaV3_1G001280.1
chr1	.	exon	753010	753495	.	+	.	ID=CsaV3_1G001280.1.exon1;Parent=CsaV3_1G001280.1
chr1	TBtools	five_prime_UTR	753010	753284	.	+	.	Parent=CsaV3_1G001280.1
chr1	.	CDS	753285	753495	.	+	0	ID=CsaV3_1G001280.1.cds1;Parent=CsaV3_1G001280.1
chr1	.	exon	754253	754484	.	+	.	ID=CsaV3_1G001280.1.exon2;Parent=CsaV3_1G001280.1
chr1	.	CDS	754253	754484	.	+	2	ID=CsaV3_1G001280.1.cds2;Parent=CsaV3_1G001280.1
chr1	.	exon	754897	754976	.	+	.	ID=CsaV3_1G001280.1.exon3;Parent=CsaV3_1G001280.1
chr1	.	CDS	754897	754976	.	+	1	ID=CsaV3_1G001280.1.cds3;Parent=CsaV3_1G001280.1
chr1	.	exon	756304	756457	.	+	.	ID=CsaV3_1G001280.1.exon4;Parent=CsaV3_1G001280.1
chr1	.	CDS	756304	756457	.	+	2	ID=CsaV3_1G001280.1.cds4;Parent=CsaV3_1G001280.1
chr1	.	exon	757300	757378	.	+	.	ID=CsaV3_1G001280.1.exon5;Parent=CsaV3_1G001280.1
chr1	.	CDS	757300	757378	.	+	1	ID=CsaV3_1G001280.1.cds5;Parent=CsaV3_1G001280.1
chr1	.	exon	757565	757652	.	+	.	ID=CsaV3_1G001280.1.exon6;Parent=CsaV3_1G001280.1
chr1	.	CDS	757565	757652	.	+	0	ID=CsaV3_1G001280.1.cds6;Parent=CsaV3_1G001280.1
chr1	.	exon	757778	757824	.	+	.	ID=CsaV3_1G001280.1.exon7;Parent=CsaV3_1G001280.1
chr1	.	CDS	757778	757824	.	+	2	ID=CsaV3_1G001280.1.cds7;Parent=CsaV3_1G001280.1
chr1	.	exon	757905	758844	.	+	.	ID=CsaV3_1G001280.1.exon8;Parent=CsaV3_1G001280.1
chr1	.	CDS	757905	758087	.	+	0	ID=CsaV3_1G001280.1.cds8;Parent=CsaV3_1G001280.1
chr1	TBtools	three_prime_UTR	758088	758844	.	+	.	Parent=CsaV3_1G001280.1
chr1	TBtools	gene	758371	761230	.	-	.	ID=CsaV3_1G001290
chr1	.	mRNA	758371	761230	.	-	.	ID=CsaV3_1G001290.1;Parent=CsaV3_1G001290;Name=CsaV3_1G001290.1
chr1	.	exon	758371	758842	.	-	.	ID=CsaV3_1G001290.1.exon8;Parent=CsaV3_1G001290.1
chr1	TBtools	three_prime_UTR	758371	758830	.	-	.	Parent=CsaV3_1G001290.1
chr1	.	CDS	758831	758842	.	-	0	ID=CsaV3_1G001290.1.cds8;Parent=CsaV3_1G001290.1
chr1	.	exon	759025	759251	.	-	.	ID=CsaV3_1G001290.1.exon7;Parent=CsaV3_1G001290.1
chr1	.	CDS	759025	759251	.	-	2	ID=CsaV3_1G001290.1.cds7;Parent=CsaV3_1G001290.1
chr1	.	exon	759327	759449	.	-	.	ID=CsaV3_1G001290.1.exon6;Parent=CsaV3_1G001290.1
chr1	.	CDS	759327	759449	.	-	2	ID=CsaV3_1G001290.1.cds6;Parent=CsaV3_1G001290.1
chr1	.	exon	759541	759630	.	-	.	ID=CsaV3_1G001290.1.exon5;Parent=CsaV3_1G001290.1
chr1	.	CDS	759541	759630	.	-	2	ID=CsaV3_1G001290.1.cds5;Parent=CsaV3_1G001290.1
chr1	.	exon	759721	759834	.	-	.	ID=CsaV3_1G001290.1.exon4;Parent=CsaV3_1G001290.1
chr1	.	CDS	759721	759834	.	-	2	ID=CsaV3_1G001290.1.cds4;Parent=CsaV3_1G001290.1
chr1	.	exon	760054	760200	.	-	.	ID=CsaV3_1G001290.1.exon3;Parent=CsaV3_1G001290.1
chr1	.	CDS	760054	760200	.	-	2	ID=CsaV3_1G001290.1.cds3;Parent=CsaV3_1G001290.1
chr1	.	exon	760471	760536	.	-	.	ID=CsaV3_1G001290.1.exon2;Parent=CsaV3_1G001290.1
chr1	.	CDS	760471	760536	.	-	2	ID=CsaV3_1G001290.1.cds2;Parent=CsaV3_1G001290.1
chr1	.	exon	760800	761230	.	-	.	ID=CsaV3_1G001290.1.exon1;Parent=CsaV3_1G001290.1
chr1	.	CDS	760800	760968	.	-	0	ID=CsaV3_1G001290.1.cds1;Parent=CsaV3_1G001290.1
chr1	TBtools	five_prime_UTR	760969	761230	.	-	.	Parent=CsaV3_1G001290.1
chr1	TBtools	gene	766752	771859	.	+	.	ID=CsaV3_1G001300
chr1	.	mRNA	766752	771859	.	+	.	ID=CsaV3_1G001300.1;Parent=CsaV3_1G001300;Name=CsaV3_1G001300.1
chr1	.	exon	766752	770386	.	+	.	ID=CsaV3_1G001300.1.exon1;Parent=CsaV3_1G001300.1
chr1	TBtools	five_prime_UTR	766752	767514	.	+	.	Parent=CsaV3_1G001300.1
chr1	.	CDS	767515	770386	.	+	0	ID=CsaV3_1G001300.1.cds1;Parent=CsaV3_1G001300.1
chr1	.	exon	771048	771859	.	+	.	ID=CsaV3_1G001300.1.exon2;Parent=CsaV3_1G001300.1
chr1	.	CDS	771048	771574	.	+	2	ID=CsaV3_1G001300.1.cds2;Parent=CsaV3_1G001300.1
chr1	TBtools	three_prime_UTR	771575	771859	.	+	.	Parent=CsaV3_1G001300.1
chr1	TBtools	gene	776833	782021	.	-	.	ID=CsaV3_1G001310
chr1	.	mRNA	776833	782021	.	-	.	ID=CsaV3_1G001310.1;Parent=CsaV3_1G001310;Name=CsaV3_1G001310.1
chr1	.	exon	776833	777404	.	-	.	ID=CsaV3_1G001310.1.exon9;Parent=CsaV3_1G001310.1
chr1	TBtools	three_prime_UTR	776833	777107	.	-	.	Parent=CsaV3_1G001310.1
chr1	.	CDS	777108	777404	.	-	0	ID=CsaV3_1G001310.1.cds9;Parent=CsaV3_1G001310.1
chr1	.	exon	778612	778971	.	-	.	ID=CsaV3_1G001310.1.exon8;Parent=CsaV3_1G001310.1
chr1	.	CDS	778612	778971	.	-	0	ID=CsaV3_1G001310.1.cds8;Parent=CsaV3_1G001310.1
chr1	.	exon	779206	779487	.	-	.	ID=CsaV3_1G001310.1.exon7;Parent=CsaV3_1G001310.1
chr1	.	CDS	779206	779487	.	-	0	ID=CsaV3_1G001310.1.cds7;Parent=CsaV3_1G001310.1
chr1	.	exon	779588	779659	.	-	.	ID=CsaV3_1G001310.1.exon6;Parent=CsaV3_1G001310.1
chr1	.	CDS	779588	779659	.	-	0	ID=CsaV3_1G001310.1.cds6;Parent=CsaV3_1G001310.1
chr1	.	exon	779815	780036	.	-	.	ID=CsaV3_1G001310.1.exon5;Parent=CsaV3_1G001310.1
chr1	.	CDS	779815	780036	.	-	0	ID=CsaV3_1G001310.1.cds5;Parent=CsaV3_1G001310.1
chr1	.	exon	780129	780895	.	-	.	ID=CsaV3_1G001310.1.exon4;Parent=CsaV3_1G001310.1
chr1	.	CDS	780129	780895	.	-	2	ID=CsaV3_1G001310.1.cds4;Parent=CsaV3_1G001310.1
chr1	.	exon	781005	781233	.	-	.	ID=CsaV3_1G001310.1.exon3;Parent=CsaV3_1G001310.1
chr1	.	CDS	781005	781233	.	-	0	ID=CsaV3_1G001310.1.cds3;Parent=CsaV3_1G001310.1
chr1	.	exon	781323	781488	.	-	.	ID=CsaV3_1G001310.1.exon2;Parent=CsaV3_1G001310.1
chr1	.	CDS	781323	781488	.	-	1	ID=CsaV3_1G001310.1.cds2;Parent=CsaV3_1G001310.1
chr1	.	exon	781823	782021	.	-	.	ID=CsaV3_1G001310.1.exon1;Parent=CsaV3_1G001310.1
chr1	.	CDS	781823	781887	.	-	0	ID=CsaV3_1G001310.1.cds1;Parent=CsaV3_1G001310.1
chr1	TBtools	five_prime_UTR	781888	782021	.	-	.	Parent=CsaV3_1G001310.1
chr1	TBtools	gene	782318	787262	.	+	.	ID=CsaV3_1G001320
chr1	.	mRNA	782318	787262	.	+	.	ID=CsaV3_1G001320.1;Parent=CsaV3_1G001320;Name=CsaV3_1G001320.1
chr1	.	exon	782318	782564	.	+	.	ID=CsaV3_1G001320.1.exon1;Parent=CsaV3_1G001320.1
chr1	TBtools	five_prime_UTR	782318	782351	.	+	.	Parent=CsaV3_1G001320.1
chr1	.	CDS	782352	782564	.	+	0	ID=CsaV3_1G001320.1.cds1;Parent=CsaV3_1G001320.1
chr1	.	exon	783164	783334	.	+	.	ID=CsaV3_1G001320.1.exon2;Parent=CsaV3_1G001320.1
chr1	.	CDS	783164	783334	.	+	0	ID=CsaV3_1G001320.1.cds2;Parent=CsaV3_1G001320.1
chr1	.	exon	784069	784231	.	+	.	ID=CsaV3_1G001320.1.exon3;Parent=CsaV3_1G001320.1
chr1	.	CDS	784069	784231	.	+	0	ID=CsaV3_1G001320.1.cds3;Parent=CsaV3_1G001320.1
chr1	.	exon	784307	784424	.	+	.	ID=CsaV3_1G001320.1.exon4;Parent=CsaV3_1G001320.1
chr1	.	CDS	784307	784424	.	+	2	ID=CsaV3_1G001320.1.cds4;Parent=CsaV3_1G001320.1
chr1	.	exon	784855	784924	.	+	.	ID=CsaV3_1G001320.1.exon5;Parent=CsaV3_1G001320.1
chr1	.	CDS	784855	784924	.	+	1	ID=CsaV3_1G001320.1.cds5;Parent=CsaV3_1G001320.1
chr1	.	exon	785015	785095	.	+	.	ID=CsaV3_1G001320.1.exon6;Parent=CsaV3_1G001320.1
chr1	.	CDS	785015	785095	.	+	0	ID=CsaV3_1G001320.1.cds6;Parent=CsaV3_1G001320.1
chr1	.	exon	785388	785444	.	+	.	ID=CsaV3_1G001320.1.exon7;Parent=CsaV3_1G001320.1
chr1	.	CDS	785388	785444	.	+	0	ID=CsaV3_1G001320.1.cds7;Parent=CsaV3_1G001320.1
chr1	.	exon	785550	785661	.	+	.	ID=CsaV3_1G001320.1.exon8;Parent=CsaV3_1G001320.1
chr1	.	CDS	785550	785661	.	+	0	ID=CsaV3_1G001320.1.cds8;Parent=CsaV3_1G001320.1
chr1	.	exon	786042	787262	.	+	.	ID=CsaV3_1G001320.1.exon9;Parent=CsaV3_1G001320.1
chr1	.	CDS	786042	786502	.	+	2	ID=CsaV3_1G001320.1.cds9;Parent=CsaV3_1G001320.1
chr1	TBtools	three_prime_UTR	786503	787262	.	+	.	Parent=CsaV3_1G001320.1
chr1	TBtools	gene	789173	793383	.	-	.	ID=CsaV3_1G001330
chr1	.	mRNA	789173	793383	.	-	.	ID=CsaV3_1G001330.1;Parent=CsaV3_1G001330;Name=CsaV3_1G001330.1
chr1	.	exon	789173	789765	.	-	.	ID=CsaV3_1G001330.1.exon7;Parent=CsaV3_1G001330.1
chr1	TBtools	three_prime_UTR	789173	789387	.	-	.	Parent=CsaV3_1G001330.1
chr1	.	CDS	789388	789765	.	-	0	ID=CsaV3_1G001330.1.cds7;Parent=CsaV3_1G001330.1
chr1	.	exon	790894	791040	.	-	.	ID=CsaV3_1G001330.1.exon6;Parent=CsaV3_1G001330.1
chr1	.	CDS	790894	791040	.	-	0	ID=CsaV3_1G001330.1.cds6;Parent=CsaV3_1G001330.1
chr1	.	exon	791144	791197	.	-	.	ID=CsaV3_1G001330.1.exon5;Parent=CsaV3_1G001330.1
chr1	.	CDS	791144	791197	.	-	0	ID=CsaV3_1G001330.1.cds5;Parent=CsaV3_1G001330.1
chr1	.	exon	791329	791493	.	-	.	ID=CsaV3_1G001330.1.exon4;Parent=CsaV3_1G001330.1
chr1	.	CDS	791329	791493	.	-	0	ID=CsaV3_1G001330.1.cds4;Parent=CsaV3_1G001330.1
chr1	.	exon	791821	792036	.	-	.	ID=CsaV3_1G001330.1.exon3;Parent=CsaV3_1G001330.1
chr1	.	CDS	791821	792036	.	-	0	ID=CsaV3_1G001330.1.cds3;Parent=CsaV3_1G001330.1
chr1	.	exon	792116	792202	.	-	.	ID=CsaV3_1G001330.1.exon2;Parent=CsaV3_1G001330.1
chr1	.	CDS	792116	792202	.	-	0	ID=CsaV3_1G001330.1.cds2;Parent=CsaV3_1G001330.1
chr1	.	exon	792270	793383	.	-	.	ID=CsaV3_1G001330.1.exon1;Parent=CsaV3_1G001330.1
chr1	.	CDS	792270	792443	.	-	0	ID=CsaV3_1G001330.1.cds1;Parent=CsaV3_1G001330.1
chr1	TBtools	five_prime_UTR	792444	793383	.	-	.	Parent=CsaV3_1G001330.1
chr1	TBtools	gene	825303	831136	.	+	.	ID=CsaV3_1G001390
chr1	.	mRNA	825303	831136	.	+	.	ID=CsaV3_1G001390.1;Parent=CsaV3_1G001390;Name=CsaV3_1G001390.1
chr1	.	exon	825303	825779	.	+	.	ID=CsaV3_1G001390.1.exon1;Parent=CsaV3_1G001390.1
chr1	TBtools	five_prime_UTR	825303	825701	.	+	.	Parent=CsaV3_1G001390.1
chr1	.	CDS	825702	825779	.	+	0	ID=CsaV3_1G001390.1.cds1;Parent=CsaV3_1G001390.1
chr1	.	exon	826296	826368	.	+	.	ID=CsaV3_1G001390.1.exon2;Parent=CsaV3_1G001390.1
chr1	.	CDS	826296	826368	.	+	0	ID=CsaV3_1G001390.1.cds2;Parent=CsaV3_1G001390.1
chr1	.	exon	826679	827068	.	+	.	ID=CsaV3_1G001390.1.exon3;Parent=CsaV3_1G001390.1
chr1	.	CDS	826679	827068	.	+	2	ID=CsaV3_1G001390.1.cds3;Parent=CsaV3_1G001390.1
chr1	.	exon	827502	827845	.	+	.	ID=CsaV3_1G001390.1.exon4;Parent=CsaV3_1G001390.1
chr1	.	CDS	827502	827845	.	+	2	ID=CsaV3_1G001390.1.cds4;Parent=CsaV3_1G001390.1
chr1	.	exon	828053	831136	.	+	.	ID=CsaV3_1G001390.1.exon5;Parent=CsaV3_1G001390.1
chr1	.	CDS	828053	828268	.	+	0	ID=CsaV3_1G001390.1.cds5;Parent=CsaV3_1G001390.1
chr1	TBtools	three_prime_UTR	828269	831136	.	+	.	Parent=CsaV3_1G001390.1
chr1	TBtools	gene	832560	854984	.	-	.	ID=CsaV3_1G001400
chr1	.	mRNA	832560	854984	.	-	.	ID=CsaV3_1G001400.1;Parent=CsaV3_1G001400;Name=CsaV3_1G001400.1
chr1	.	exon	832560	832994	.	-	.	ID=CsaV3_1G001400.1.exon20;Parent=CsaV3_1G001400.1
chr1	TBtools	three_prime_UTR	832560	832994	.	-	.	Parent=CsaV3_1G001400.1
chr1	.	exon	833253	833509	.	-	.	ID=CsaV3_1G001400.1.exon19;Parent=CsaV3_1G001400.1
chr1	TBtools	three_prime_UTR	833253	833431	.	-	.	Parent=CsaV3_1G001400.1
chr1	.	CDS	833432	833509	.	-	0	ID=CsaV3_1G001400.1.cds19;Parent=CsaV3_1G001400.1
chr1	.	exon	833791	833837	.	-	.	ID=CsaV3_1G001400.1.exon18;Parent=CsaV3_1G001400.1
chr1	.	CDS	833791	833837	.	-	1	ID=CsaV3_1G001400.1.cds18;Parent=CsaV3_1G001400.1
chr1	.	exon	833918	834156	.	-	.	ID=CsaV3_1G001400.1.exon17;Parent=CsaV3_1G001400.1
chr1	.	CDS	833918	834156	.	-	2	ID=CsaV3_1G001400.1.cds17;Parent=CsaV3_1G001400.1
chr1	.	exon	834306	834417	.	-	.	ID=CsaV3_1G001400.1.exon16;Parent=CsaV3_1G001400.1
chr1	.	CDS	834306	834417	.	-	1	ID=CsaV3_1G001400.1.cds16;Parent=CsaV3_1G001400.1
chr1	.	exon	834496	834547	.	-	.	ID=CsaV3_1G001400.1.exon15;Parent=CsaV3_1G001400.1
chr1	.	CDS	834496	834547	.	-	0	ID=CsaV3_1G001400.1.cds15;Parent=CsaV3_1G001400.1
chr1	.	exon	835190	835282	.	-	.	ID=CsaV3_1G001400.1.exon14;Parent=CsaV3_1G001400.1
chr1	.	CDS	835190	835282	.	-	0	ID=CsaV3_1G001400.1.cds14;Parent=CsaV3_1G001400.1
chr1	.	exon	835730	835876	.	-	.	ID=CsaV3_1G001400.1.exon13;Parent=CsaV3_1G001400.1
chr1	.	CDS	835730	835876	.	-	0	ID=CsaV3_1G001400.1.cds13;Parent=CsaV3_1G001400.1
chr1	.	exon	835959	836060	.	-	.	ID=CsaV3_1G001400.1.exon12;Parent=CsaV3_1G001400.1
chr1	.	CDS	835959	836060	.	-	0	ID=CsaV3_1G001400.1.cds12;Parent=CsaV3_1G001400.1
chr1	.	exon	836157	836255	.	-	.	ID=CsaV3_1G001400.1.exon11;Parent=CsaV3_1G001400.1
chr1	.	CDS	836157	836255	.	-	0	ID=CsaV3_1G001400.1.cds11;Parent=CsaV3_1G001400.1
chr1	.	exon	840036	840164	.	-	.	ID=CsaV3_1G001400.1.exon10;Parent=CsaV3_1G001400.1
chr1	.	CDS	840036	840164	.	-	0	ID=CsaV3_1G001400.1.cds10;Parent=CsaV3_1G001400.1
chr1	.	exon	843865	843949	.	-	.	ID=CsaV3_1G001400.1.exon9;Parent=CsaV3_1G001400.1
chr1	.	CDS	843865	843949	.	-	2	ID=CsaV3_1G001400.1.cds9;Parent=CsaV3_1G001400.1
chr1	.	exon	844269	844344	.	-	.	ID=CsaV3_1G001400.1.exon8;Parent=CsaV3_1G001400.1
chr1	.	CDS	844269	844344	.	-	1	ID=CsaV3_1G001400.1.cds8;Parent=CsaV3_1G001400.1
chr1	.	exon	844429	844518	.	-	.	ID=CsaV3_1G001400.1.exon7;Parent=CsaV3_1G001400.1
chr1	.	CDS	844429	844518	.	-	1	ID=CsaV3_1G001400.1.cds7;Parent=CsaV3_1G001400.1
chr1	.	exon	844670	844748	.	-	.	ID=CsaV3_1G001400.1.exon6;Parent=CsaV3_1G001400.1
chr1	.	CDS	844670	844748	.	-	0	ID=CsaV3_1G001400.1.cds6;Parent=CsaV3_1G001400.1
chr1	.	exon	845057	845091	.	-	.	ID=CsaV3_1G001400.1.exon5;Parent=CsaV3_1G001400.1
chr1	.	CDS	845057	845091	.	-	1	ID=CsaV3_1G001400.1.cds5;Parent=CsaV3_1G001400.1
chr1	.	exon	845268	845342	.	-	.	ID=CsaV3_1G001400.1.exon4;Parent=CsaV3_1G001400.1
chr1	.	CDS	845268	845342	.	-	1	ID=CsaV3_1G001400.1.cds4;Parent=CsaV3_1G001400.1
chr1	.	exon	845537	845901	.	-	.	ID=CsaV3_1G001400.1.exon3;Parent=CsaV3_1G001400.1
chr1	.	CDS	845537	845900	.	-	0	ID=CsaV3_1G001400.1.cds3;Parent=CsaV3_1G001400.1
chr1	TBtools	five_prime_UTR	845901	845901	.	-	.	Parent=CsaV3_1G001400.1
chr1	.	exon	846797	846947	.	-	.	ID=CsaV3_1G001400.1.exon2;Parent=CsaV3_1G001400.1
chr1	TBtools	five_prime_UTR	846797	846947	.	-	.	Parent=CsaV3_1G001400.1
chr1	.	exon	854706	854984	.	-	.	ID=CsaV3_1G001400.1.exon1;Parent=CsaV3_1G001400.1
chr1	TBtools	five_prime_UTR	854706	854984	.	-	.	Parent=CsaV3_1G001400.1
chr1	TBtools	gene	851132	854715	.	-	.	ID=CsaV3_1G001410
chr1	.	mRNA	851132	854715	.	-	.	ID=CsaV3_1G001410.1;Parent=CsaV3_1G001410;Name=CsaV3_1G001410.1
chr1	.	exon	851132	854715	.	-	.	ID=CsaV3_1G001410.1.exon1;Parent=CsaV3_1G001410.1
chr1	TBtools	three_prime_UTR	851132	851444	.	-	.	Parent=CsaV3_1G001410.1
chr1	.	CDS	851445	854498	.	-	0	ID=CsaV3_1G001410.1.cds1;Parent=CsaV3_1G001410.1
chr1	TBtools	five_prime_UTR	854499	854715	.	-	.	Parent=CsaV3_1G001410.1
chr1	TBtools	gene	857651	864545	.	-	.	ID=CsaV3_1G001420
chr1	.	mRNA	857651	864545	.	-	.	ID=CsaV3_1G001420.1;Parent=CsaV3_1G001420;Name=CsaV3_1G001420.1
chr1	.	exon	857651	858232	.	-	.	ID=CsaV3_1G001420.1.exon14;Parent=CsaV3_1G001420.1
chr1	TBtools	three_prime_UTR	857651	858095	.	-	.	Parent=CsaV3_1G001420.1
chr1	.	CDS	858096	858232	.	-	2	ID=CsaV3_1G001420.1.cds14;Parent=CsaV3_1G001420.1
chr1	.	exon	858329	858420	.	-	.	ID=CsaV3_1G001420.1.exon13;Parent=CsaV3_1G001420.1
chr1	.	CDS	858329	858420	.	-	1	ID=CsaV3_1G001420.1.cds13;Parent=CsaV3_1G001420.1
chr1	.	exon	859091	859168	.	-	.	ID=CsaV3_1G001420.1.exon12;Parent=CsaV3_1G001420.1
chr1	.	CDS	859091	859168	.	-	1	ID=CsaV3_1G001420.1.cds12;Parent=CsaV3_1G001420.1
chr1	.	exon	859477	859568	.	-	.	ID=CsaV3_1G001420.1.exon11;Parent=CsaV3_1G001420.1
chr1	.	CDS	859477	859568	.	-	0	ID=CsaV3_1G001420.1.cds11;Parent=CsaV3_1G001420.1
chr1	.	exon	859806	859874	.	-	.	ID=CsaV3_1G001420.1.exon10;Parent=CsaV3_1G001420.1
chr1	.	CDS	859806	859874	.	-	0	ID=CsaV3_1G001420.1.cds10;Parent=CsaV3_1G001420.1
chr1	.	exon	860427	860550	.	-	.	ID=CsaV3_1G001420.1.exon9;Parent=CsaV3_1G001420.1
chr1	.	CDS	860427	860550	.	-	1	ID=CsaV3_1G001420.1.cds9;Parent=CsaV3_1G001420.1
chr1	.	exon	860648	860771	.	-	.	ID=CsaV3_1G001420.1.exon8;Parent=CsaV3_1G001420.1
chr1	.	CDS	860648	860771	.	-	2	ID=CsaV3_1G001420.1.cds8;Parent=CsaV3_1G001420.1
chr1	.	exon	861753	861871	.	-	.	ID=CsaV3_1G001420.1.exon7;Parent=CsaV3_1G001420.1
chr1	.	CDS	861753	861871	.	-	1	ID=CsaV3_1G001420.1.cds7;Parent=CsaV3_1G001420.1
chr1	.	exon	862092	862183	.	-	.	ID=CsaV3_1G001420.1.exon6;Parent=CsaV3_1G001420.1
chr1	.	CDS	862092	862183	.	-	0	ID=CsaV3_1G001420.1.cds6;Parent=CsaV3_1G001420.1
chr1	.	exon	862291	862482	.	-	.	ID=CsaV3_1G001420.1.exon5;Parent=CsaV3_1G001420.1
chr1	.	CDS	862291	862482	.	-	0	ID=CsaV3_1G001420.1.cds5;Parent=CsaV3_1G001420.1
chr1	.	exon	863011	863130	.	-	.	ID=CsaV3_1G001420.1.exon4;Parent=CsaV3_1G001420.1
chr1	.	CDS	863011	863130	.	-	0	ID=CsaV3_1G001420.1.cds4;Parent=CsaV3_1G001420.1
chr1	.	exon	863231	863338	.	-	.	ID=CsaV3_1G001420.1.exon3;Parent=CsaV3_1G001420.1
chr1	.	CDS	863231	863338	.	-	0	ID=CsaV3_1G001420.1.cds3;Parent=CsaV3_1G001420.1
chr1	.	exon	863517	863620	.	-	.	ID=CsaV3_1G001420.1.exon2;Parent=CsaV3_1G001420.1
chr1	.	CDS	863517	863620	.	-	2	ID=CsaV3_1G001420.1.cds2;Parent=CsaV3_1G001420.1
chr1	.	exon	864107	864545	.	-	.	ID=CsaV3_1G001420.1.exon1;Parent=CsaV3_1G001420.1
chr1	.	CDS	864107	864200	.	-	0	ID=CsaV3_1G001420.1.cds1;Parent=CsaV3_1G001420.1
chr1	TBtools	five_prime_UTR	864201	864545	.	-	.	Parent=CsaV3_1G001420.1
chr1	TBtools	gene	865316	871226	.	-	.	ID=CsaV3_1G001430
chr1	.	mRNA	865316	871226	.	-	.	ID=CsaV3_1G001430.1;Parent=CsaV3_1G001430;Name=CsaV3_1G001430.1
chr1	.	exon	865316	865781	.	-	.	ID=CsaV3_1G001430.1.exon5;Parent=CsaV3_1G001430.1
chr1	TBtools	three_prime_UTR	865316	865759	.	-	.	Parent=CsaV3_1G001430.1
chr1	.	CDS	865760	865781	.	-	1	ID=CsaV3_1G001430.1.cds5;Parent=CsaV3_1G001430.1
chr1	.	exon	866821	867064	.	-	.	ID=CsaV3_1G001430.1.exon4;Parent=CsaV3_1G001430.1
chr1	.	CDS	866821	867064	.	-	2	ID=CsaV3_1G001430.1.cds4;Parent=CsaV3_1G001430.1
chr1	.	exon	870008	870143	.	-	.	ID=CsaV3_1G001430.1.exon3;Parent=CsaV3_1G001430.1
chr1	.	CDS	870008	870143	.	-	0	ID=CsaV3_1G001430.1.cds3;Parent=CsaV3_1G001430.1
chr1	.	exon	870235	870357	.	-	.	ID=CsaV3_1G001430.1.exon2;Parent=CsaV3_1G001430.1
chr1	.	CDS	870235	870357	.	-	0	ID=CsaV3_1G001430.1.cds2;Parent=CsaV3_1G001430.1
chr1	.	exon	870772	871226	.	-	.	ID=CsaV3_1G001430.1.exon1;Parent=CsaV3_1G001430.1
chr1	.	CDS	870772	871074	.	-	0	ID=CsaV3_1G001430.1.cds1;Parent=CsaV3_1G001430.1
chr1	TBtools	five_prime_UTR	871075	871226	.	-	.	Parent=CsaV3_1G001430.1
chr1	TBtools	gene	890185	954779	.	+	.	ID=CsaV3_1G001470
chr1	.	mRNA	890185	954779	.	+	.	ID=CsaV3_1G001470.1;Parent=CsaV3_1G001470;Name=CsaV3_1G001470.1
chr1	.	exon	890185	890443	.	+	.	ID=CsaV3_1G001470.1.exon1;Parent=CsaV3_1G001470.1
chr1	TBtools	five_prime_UTR	890185	890374	.	+	.	Parent=CsaV3_1G001470.1
chr1	.	CDS	890375	890443	.	+	0	ID=CsaV3_1G001470.1.cds1;Parent=CsaV3_1G001470.1
chr1	.	exon	890787	890895	.	+	.	ID=CsaV3_1G001470.1.exon2;Parent=CsaV3_1G001470.1
chr1	.	CDS	890787	890895	.	+	0	ID=CsaV3_1G001470.1.cds2;Parent=CsaV3_1G001470.1
chr1	.	exon	890988	891131	.	+	.	ID=CsaV3_1G001470.1.exon3;Parent=CsaV3_1G001470.1
chr1	.	CDS	890988	891131	.	+	2	ID=CsaV3_1G001470.1.cds3;Parent=CsaV3_1G001470.1
chr1	.	exon	892244	892405	.	+	.	ID=CsaV3_1G001470.1.exon4;Parent=CsaV3_1G001470.1
chr1	.	CDS	892244	892405	.	+	2	ID=CsaV3_1G001470.1.cds4;Parent=CsaV3_1G001470.1
chr1	.	exon	892552	892747	.	+	.	ID=CsaV3_1G001470.1.exon5;Parent=CsaV3_1G001470.1
chr1	.	CDS	892552	892747	.	+	2	ID=CsaV3_1G001470.1.cds5;Parent=CsaV3_1G001470.1
chr1	.	exon	892885	893041	.	+	.	ID=CsaV3_1G001470.1.exon6;Parent=CsaV3_1G001470.1
chr1	.	CDS	892885	893041	.	+	1	ID=CsaV3_1G001470.1.cds6;Parent=CsaV3_1G001470.1
chr1	.	exon	893129	893268	.	+	.	ID=CsaV3_1G001470.1.exon7;Parent=CsaV3_1G001470.1
chr1	.	CDS	893129	893268	.	+	0	ID=CsaV3_1G001470.1.cds7;Parent=CsaV3_1G001470.1
chr1	.	exon	893383	893470	.	+	.	ID=CsaV3_1G001470.1.exon8;Parent=CsaV3_1G001470.1
chr1	.	CDS	893383	893470	.	+	1	ID=CsaV3_1G001470.1.cds8;Parent=CsaV3_1G001470.1
chr1	.	exon	894181	894284	.	+	.	ID=CsaV3_1G001470.1.exon9;Parent=CsaV3_1G001470.1
chr1	.	CDS	894181	894284	.	+	0	ID=CsaV3_1G001470.1.cds9;Parent=CsaV3_1G001470.1
chr1	.	exon	894377	894475	.	+	.	ID=CsaV3_1G001470.1.exon10;Parent=CsaV3_1G001470.1
chr1	.	CDS	894377	894475	.	+	1	ID=CsaV3_1G001470.1.cds10;Parent=CsaV3_1G001470.1
chr1	.	exon	898097	898153	.	+	.	ID=CsaV3_1G001470.1.exon11;Parent=CsaV3_1G001470.1
chr1	.	CDS	898097	898153	.	+	1	ID=CsaV3_1G001470.1.cds11;Parent=CsaV3_1G001470.1
chr1	.	exon	898344	898413	.	+	.	ID=CsaV3_1G001470.1.exon12;Parent=CsaV3_1G001470.1
chr1	.	CDS	898344	898413	.	+	1	ID=CsaV3_1G001470.1.cds12;Parent=CsaV3_1G001470.1
chr1	.	exon	900319	900393	.	+	.	ID=CsaV3_1G001470.1.exon13;Parent=CsaV3_1G001470.1
chr1	.	CDS	900319	900393	.	+	0	ID=CsaV3_1G001470.1.cds13;Parent=CsaV3_1G001470.1
chr1	.	exon	902575	902616	.	+	.	ID=CsaV3_1G001470.1.exon14;Parent=CsaV3_1G001470.1
chr1	.	CDS	902575	902616	.	+	0	ID=CsaV3_1G001470.1.cds14;Parent=CsaV3_1G001470.1
chr1	.	exon	902749	902819	.	+	.	ID=CsaV3_1G001470.1.exon15;Parent=CsaV3_1G001470.1
chr1	.	CDS	902749	902819	.	+	0	ID=CsaV3_1G001470.1.cds15;Parent=CsaV3_1G001470.1
chr1	.	exon	903926	903974	.	+	.	ID=CsaV3_1G001470.1.exon16;Parent=CsaV3_1G001470.1
chr1	.	CDS	903926	903974	.	+	1	ID=CsaV3_1G001470.1.cds16;Parent=CsaV3_1G001470.1
chr1	.	exon	905117	905188	.	+	.	ID=CsaV3_1G001470.1.exon17;Parent=CsaV3_1G001470.1
chr1	.	CDS	905117	905188	.	+	0	ID=CsaV3_1G001470.1.cds17;Parent=CsaV3_1G001470.1
chr1	.	exon	907366	907491	.	+	.	ID=CsaV3_1G001470.1.exon18;Parent=CsaV3_1G001470.1
chr1	.	CDS	907366	907491	.	+	0	ID=CsaV3_1G001470.1.cds18;Parent=CsaV3_1G001470.1
chr1	.	exon	907575	907661	.	+	.	ID=CsaV3_1G001470.1.exon19;Parent=CsaV3_1G001470.1
chr1	.	CDS	907575	907661	.	+	0	ID=CsaV3_1G001470.1.cds19;Parent=CsaV3_1G001470.1
chr1	.	exon	907747	907934	.	+	.	ID=CsaV3_1G001470.1.exon20;Parent=CsaV3_1G001470.1
chr1	.	CDS	907747	907934	.	+	0	ID=CsaV3_1G001470.1.cds20;Parent=CsaV3_1G001470.1
chr1	.	exon	909447	910047	.	+	.	ID=CsaV3_1G001470.1.exon21;Parent=CsaV3_1G001470.1
chr1	.	CDS	909447	910047	.	+	1	ID=CsaV3_1G001470.1.cds21;Parent=CsaV3_1G001470.1
chr1	.	exon	910127	910198	.	+	.	ID=CsaV3_1G001470.1.exon22;Parent=CsaV3_1G001470.1
chr1	.	CDS	910127	910198	.	+	0	ID=CsaV3_1G001470.1.cds22;Parent=CsaV3_1G001470.1
chr1	.	exon	910303	910461	.	+	.	ID=CsaV3_1G001470.1.exon23;Parent=CsaV3_1G001470.1
chr1	.	CDS	910303	910461	.	+	0	ID=CsaV3_1G001470.1.cds23;Parent=CsaV3_1G001470.1
chr1	.	exon	912448	912573	.	+	.	ID=CsaV3_1G001470.1.exon24;Parent=CsaV3_1G001470.1
chr1	.	CDS	912448	912573	.	+	0	ID=CsaV3_1G001470.1.cds24;Parent=CsaV3_1G001470.1
chr1	.	exon	913075	913202	.	+	.	ID=CsaV3_1G001470.1.exon25;Parent=CsaV3_1G001470.1
chr1	.	CDS	913075	913202	.	+	0	ID=CsaV3_1G001470.1.cds25;Parent=CsaV3_1G001470.1
chr1	.	exon	915364	915520	.	+	.	ID=CsaV3_1G001470.1.exon26;Parent=CsaV3_1G001470.1
chr1	.	CDS	915364	915520	.	+	1	ID=CsaV3_1G001470.1.cds26;Parent=CsaV3_1G001470.1
chr1	.	exon	916591	916637	.	+	.	ID=CsaV3_1G001470.1.exon27;Parent=CsaV3_1G001470.1
chr1	.	CDS	916591	916637	.	+	0	ID=CsaV3_1G001470.1.cds27;Parent=CsaV3_1G001470.1
chr1	.	exon	916719	916782	.	+	.	ID=CsaV3_1G001470.1.exon28;Parent=CsaV3_1G001470.1
chr1	.	CDS	916719	916782	.	+	1	ID=CsaV3_1G001470.1.cds28;Parent=CsaV3_1G001470.1
chr1	.	exon	918170	918244	.	+	.	ID=CsaV3_1G001470.1.exon29;Parent=CsaV3_1G001470.1
chr1	.	CDS	918170	918244	.	+	0	ID=CsaV3_1G001470.1.cds29;Parent=CsaV3_1G001470.1
chr1	.	exon	918831	918950	.	+	.	ID=CsaV3_1G001470.1.exon30;Parent=CsaV3_1G001470.1
chr1	.	CDS	918831	918950	.	+	0	ID=CsaV3_1G001470.1.cds30;Parent=CsaV3_1G001470.1
chr1	.	exon	920734	920919	.	+	.	ID=CsaV3_1G001470.1.exon31;Parent=CsaV3_1G001470.1
chr1	.	CDS	920734	920919	.	+	0	ID=CsaV3_1G001470.1.cds31;Parent=CsaV3_1G001470.1
chr1	.	exon	921646	921767	.	+	.	ID=CsaV3_1G001470.1.exon32;Parent=CsaV3_1G001470.1
chr1	.	CDS	921646	921767	.	+	0	ID=CsaV3_1G001470.1.cds32;Parent=CsaV3_1G001470.1
chr1	.	exon	921877	921946	.	+	.	ID=CsaV3_1G001470.1.exon33;Parent=CsaV3_1G001470.1
chr1	.	CDS	921877	921946	.	+	1	ID=CsaV3_1G001470.1.cds33;Parent=CsaV3_1G001470.1
chr1	.	exon	922171	922298	.	+	.	ID=CsaV3_1G001470.1.exon34;Parent=CsaV3_1G001470.1
chr1	.	CDS	922171	922298	.	+	0	ID=CsaV3_1G001470.1.cds34;Parent=CsaV3_1G001470.1
chr1	.	exon	922951	923092	.	+	.	ID=CsaV3_1G001470.1.exon35;Parent=CsaV3_1G001470.1
chr1	.	CDS	922951	923092	.	+	1	ID=CsaV3_1G001470.1.cds35;Parent=CsaV3_1G001470.1
chr1	.	exon	923167	923307	.	+	.	ID=CsaV3_1G001470.1.exon36;Parent=CsaV3_1G001470.1
chr1	.	CDS	923167	923307	.	+	0	ID=CsaV3_1G001470.1.cds36;Parent=CsaV3_1G001470.1
chr1	.	exon	923700	923798	.	+	.	ID=CsaV3_1G001470.1.exon37;Parent=CsaV3_1G001470.1
chr1	.	CDS	923700	923798	.	+	0	ID=CsaV3_1G001470.1.cds37;Parent=CsaV3_1G001470.1
chr1	.	exon	923919	923965	.	+	.	ID=CsaV3_1G001470.1.exon38;Parent=CsaV3_1G001470.1
chr1	.	CDS	923919	923965	.	+	0	ID=CsaV3_1G001470.1.cds38;Parent=CsaV3_1G001470.1
chr1	.	exon	924308	924485	.	+	.	ID=CsaV3_1G001470.1.exon39;Parent=CsaV3_1G001470.1
chr1	.	CDS	924308	924485	.	+	1	ID=CsaV3_1G001470.1.cds39;Parent=CsaV3_1G001470.1
chr1	.	exon	924572	924793	.	+	.	ID=CsaV3_1G001470.1.exon40;Parent=CsaV3_1G001470.1
chr1	.	CDS	924572	924793	.	+	0	ID=CsaV3_1G001470.1.cds40;Parent=CsaV3_1G001470.1
chr1	.	exon	927642	927713	.	+	.	ID=CsaV3_1G001470.1.exon41;Parent=CsaV3_1G001470.1
chr1	.	CDS	927642	927713	.	+	0	ID=CsaV3_1G001470.1.cds41;Parent=CsaV3_1G001470.1
chr1	.	exon	928498	928567	.	+	.	ID=CsaV3_1G001470.1.exon42;Parent=CsaV3_1G001470.1
chr1	.	CDS	928498	928567	.	+	0	ID=CsaV3_1G001470.1.cds42;Parent=CsaV3_1G001470.1
chr1	.	exon	929048	929165	.	+	.	ID=CsaV3_1G001470.1.exon43;Parent=CsaV3_1G001470.1
chr1	.	CDS	929048	929165	.	+	2	ID=CsaV3_1G001470.1.cds43;Parent=CsaV3_1G001470.1
chr1	.	exon	929275	929398	.	+	.	ID=CsaV3_1G001470.1.exon44;Parent=CsaV3_1G001470.1
chr1	.	CDS	929275	929398	.	+	1	ID=CsaV3_1G001470.1.cds44;Parent=CsaV3_1G001470.1
chr1	.	exon	930278	930412	.	+	.	ID=CsaV3_1G001470.1.exon45;Parent=CsaV3_1G001470.1
chr1	.	CDS	930278	930412	.	+	0	ID=CsaV3_1G001470.1.cds45;Parent=CsaV3_1G001470.1
chr1	.	exon	931564	931674	.	+	.	ID=CsaV3_1G001470.1.exon46;Parent=CsaV3_1G001470.1
chr1	.	CDS	931564	931674	.	+	0	ID=CsaV3_1G001470.1.cds46;Parent=CsaV3_1G001470.1
chr1	.	exon	931751	931798	.	+	.	ID=CsaV3_1G001470.1.exon47;Parent=CsaV3_1G001470.1
chr1	.	CDS	931751	931798	.	+	0	ID=CsaV3_1G001470.1.cds47;Parent=CsaV3_1G001470.1
chr1	.	exon	931902	932006	.	+	.	ID=CsaV3_1G001470.1.exon48;Parent=CsaV3_1G001470.1
chr1	.	CDS	931902	932006	.	+	0	ID=CsaV3_1G001470.1.cds48;Parent=CsaV3_1G001470.1
chr1	.	exon	932175	932261	.	+	.	ID=CsaV3_1G001470.1.exon49;Parent=CsaV3_1G001470.1
chr1	.	CDS	932175	932261	.	+	0	ID=CsaV3_1G001470.1.cds49;Parent=CsaV3_1G001470.1
chr1	.	exon	932978	933292	.	+	.	ID=CsaV3_1G001470.1.exon50;Parent=CsaV3_1G001470.1
chr1	.	CDS	932978	933292	.	+	0	ID=CsaV3_1G001470.1.cds50;Parent=CsaV3_1G001470.1
chr1	.	exon	934294	934409	.	+	.	ID=CsaV3_1G001470.1.exon51;Parent=CsaV3_1G001470.1
chr1	.	CDS	934294	934409	.	+	0	ID=CsaV3_1G001470.1.cds51;Parent=CsaV3_1G001470.1
chr1	.	exon	935893	935959	.	+	.	ID=CsaV3_1G001470.1.exon52;Parent=CsaV3_1G001470.1
chr1	.	CDS	935893	935959	.	+	1	ID=CsaV3_1G001470.1.cds52;Parent=CsaV3_1G001470.1
chr1	.	exon	936033	936107	.	+	.	ID=CsaV3_1G001470.1.exon53;Parent=CsaV3_1G001470.1
chr1	.	CDS	936033	936107	.	+	0	ID=CsaV3_1G001470.1.cds53;Parent=CsaV3_1G001470.1
chr1	.	exon	937199	937315	.	+	.	ID=CsaV3_1G001470.1.exon54;Parent=CsaV3_1G001470.1
chr1	.	CDS	937199	937315	.	+	0	ID=CsaV3_1G001470.1.cds54;Parent=CsaV3_1G001470.1
chr1	.	exon	938710	938874	.	+	.	ID=CsaV3_1G001470.1.exon55;Parent=CsaV3_1G001470.1
chr1	.	CDS	938710	938874	.	+	0	ID=CsaV3_1G001470.1.cds55;Parent=CsaV3_1G001470.1
chr1	.	exon	938961	939059	.	+	.	ID=CsaV3_1G001470.1.exon56;Parent=CsaV3_1G001470.1
chr1	.	CDS	938961	939059	.	+	0	ID=CsaV3_1G001470.1.cds56;Parent=CsaV3_1G001470.1
chr1	.	exon	939208	939359	.	+	.	ID=CsaV3_1G001470.1.exon57;Parent=CsaV3_1G001470.1
chr1	.	CDS	939208	939359	.	+	0	ID=CsaV3_1G001470.1.cds57;Parent=CsaV3_1G001470.1
chr1	.	exon	939490	939691	.	+	.	ID=CsaV3_1G001470.1.exon58;Parent=CsaV3_1G001470.1
chr1	.	CDS	939490	939691	.	+	1	ID=CsaV3_1G001470.1.cds58;Parent=CsaV3_1G001470.1
chr1	.	exon	939785	939832	.	+	.	ID=CsaV3_1G001470.1.exon59;Parent=CsaV3_1G001470.1
chr1	.	CDS	939785	939832	.	+	0	ID=CsaV3_1G001470.1.cds59;Parent=CsaV3_1G001470.1
chr1	.	exon	946643	946726	.	+	.	ID=CsaV3_1G001470.1.exon60;Parent=CsaV3_1G001470.1
chr1	.	CDS	946643	946726	.	+	0	ID=CsaV3_1G001470.1.cds60;Parent=CsaV3_1G001470.1
chr1	.	exon	947542	947625	.	+	.	ID=CsaV3_1G001470.1.exon61;Parent=CsaV3_1G001470.1
chr1	.	CDS	947542	947625	.	+	0	ID=CsaV3_1G001470.1.cds61;Parent=CsaV3_1G001470.1
chr1	.	exon	947718	947798	.	+	.	ID=CsaV3_1G001470.1.exon62;Parent=CsaV3_1G001470.1
chr1	.	CDS	947718	947798	.	+	0	ID=CsaV3_1G001470.1.cds62;Parent=CsaV3_1G001470.1
chr1	.	exon	947985	948074	.	+	.	ID=CsaV3_1G001470.1.exon63;Parent=CsaV3_1G001470.1
chr1	.	CDS	947985	948074	.	+	0	ID=CsaV3_1G001470.1.cds63;Parent=CsaV3_1G001470.1
chr1	.	exon	948152	948214	.	+	.	ID=CsaV3_1G001470.1.exon64;Parent=CsaV3_1G001470.1
chr1	.	CDS	948152	948214	.	+	0	ID=CsaV3_1G001470.1.cds64;Parent=CsaV3_1G001470.1
chr1	.	exon	948538	948678	.	+	.	ID=CsaV3_1G001470.1.exon65;Parent=CsaV3_1G001470.1
chr1	.	CDS	948538	948678	.	+	0	ID=CsaV3_1G001470.1.cds65;Parent=CsaV3_1G001470.1
chr1	.	exon	948769	948825	.	+	.	ID=CsaV3_1G001470.1.exon66;Parent=CsaV3_1G001470.1
chr1	.	CDS	948769	948825	.	+	0	ID=CsaV3_1G001470.1.cds66;Parent=CsaV3_1G001470.1
chr1	.	exon	948961	949020	.	+	.	ID=CsaV3_1G001470.1.exon67;Parent=CsaV3_1G001470.1
chr1	.	CDS	948961	949020	.	+	0	ID=CsaV3_1G001470.1.cds67;Parent=CsaV3_1G001470.1
chr1	.	exon	949805	949899	.	+	.	ID=CsaV3_1G001470.1.exon68;Parent=CsaV3_1G001470.1
chr1	.	CDS	949805	949899	.	+	0	ID=CsaV3_1G001470.1.cds68;Parent=CsaV3_1G001470.1
chr1	.	exon	950016	950124	.	+	.	ID=CsaV3_1G001470.1.exon69;Parent=CsaV3_1G001470.1
chr1	.	CDS	950016	950124	.	+	1	ID=CsaV3_1G001470.1.cds69;Parent=CsaV3_1G001470.1
chr1	.	exon	950192	950281	.	+	.	ID=CsaV3_1G001470.1.exon70;Parent=CsaV3_1G001470.1
chr1	.	CDS	950192	950281	.	+	0	ID=CsaV3_1G001470.1.cds70;Parent=CsaV3_1G001470.1
chr1	.	exon	951092	951171	.	+	.	ID=CsaV3_1G001470.1.exon71;Parent=CsaV3_1G001470.1
chr1	.	CDS	951092	951171	.	+	0	ID=CsaV3_1G001470.1.cds71;Parent=CsaV3_1G001470.1
chr1	.	exon	951248	951326	.	+	.	ID=CsaV3_1G001470.1.exon72;Parent=CsaV3_1G001470.1
chr1	.	CDS	951248	951326	.	+	1	ID=CsaV3_1G001470.1.cds72;Parent=CsaV3_1G001470.1
chr1	.	exon	952112	952158	.	+	.	ID=CsaV3_1G001470.1.exon73;Parent=CsaV3_1G001470.1
chr1	.	CDS	952112	952158	.	+	0	ID=CsaV3_1G001470.1.cds73;Parent=CsaV3_1G001470.1
chr1	.	exon	952236	952335	.	+	.	ID=CsaV3_1G001470.1.exon74;Parent=CsaV3_1G001470.1
chr1	.	CDS	952236	952335	.	+	1	ID=CsaV3_1G001470.1.cds74;Parent=CsaV3_1G001470.1
chr1	.	exon	952899	953030	.	+	.	ID=CsaV3_1G001470.1.exon75;Parent=CsaV3_1G001470.1
chr1	.	CDS	952899	953030	.	+	0	ID=CsaV3_1G001470.1.cds75;Parent=CsaV3_1G001470.1
chr1	.	exon	953141	953275	.	+	.	ID=CsaV3_1G001470.1.exon76;Parent=CsaV3_1G001470.1
chr1	.	CDS	953141	953275	.	+	0	ID=CsaV3_1G001470.1.cds76;Parent=CsaV3_1G001470.1
chr1	.	exon	953366	953431	.	+	.	ID=CsaV3_1G001470.1.exon77;Parent=CsaV3_1G001470.1
chr1	.	CDS	953366	953431	.	+	0	ID=CsaV3_1G001470.1.cds77;Parent=CsaV3_1G001470.1
chr1	.	exon	953842	953985	.	+	.	ID=CsaV3_1G001470.1.exon78;Parent=CsaV3_1G001470.1
chr1	.	CDS	953842	953985	.	+	0	ID=CsaV3_1G001470.1.cds78;Parent=CsaV3_1G001470.1
chr1	.	exon	954155	954779	.	+	.	ID=CsaV3_1G001470.1.exon79;Parent=CsaV3_1G001470.1
chr1	.	CDS	954155	954232	.	+	0	ID=CsaV3_1G001470.1.cds79;Parent=CsaV3_1G001470.1
chr1	TBtools	three_prime_UTR	954233	954779	.	+	.	Parent=CsaV3_1G001470.1
chr1	TBtools	gene	965346	972606	.	-	.	ID=CsaV3_1G001500
chr1	.	mRNA	965346	972606	.	-	.	ID=CsaV3_1G001500.1;Parent=CsaV3_1G001500;Name=CsaV3_1G001500.1
chr1	.	exon	965346	966040	.	-	.	ID=CsaV3_1G001500.1.exon13;Parent=CsaV3_1G001500.1
chr1	TBtools	three_prime_UTR	965346	966040	.	-	.	Parent=CsaV3_1G001500.1
chr1	.	exon	968524	968716	.	-	.	ID=CsaV3_1G001500.1.exon12;Parent=CsaV3_1G001500.1
chr1	TBtools	three_prime_UTR	968524	968547	.	-	.	Parent=CsaV3_1G001500.1
chr1	.	CDS	968548	968716	.	-	1	ID=CsaV3_1G001500.1.cds12;Parent=CsaV3_1G001500.1
chr1	.	exon	968835	968981	.	-	.	ID=CsaV3_1G001500.1.exon11;Parent=CsaV3_1G001500.1
chr1	.	CDS	968835	968981	.	-	1	ID=CsaV3_1G001500.1.cds11;Parent=CsaV3_1G001500.1
chr1	.	exon	969075	969196	.	-	.	ID=CsaV3_1G001500.1.exon10;Parent=CsaV3_1G001500.1
chr1	.	CDS	969075	969196	.	-	0	ID=CsaV3_1G001500.1.cds10;Parent=CsaV3_1G001500.1
chr1	.	exon	969285	969389	.	-	.	ID=CsaV3_1G001500.1.exon9;Parent=CsaV3_1G001500.1
chr1	.	CDS	969285	969389	.	-	0	ID=CsaV3_1G001500.1.cds9;Parent=CsaV3_1G001500.1
chr1	.	exon	969494	969605	.	-	.	ID=CsaV3_1G001500.1.exon8;Parent=CsaV3_1G001500.1
chr1	.	CDS	969494	969605	.	-	1	ID=CsaV3_1G001500.1.cds8;Parent=CsaV3_1G001500.1
chr1	.	exon	970016	970083	.	-	.	ID=CsaV3_1G001500.1.exon7;Parent=CsaV3_1G001500.1
chr1	.	CDS	970016	970083	.	-	0	ID=CsaV3_1G001500.1.cds7;Parent=CsaV3_1G001500.1
chr1	.	exon	970290	970439	.	-	.	ID=CsaV3_1G001500.1.exon6;Parent=CsaV3_1G001500.1
chr1	.	CDS	970290	970439	.	-	0	ID=CsaV3_1G001500.1.cds6;Parent=CsaV3_1G001500.1
chr1	.	exon	970718	970780	.	-	.	ID=CsaV3_1G001500.1.exon5;Parent=CsaV3_1G001500.1
chr1	.	CDS	970718	970780	.	-	0	ID=CsaV3_1G001500.1.cds5;Parent=CsaV3_1G001500.1
chr1	.	exon	970866	970991	.	-	.	ID=CsaV3_1G001500.1.exon4;Parent=CsaV3_1G001500.1
chr1	.	CDS	970866	970991	.	-	0	ID=CsaV3_1G001500.1.cds4;Parent=CsaV3_1G001500.1
chr1	.	exon	971310	971396	.	-	.	ID=CsaV3_1G001500.1.exon3;Parent=CsaV3_1G001500.1
chr1	.	CDS	971310	971396	.	-	0	ID=CsaV3_1G001500.1.cds3;Parent=CsaV3_1G001500.1
chr1	.	exon	971590	971762	.	-	.	ID=CsaV3_1G001500.1.exon2;Parent=CsaV3_1G001500.1
chr1	.	CDS	971590	971762	.	-	2	ID=CsaV3_1G001500.1.cds2;Parent=CsaV3_1G001500.1
chr1	.	exon	972419	972606	.	-	.	ID=CsaV3_1G001500.1.exon1;Parent=CsaV3_1G001500.1
chr1	.	CDS	972419	972506	.	-	0	ID=CsaV3_1G001500.1.cds1;Parent=CsaV3_1G001500.1
chr1	TBtools	five_prime_UTR	972507	972606	.	-	.	Parent=CsaV3_1G001500.1
chr1	TBtools	gene	976593	981231	.	-	.	ID=CsaV3_1G001520
chr1	.	mRNA	976593	981231	.	-	.	ID=CsaV3_1G001520.1;Parent=CsaV3_1G001520;Name=CsaV3_1G001520.1
chr1	.	exon	976593	977252	.	-	.	ID=CsaV3_1G001520.1.exon12;Parent=CsaV3_1G001520.1
chr1	TBtools	three_prime_UTR	976593	976784	.	-	.	Parent=CsaV3_1G001520.1
chr1	.	CDS	976785	977252	.	-	0	ID=CsaV3_1G001520.1.cds12;Parent=CsaV3_1G001520.1
chr1	.	exon	977661	977729	.	-	.	ID=CsaV3_1G001520.1.exon11;Parent=CsaV3_1G001520.1
chr1	.	CDS	977661	977729	.	-	0	ID=CsaV3_1G001520.1.cds11;Parent=CsaV3_1G001520.1
chr1	.	exon	978143	978187	.	-	.	ID=CsaV3_1G001520.1.exon10;Parent=CsaV3_1G001520.1
chr1	.	CDS	978143	978187	.	-	0	ID=CsaV3_1G001520.1.cds10;Parent=CsaV3_1G001520.1
chr1	.	exon	978599	978657	.	-	.	ID=CsaV3_1G001520.1.exon9;Parent=CsaV3_1G001520.1
chr1	.	CDS	978599	978657	.	-	2	ID=CsaV3_1G001520.1.cds9;Parent=CsaV3_1G001520.1
chr1	.	exon	978749	978791	.	-	.	ID=CsaV3_1G001520.1.exon8;Parent=CsaV3_1G001520.1
chr1	.	CDS	978749	978791	.	-	0	ID=CsaV3_1G001520.1.cds8;Parent=CsaV3_1G001520.1
chr1	.	exon	978919	978986	.	-	.	ID=CsaV3_1G001520.1.exon7;Parent=CsaV3_1G001520.1
chr1	.	CDS	978919	978986	.	-	2	ID=CsaV3_1G001520.1.cds7;Parent=CsaV3_1G001520.1
chr1	.	exon	979342	979431	.	-	.	ID=CsaV3_1G001520.1.exon6;Parent=CsaV3_1G001520.1
chr1	.	CDS	979342	979431	.	-	2	ID=CsaV3_1G001520.1.cds6;Parent=CsaV3_1G001520.1
chr1	.	exon	979526	979712	.	-	.	ID=CsaV3_1G001520.1.exon5;Parent=CsaV3_1G001520.1
chr1	.	CDS	979526	979712	.	-	0	ID=CsaV3_1G001520.1.cds5;Parent=CsaV3_1G001520.1
chr1	.	exon	979918	980108	.	-	.	ID=CsaV3_1G001520.1.exon4;Parent=CsaV3_1G001520.1
chr1	.	CDS	979918	980108	.	-	2	ID=CsaV3_1G001520.1.cds4;Parent=CsaV3_1G001520.1
chr1	.	exon	980256	980298	.	-	.	ID=CsaV3_1G001520.1.exon3;Parent=CsaV3_1G001520.1
chr1	.	CDS	980256	980298	.	-	0	ID=CsaV3_1G001520.1.cds3;Parent=CsaV3_1G001520.1
chr1	.	exon	980444	980688	.	-	.	ID=CsaV3_1G001520.1.exon2;Parent=CsaV3_1G001520.1
chr1	.	CDS	980444	980688	.	-	2	ID=CsaV3_1G001520.1.cds2;Parent=CsaV3_1G001520.1
chr1	.	exon	980850	981231	.	-	.	ID=CsaV3_1G001520.1.exon1;Parent=CsaV3_1G001520.1
chr1	.	CDS	980850	980907	.	-	0	ID=CsaV3_1G001520.1.cds1;Parent=CsaV3_1G001520.1
chr1	TBtools	five_prime_UTR	980908	981231	.	-	.	Parent=CsaV3_1G001520.1
chr1	TBtools	gene	981721	986036	.	-	.	ID=CsaV3_1G001530
chr1	.	mRNA	981721	986036	.	-	.	ID=CsaV3_1G001530.1;Parent=CsaV3_1G001530;Name=CsaV3_1G001530.1
chr1	.	exon	981721	982401	.	-	.	ID=CsaV3_1G001530.1.exon9;Parent=CsaV3_1G001530.1
chr1	TBtools	three_prime_UTR	981721	982401	.	-	.	Parent=CsaV3_1G001530.1
chr1	.	exon	983238	983302	.	-	.	ID=CsaV3_1G001530.1.exon8;Parent=CsaV3_1G001530.1
chr1	TBtools	three_prime_UTR	983238	983295	.	-	.	Parent=CsaV3_1G001530.1
chr1	.	CDS	983296	983302	.	-	1	ID=CsaV3_1G001530.1.cds8;Parent=CsaV3_1G001530.1
chr1	.	exon	983421	983496	.	-	.	ID=CsaV3_1G001530.1.exon7;Parent=CsaV3_1G001530.1
chr1	.	CDS	983421	983496	.	-	2	ID=CsaV3_1G001530.1.cds7;Parent=CsaV3_1G001530.1
chr1	.	exon	983707	983779	.	-	.	ID=CsaV3_1G001530.1.exon6;Parent=CsaV3_1G001530.1
chr1	.	CDS	983707	983779	.	-	0	ID=CsaV3_1G001530.1.cds6;Parent=CsaV3_1G001530.1
chr1	.	exon	983898	983990	.	-	.	ID=CsaV3_1G001530.1.exon5;Parent=CsaV3_1G001530.1
chr1	.	CDS	983898	983990	.	-	0	ID=CsaV3_1G001530.1.cds5;Parent=CsaV3_1G001530.1
chr1	.	exon	984999	985055	.	-	.	ID=CsaV3_1G001530.1.exon4;Parent=CsaV3_1G001530.1
chr1	.	CDS	984999	985055	.	-	0	ID=CsaV3_1G001530.1.cds4;Parent=CsaV3_1G001530.1
chr1	.	exon	985225	985311	.	-	.	ID=CsaV3_1G001530.1.exon3;Parent=CsaV3_1G001530.1
chr1	.	CDS	985225	985311	.	-	0	ID=CsaV3_1G001530.1.cds3;Parent=CsaV3_1G001530.1
chr1	.	exon	985456	985530	.	-	.	ID=CsaV3_1G001530.1.exon2;Parent=CsaV3_1G001530.1
chr1	.	CDS	985456	985530	.	-	0	ID=CsaV3_1G001530.1.cds2;Parent=CsaV3_1G001530.1
chr1	.	exon	985626	986036	.	-	.	ID=CsaV3_1G001530.1.exon1;Parent=CsaV3_1G001530.1
chr1	.	CDS	985626	985676	.	-	0	ID=CsaV3_1G001530.1.cds1;Parent=CsaV3_1G001530.1
chr1	TBtools	five_prime_UTR	985677	986036	.	-	.	Parent=CsaV3_1G001530.1
chr1	TBtools	gene	998651	1001364	.	-	.	ID=CsaV3_1G001550
chr1	.	mRNA	998651	1001364	.	-	.	ID=CsaV3_1G001550.1;Parent=CsaV3_1G001550;Name=CsaV3_1G001550.1
chr1	.	exon	998651	999101	.	-	.	ID=CsaV3_1G001550.1.exon4;Parent=CsaV3_1G001550.1
chr1	TBtools	three_prime_UTR	998651	998906	.	-	.	Parent=CsaV3_1G001550.1
chr1	.	CDS	998907	999101	.	-	0	ID=CsaV3_1G001550.1.cds4;Parent=CsaV3_1G001550.1
chr1	.	exon	999652	999787	.	-	.	ID=CsaV3_1G001550.1.exon3;Parent=CsaV3_1G001550.1
chr1	.	CDS	999652	999787	.	-	1	ID=CsaV3_1G001550.1.cds3;Parent=CsaV3_1G001550.1
chr1	.	exon	1000776	1000989	.	-	.	ID=CsaV3_1G001550.1.exon2;Parent=CsaV3_1G001550.1
chr1	.	CDS	1000776	1000939	.	-	0	ID=CsaV3_1G001550.1.cds2;Parent=CsaV3_1G001550.1
chr1	TBtools	five_prime_UTR	1000940	1000989	.	-	.	Parent=CsaV3_1G001550.1
chr1	.	exon	1001045	1001364	.	-	.	ID=CsaV3_1G001550.1.exon1;Parent=CsaV3_1G001550.1
chr1	TBtools	five_prime_UTR	1001045	1001364	.	-	.	Parent=CsaV3_1G001550.1
chr1	TBtools	gene	1004426	1009311	.	-	.	ID=CsaV3_1G001560
chr1	EVM	mRNA	1004426	1009311	.	-	.	ID=CsaV3_1G001560.1;Parent=CsaV3_1G001560;Name=CsaV3_1G001560.1
chr1	EVM	exon	1004426	1004527	.	-	.	ID=CsaV3_1G001560.1.exon11;Parent=CsaV3_1G001560.1
chr1	EVM	CDS	1004426	1004527	.	-	0	ID=CsaV3_1G001560.1.cds11;Parent=CsaV3_1G001560.1
chr1	EVM	exon	1004612	1004704	.	-	.	ID=CsaV3_1G001560.1.exon10;Parent=CsaV3_1G001560.1
chr1	EVM	CDS	1004612	1004704	.	-	0	ID=CsaV3_1G001560.1.cds10;Parent=CsaV3_1G001560.1
chr1	EVM	exon	1005188	1005262	.	-	.	ID=CsaV3_1G001560.1.exon9;Parent=CsaV3_1G001560.1
chr1	EVM	CDS	1005188	1005262	.	-	0	ID=CsaV3_1G001560.1.cds9;Parent=CsaV3_1G001560.1
chr1	EVM	exon	1005393	1005562	.	-	.	ID=CsaV3_1G001560.1.exon8;Parent=CsaV3_1G001560.1
chr1	EVM	CDS	1005393	1005562	.	-	2	ID=CsaV3_1G001560.1.cds8;Parent=CsaV3_1G001560.1
chr1	EVM	exon	1005754	1005880	.	-	.	ID=CsaV3_1G001560.1.exon7;Parent=CsaV3_1G001560.1
chr1	EVM	CDS	1005754	1005880	.	-	0	ID=CsaV3_1G001560.1.cds7;Parent=CsaV3_1G001560.1
chr1	EVM	exon	1006245	1006943	.	-	.	ID=CsaV3_1G001560.1.exon6;Parent=CsaV3_1G001560.1
chr1	EVM	CDS	1006245	1006943	.	-	0	ID=CsaV3_1G001560.1.cds6;Parent=CsaV3_1G001560.1
chr1	EVM	exon	1007381	1007462	.	-	.	ID=CsaV3_1G001560.1.exon5;Parent=CsaV3_1G001560.1
chr1	EVM	CDS	1007381	1007462	.	-	1	ID=CsaV3_1G001560.1.cds5;Parent=CsaV3_1G001560.1
chr1	EVM	exon	1007543	1007649	.	-	.	ID=CsaV3_1G001560.1.exon4;Parent=CsaV3_1G001560.1
chr1	EVM	CDS	1007543	1007649	.	-	0	ID=CsaV3_1G001560.1.cds4;Parent=CsaV3_1G001560.1
chr1	EVM	exon	1008139	1008204	.	-	.	ID=CsaV3_1G001560.1.exon3;Parent=CsaV3_1G001560.1
chr1	EVM	CDS	1008139	1008204	.	-	0	ID=CsaV3_1G001560.1.cds3;Parent=CsaV3_1G001560.1
chr1	EVM	exon	1008286	1008402	.	-	.	ID=CsaV3_1G001560.1.exon2;Parent=CsaV3_1G001560.1
chr1	EVM	CDS	1008286	1008402	.	-	0	ID=CsaV3_1G001560.1.cds2;Parent=CsaV3_1G001560.1
chr1	EVM	exon	1008976	1009311	.	-	.	ID=CsaV3_1G001560.1.exon1;Parent=CsaV3_1G001560.1
chr1	EVM	CDS	1008976	1009311	.	-	0	ID=CsaV3_1G001560.1.cds1;Parent=CsaV3_1G001560.1
chr1	TBtools	gene	1012940	1016683	.	-	.	ID=CsaV3_1G001570
chr1	EVM	mRNA	1012940	1016683	.	-	.	ID=CsaV3_1G001570.1;Parent=CsaV3_1G001570;Name=CsaV3_1G001570.1
chr1	EVM	exon	1012940	1013332	.	-	.	ID=CsaV3_1G001570.1.exon10;Parent=CsaV3_1G001570.1
chr1	EVM	CDS	1012940	1013332	.	-	0	ID=CsaV3_1G001570.1.cds10;Parent=CsaV3_1G001570.1
chr1	EVM	exon	1013527	1013640	.	-	.	ID=CsaV3_1G001570.1.exon9;Parent=CsaV3_1G001570.1
chr1	EVM	CDS	1013527	1013640	.	-	0	ID=CsaV3_1G001570.1.cds9;Parent=CsaV3_1G001570.1
chr1	EVM	exon	1013995	1014114	.	-	.	ID=CsaV3_1G001570.1.exon8;Parent=CsaV3_1G001570.1
chr1	EVM	CDS	1013995	1014114	.	-	0	ID=CsaV3_1G001570.1.cds8;Parent=CsaV3_1G001570.1
chr1	EVM	exon	1014639	1014704	.	-	.	ID=CsaV3_1G001570.1.exon7;Parent=CsaV3_1G001570.1
chr1	EVM	CDS	1014639	1014704	.	-	0	ID=CsaV3_1G001570.1.cds7;Parent=CsaV3_1G001570.1
chr1	EVM	exon	1014882	1014974	.	-	.	ID=CsaV3_1G001570.1.exon6;Parent=CsaV3_1G001570.1
chr1	EVM	CDS	1014882	1014974	.	-	0	ID=CsaV3_1G001570.1.cds6;Parent=CsaV3_1G001570.1
chr1	EVM	exon	1015066	1015204	.	-	.	ID=CsaV3_1G001570.1.exon5;Parent=CsaV3_1G001570.1
chr1	EVM	CDS	1015066	1015204	.	-	1	ID=CsaV3_1G001570.1.cds5;Parent=CsaV3_1G001570.1
chr1	EVM	exon	1015983	1016056	.	-	.	ID=CsaV3_1G001570.1.exon4;Parent=CsaV3_1G001570.1
chr1	EVM	CDS	1015983	1016056	.	-	0	ID=CsaV3_1G001570.1.cds4;Parent=CsaV3_1G001570.1
chr1	EVM	exon	1016167	1016233	.	-	.	ID=CsaV3_1G001570.1.exon3;Parent=CsaV3_1G001570.1
chr1	EVM	CDS	1016167	1016233	.	-	1	ID=CsaV3_1G001570.1.cds3;Parent=CsaV3_1G001570.1
chr1	EVM	exon	1016487	1016525	.	-	.	ID=CsaV3_1G001570.1.exon2;Parent=CsaV3_1G001570.1
chr1	EVM	CDS	1016487	1016525	.	-	1	ID=CsaV3_1G001570.1.cds2;Parent=CsaV3_1G001570.1
chr1	EVM	exon	1016655	1016683	.	-	.	ID=CsaV3_1G001570.1.exon1;Parent=CsaV3_1G001570.1
chr1	EVM	CDS	1016655	1016683	.	-	0	ID=CsaV3_1G001570.1.cds1;Parent=CsaV3_1G001570.1
chr1	TBtools	gene	1023562	1026285	.	+	.	ID=CsaV3_1G001580
chr1	.	mRNA	1023562	1026285	.	+	.	ID=CsaV3_1G001580.1;Parent=CsaV3_1G001580;Name=CsaV3_1G001580.1
chr1	.	exon	1023562	1026285	.	+	.	ID=CsaV3_1G001580.1.exon1;Parent=CsaV3_1G001580.1
chr1	TBtools	five_prime_UTR	1023562	1023802	.	+	.	Parent=CsaV3_1G001580.1
chr1	.	CDS	1023803	1025740	.	+	0	ID=CsaV3_1G001580.1.cds1;Parent=CsaV3_1G001580.1
chr1	TBtools	three_prime_UTR	1025741	1026285	.	+	.	Parent=CsaV3_1G001580.1
chr1	TBtools	gene	1031695	1035610	.	+	.	ID=CsaV3_1G001590
chr1	.	mRNA	1031695	1035610	.	+	.	ID=CsaV3_1G001590.1;Parent=CsaV3_1G001590;Name=CsaV3_1G001590.1
chr1	.	exon	1031695	1032379	.	+	.	ID=CsaV3_1G001590.1.exon1;Parent=CsaV3_1G001590.1
chr1	TBtools	five_prime_UTR	1031695	1032075	.	+	.	Parent=CsaV3_1G001590.1
chr1	.	CDS	1032076	1032379	.	+	0	ID=CsaV3_1G001590.1.cds1;Parent=CsaV3_1G001590.1
chr1	.	exon	1033163	1033284	.	+	.	ID=CsaV3_1G001590.1.exon2;Parent=CsaV3_1G001590.1
chr1	.	CDS	1033163	1033284	.	+	2	ID=CsaV3_1G001590.1.cds2;Parent=CsaV3_1G001590.1
chr1	.	exon	1034103	1034299	.	+	.	ID=CsaV3_1G001590.1.exon3;Parent=CsaV3_1G001590.1
chr1	.	CDS	1034103	1034299	.	+	0	ID=CsaV3_1G001590.1.cds3;Parent=CsaV3_1G001590.1
chr1	.	exon	1034409	1034583	.	+	.	ID=CsaV3_1G001590.1.exon4;Parent=CsaV3_1G001590.1
chr1	.	CDS	1034409	1034583	.	+	1	ID=CsaV3_1G001590.1.cds4;Parent=CsaV3_1G001590.1
chr1	.	exon	1034790	1034924	.	+	.	ID=CsaV3_1G001590.1.exon5;Parent=CsaV3_1G001590.1
chr1	.	CDS	1034790	1034924	.	+	0	ID=CsaV3_1G001590.1.cds5;Parent=CsaV3_1G001590.1
chr1	.	exon	1035061	1035610	.	+	.	ID=CsaV3_1G001590.1.exon6;Parent=CsaV3_1G001590.1
chr1	.	CDS	1035061	1035267	.	+	0	ID=CsaV3_1G001590.1.cds6;Parent=CsaV3_1G001590.1
chr1	TBtools	three_prime_UTR	1035268	1035610	.	+	.	Parent=CsaV3_1G001590.1
chr1	TBtools	gene	1036221	1040968	.	-	.	ID=CsaV3_1G001600
chr1	.	mRNA	1036221	1040968	.	-	.	ID=CsaV3_1G001600.1;Parent=CsaV3_1G001600;Name=CsaV3_1G001600.1
chr1	.	exon	1036221	1037694	.	-	.	ID=CsaV3_1G001600.1.exon11;Parent=CsaV3_1G001600.1
chr1	TBtools	three_prime_UTR	1036221	1037420	.	-	.	Parent=CsaV3_1G001600.1
chr1	.	CDS	1037421	1037694	.	-	1	ID=CsaV3_1G001600.1.cds11;Parent=CsaV3_1G001600.1
chr1	.	exon	1037781	1037842	.	-	.	ID=CsaV3_1G001600.1.exon10;Parent=CsaV3_1G001600.1
chr1	.	CDS	1037781	1037842	.	-	0	ID=CsaV3_1G001600.1.cds10;Parent=CsaV3_1G001600.1
chr1	.	exon	1037934	1038071	.	-	.	ID=CsaV3_1G001600.1.exon9;Parent=CsaV3_1G001600.1
chr1	.	CDS	1037934	1038071	.	-	0	ID=CsaV3_1G001600.1.cds9;Parent=CsaV3_1G001600.1
chr1	.	exon	1038163	1038300	.	-	.	ID=CsaV3_1G001600.1.exon8;Parent=CsaV3_1G001600.1
chr1	.	CDS	1038163	1038300	.	-	0	ID=CsaV3_1G001600.1.cds8;Parent=CsaV3_1G001600.1
chr1	.	exon	1038381	1038554	.	-	.	ID=CsaV3_1G001600.1.exon7;Parent=CsaV3_1G001600.1
chr1	.	CDS	1038381	1038554	.	-	0	ID=CsaV3_1G001600.1.cds7;Parent=CsaV3_1G001600.1
chr1	.	exon	1038730	1038819	.	-	.	ID=CsaV3_1G001600.1.exon6;Parent=CsaV3_1G001600.1
chr1	.	CDS	1038730	1038819	.	-	0	ID=CsaV3_1G001600.1.cds6;Parent=CsaV3_1G001600.1
chr1	.	exon	1038938	1039167	.	-	.	ID=CsaV3_1G001600.1.exon5;Parent=CsaV3_1G001600.1
chr1	.	CDS	1038938	1039167	.	-	2	ID=CsaV3_1G001600.1.cds5;Parent=CsaV3_1G001600.1
chr1	.	exon	1039260	1039413	.	-	.	ID=CsaV3_1G001600.1.exon4;Parent=CsaV3_1G001600.1
chr1	.	CDS	1039260	1039413	.	-	0	ID=CsaV3_1G001600.1.cds4;Parent=CsaV3_1G001600.1
chr1	.	exon	1039512	1039654	.	-	.	ID=CsaV3_1G001600.1.exon3;Parent=CsaV3_1G001600.1
chr1	.	CDS	1039512	1039654	.	-	2	ID=CsaV3_1G001600.1.cds3;Parent=CsaV3_1G001600.1
chr1	.	exon	1039905	1040042	.	-	.	ID=CsaV3_1G001600.1.exon2;Parent=CsaV3_1G001600.1
chr1	.	CDS	1039905	1040042	.	-	2	ID=CsaV3_1G001600.1.cds2;Parent=CsaV3_1G001600.1
chr1	.	exon	1040329	1040968	.	-	.	ID=CsaV3_1G001600.1.exon1;Parent=CsaV3_1G001600.1
chr1	.	CDS	1040329	1040434	.	-	0	ID=CsaV3_1G001600.1.cds1;Parent=CsaV3_1G001600.1
chr1	TBtools	five_prime_UTR	1040435	1040968	.	-	.	Parent=CsaV3_1G001600.1
chr1	TBtools	gene	1043898	1047591	.	-	.	ID=CsaV3_1G001610
chr1	.	mRNA	1043898	1047591	.	-	.	ID=CsaV3_1G001610.1;Parent=CsaV3_1G001610;Name=CsaV3_1G001610.1
chr1	.	exon	1043898	1044944	.	-	.	ID=CsaV3_1G001610.1.exon6;Parent=CsaV3_1G001610.1
chr1	TBtools	three_prime_UTR	1043898	1044140	.	-	.	Parent=CsaV3_1G001610.1
[truncated: 341,939 more rows]
